# Supplementary material for: A Responsible Framework for Assessing, Selecting, and Explaining Machine Learning Models in Cardiovascular Disease Outcomes Among People With Type 2 Diabetes: Methodology and Validation Study
Source: JMIR Med Inform. 2025 Jun 27;13:e66200. doi: 10.2196/66200 (PMC12256707; doi:10.2196/66200)
Supplement: Multimedia Appendix 1 [file medinform-v13-e66200-s001.zip]

Archive with 23 entries (22 files):
- Code/data/
- Code/data/.Rapp.history
- Code/data/.Rhistory
- Code/data/age_glmnet_mi.csv
- Code/data/combined_results_mi.RData
- Code/data/combined_results_stroke.RData
- Code/data/cvd_history_age_mi.csv
- Code/data/cvd_history_glmnet_mi.csv
- Code/data/hba1c_glmnet_hr.csv
- Code/data/hba1c_glmnet_mi.csv
- Code/data/hba1c_glmnet_sbp.csv
- Code/data/hba1c_glmnet_stroke.csv
- Code/data/hr_glmnet_stroke.csv
- Code/data/importance_mi.csv
- Code/data/importance_stroke.csv
- Code/data/sbp_glmnet_stroke.csv
- Code/data/shap_data_mi.csv
- Code/data/shap_data_stroke.csv
- Code/MI_main_analysis.R
- Code/MI_partial.R
- Code/MI_Shapley_Permutation_Imporance.R
- Code/Model_selection_R.ipynb
- Code/Readme.docx
