# Supplementary material for: A Responsible Framework for Assessing, Selecting, and Explaining Machine Learning Models in Cardiovascular Disease Outcomes Among People With Type 2 Diabetes: Methodology and Validation Study
Source: JMIR Med Inform. 2025 Jun 27;13:e66200. doi: 10.2196/66200 (PMC12256707; doi:10.2196/66200)
Supplement: Multimedia Appendix 1 [file medinform-v13-e66200-s001.zip › Code/data/age_glmnet_mi.csv]

baseline_age	avg_prediction	avg_log_odds
60.8	0.411550928854932	-0.397074244631748
57.3	0.409216230020689	-0.408099611896864
60	0.4110169372675	-0.39959432857806
69.9	0.417639130082497	-0.368408289742448
52.7	0.406153832271132	-0.422590094588158
69.7	0.417505051889771	-0.369038310729026
64.3	0.41388951771301	-0.386048877366633
73.6	0.420121713977388	-0.356752901490754
62	0.412352296975019	-0.39329411871228
56.3	0.408549900017713	-0.411249716829754
74.1	0.420457506100317	-0.355177849024309
50.4	0.404625271991533	-0.429835335933805
62.2	0.412485902536579	-0.392664097725702
55.6	0.408083663323024	-0.413454790282777
71	0.418376773249023	-0.364943174316268
62.7	0.412819971472306	-0.391089045259257
60.2	0.41115041605338	-0.398964307591483
59.6	0.410750018016291	-0.400854370551216
50.6	0.404758119497024	-0.429205314947227
76.5	0.422070312348245	-0.347617597185373
66.3	0.41522756672052	-0.379748667500852
59.4	0.410616577583803	-0.401484391537794
65.4	0.414625292111775	-0.382583761940453
75.2	0.421196503475331	-0.35171273359813
57.6	0.409416192436942	-0.407154580416997
55.9	0.408283459398222	-0.41250975880291
56.8	0.408883024300284	-0.409674664363308
63	0.413020450487321	-0.39014401377939
64.9	0.414290802829161	-0.384158814406899
74.5	0.420726191985893	-0.353917807051153
62.8	0.412886794676974	-0.390774034765968
68.1	0.416432858452561	-0.37407847862165
68.3	0.416566840466089	-0.373448457635072
61	0.411684458548609	-0.39644422364517
67.8	0.41623190812038	-0.375023510101517
70.1	0.417773220222384	-0.36777826875587
71.6	0.418779275396641	-0.363053111356535
64.2	0.413822647709946	-0.386363887859922
62.9	0.412953621016	-0.390459024272679
48.8	0.403562981066221	-0.434875503826429
73.3	0.41992027359626	-0.357697932970622
65.2	0.414491487142569	-0.383213782927031
59.1	0.410416440972627	-0.402429423017662
56	0.408350064644394	-0.412194748309621
67.7	0.416164930734822	-0.375338520594806
65	0.414357694512145	-0.383843803913609
78.3	0.42328099513227	-0.341947408306171
57.7	0.409482853060772	-0.406839569923707
63.7	0.413488344317257	-0.387938940326366
60.7	0.411484168770421	-0.397389255125037
72.9	0.419651727247403	-0.358957974943778
72.7	0.4195174716077	-0.359587995930355
67.9	0.416298888536579	-0.374708499608228
67.3	0.415897051540664	-0.376598562567963
58.6	0.410082944190822	-0.404004475484106
54	0.407018584454565	-0.418494958175401
61.2	0.411818000928111	-0.395814202658592
57.2	0.409149582373826	-0.408414622390152
70.5	0.418041436276679	-0.366518226782714
69	0.417035872540669	-0.371243384182049
71.1	0.418443849543139	-0.36462816382298
60.1	0.411083675065462	-0.399279318084771
56.9	0.408949658937501	-0.40935965387002
47.1	0.402435256295349	-0.440230682212342
56.5	0.408683139941879	-0.410619695843176
67.2	0.415830089339558	-0.376913573061251
73	0.419718859454092	-0.358642964450488
65.9	0.414959858408037	-0.381008709474008
52.8	0.406220331681572	-0.422275084094869
55.2	0.407817314513182	-0.414714832255933
61.1	0.411751228153661	-0.396129213151881
65.6	0.414759109403167	-0.381953740953876
56.6	0.408749764800433	-0.410304685349886
74	0.420390341870123	-0.355492859517599
58.4	0.409949568008796	-0.404634496470684
59.8	0.410883471249662	-0.400224349564639
61.8	0.412218704016908	-0.393924139698858
74.3	0.420591843254361	-0.354547828037731
51.3	0.405223192232372	-0.427000241494204
56.1	0.408416673164392	-0.411879737816332
59.7	0.410816743033892	-0.400539360057927
57.5	0.409349535054289	-0.407469590910285
57.8	0.409549516923735	-0.406524559430419
73.1	0.419785994582533	-0.3583279539572
64	0.413688917022137	-0.3869939088465
68.2	0.416499847948175	-0.373763468128361
64.4	0.413956390819419	-0.385733866873344
63.5	0.41335464475603	-0.388568961312944
66.8	0.415562270987329	-0.378173615034407
57	0.409016296830191	-0.40904464337673
62.1	0.412419098181399	-0.392979108218991
52.6	0.406087336201525	-0.422905105081447
63.9	0.41362205634153	-0.387308919339788
58.9	0.410283032614134	-0.40305944400424
70.8	0.418242629554152	-0.365573195302846
57.9	0.409616184023787	-0.406209548937129
77.8	0.422944602514047	-0.343522460772616
58.3	0.40988288475398	-0.404949506963973
66.5	0.415361439256221	-0.379118646514274
48.9	0.403629348688656	-0.434560493333141
66.7	0.415495324022724	-0.378488625527696
59.3	0.410549862173019	-0.401799402031084
55.5	0.408017071192519	-0.413769800776065
56.7	0.408816392920581	-0.409989674856598
55	0.407684159840783	-0.415344853242511
55.3	0.407883896785563	-0.414399821762643
44.9	0.400977330744744	-0.447160913064702
73.4	0.419987417477336	-0.357382922477332
63.2	0.41315411881858	-0.389513992792812
61.3	0.411884776869902	-0.395499192165303
60.9	0.411617692115014	-0.396759234138459
51.9	0.405621957427461	-0.42511017853447
59.9	0.41095020266155	-0.399909339071349
67.6	0.416097956381987	-0.375653531088095
67.4	0.415964016782826	-0.376283552074673
73.7	0.420188866592152	-0.356437890997465
60.3	0.411217160229201	-0.398649297098193
62.5	0.412686334474302	-0.391719066245835
68	0.416365871981334	-0.374393489114939
48.2	0.403164847210041	-0.436765566786163
58.8	0.410216333255725	-0.403374454497528
50.3	0.40455885331868	-0.430150346427094
66.6	0.415428380111662	-0.378803636020985
59	0.410349735187118	-0.40274443351095
65.1	0.414424589283973	-0.383528793420321
79.3	0.423953990832923	-0.338797303373281
56.4	0.40861651834696	-0.410934706336464
67	0.415696174068842	-0.377543594047829
65.5	0.414692199218235	-0.382268751447164
72.8	0.419584597964572	-0.359272985437066
68.8	0.416901848317163	-0.371873405168627
72	0.41904766921308	-0.361793069383379
62.6	0.412753151404061	-0.391404055752545
64.7	0.414157028738011	-0.384788835393477
78	0.423079151115162	-0.342892439786038
44.4	0.400646219340948	-0.448735965531146
51.5	0.405356100509111	-0.426370220507626
78.1	0.423146429640929	-0.342577429292749
54.3	0.407218222360674	-0.417549926695534
61.4	0.411951555976975	-0.395184181672014
70.4	0.417974377796523	-0.366833237276003
58.2	0.409816204726025	-0.405264517457263
56.2	0.408483284956177	-0.411564727323043
71.9	0.418980566339562	-0.362108079876667
75	0.421062114355497	-0.352342754584708
52	0.405688430054617	-0.424795168041182
73.2	0.419853132630624	-0.35801294346391
77.3	0.422608280404376	-0.345097513239061
61.6	0.412085123678732	-0.394554160685436
68.4	0.416633836004219	-0.373133447141783
64.6	0.414090146333991	-0.385103845886765
55.8	0.408216857427912	-0.412824769296199
60.5	0.411350658136334	-0.398019276111615
76.4	0.422003079134509	-0.347932607678662
63.1	0.413087283088869	-0.389829003286101
71.4	0.418645096187044	-0.363683132343113
58.1	0.409749527926977	-0.405579527950551
58.7	0.410149637113938	-0.403689464990817
60.6	0.411417411863536	-0.397704265618326
58	0.409682854358883	-0.405894538443841
77.9	0.423011875405494	-0.343207450279326
63.3	0.413220957674388	-0.389198982299523
71.8	0.418913466410917	-0.362423090369957
62.4	0.412619520685093	-0.392034076739124
61.5	0.412018338247272	-0.394869171178725
55.1	0.40775073553091	-0.415029842749222
57.4	0.409282880914857	-0.407784601403575
74.6	0.420793370687945	-0.353602796557865
49.2	0.403828472052508	-0.433615461853274
68.9	0.41696885892507	-0.371558394675338
60.4	0.411283907590871	-0.398334286604904
64.8	0.414223914237092	-0.384473824900187
72.5	0.419383227680249	-0.360218016916934
66.2	0.415160635044418	-0.380063677994142
64.1	0.413755780812299	-0.38667889835321
71.3	0.418578011014246	-0.363998142836402
70.2	0.417840269767283	-0.367463258262581
76.7	0.422204787317277	-0.346987576198795
54.6	0.407417890042375	-0.416604895215667
77	0.422406521092962	-0.346042544718928
66.9	0.415629221003395	-0.377858604541118
68.7	0.416834840719038	-0.372188415661916
72.2	0.419181883786334	-0.361163048396801
71.7	0.418846369429243	-0.362738100863245
50.7	0.404824548325631	-0.428890304453939
73.8	0.420256022113934	-0.356122880504176
63.8	0.413555198772547	-0.387623929833078
75.6	0.421465316202649	-0.350452691624974
63.4	0.413287799654227	-0.388883971806234
78.5	0.423415571862534	-0.341317387319593
70.3	0.417907322292694	-0.367148247769292
75.7	0.421532526557082	-0.350137681131685
77.5	0.422742800770248	-0.344467492252483
59.2	0.41048314996861	-0.402114412524372
70	0.417706173660091	-0.368093279249159
69.2	0.41716990878659	-0.370613363195471
55.7	0.4081502587355	-0.413139779789487
68.6	0.41676783613278	-0.372503426155205
77.7	0.422877332442943	-0.343837471265905
53.9	0.406952045112133	-0.41880996866869
58.5	0.410016254488425	-0.404319485977395
57.1	0.409082937976313	-0.408729632883442
68.5	0.416700834560479	-0.372818436648494
74.4	0.420659016173995	-0.354232817544443
62.3	0.412552710038498	-0.392349087232413
61.7	0.412151912269298	-0.394239150192147
53.8	0.406885509086219	-0.419124979161979
71.2	0.418510928798912	-0.364313153329691
64.5	0.414023267027103	-0.385418856380055
74.2	0.420524673229098	-0.354862838531021
70.7	0.418175562157588	-0.365888205796136
55.4	0.40795048234602	-0.414084811269355
74.7	0.420860552278042	-0.353287786064575
49.7	0.40416041252689	-0.432040409386828
63.6	0.413421492977729	-0.388253950819656
66	0.415026780886099	-0.38069369898072
65.7	0.414826022664495	-0.381638730460586
77.6	0.422810065194303	-0.344152481759194
66.4	0.415294501458481	-0.379433657007564
61.9	0.412285498919502	-0.393609129205569
50	0.404359617643851	-0.431095377906962
54.7	0.407484452543597	-0.416289884722378
65.3	0.414558388085861	-0.382898772433743
66.1	0.415093706432251	-0.38037868848743
48.1	0.403098503565806	-0.437080577279453
54.8	0.407551018345094	-0.415974874229089
49.9	0.404293212540196	-0.43141038840025
75.5	0.421398108715144	-0.350767702118264
69.5	0.417370985660941	-0.369668331715604
72.1	0.419114775029371	-0.361478058890089
76.3	0.421935848770781	-0.348247618171951
70.9	0.418309699918662	-0.365258184809558
51.6	0.405422559696118	-0.426055210014337
45.6	0.401441033545175	-0.444955839611678
67.5	0.416030985063961	-0.375968541581384
51.4	0.40528964468719	-0.426685231000916
52.5	0.406020843474771	-0.423220115574736
47.3	0.402567878185465	-0.439600661225764
59.5	0.410683296198911	-0.401169381044505
76.1	0.421801396601817	-0.348877639158529
69.8	0.417572089491693	-0.368723300235737
75.1	0.421129307476669	-0.352027744091419
69.4	0.417303957038214	-0.369983342208893
77.1	0.422473771362288	-0.345727534225639
67.1	0.41576313018159	-0.377228583554541
65.8	0.414892939000144	-0.381323719967298
76	0.421734174800811	-0.349192649651818
69.1	0.417102889161872	-0.37092837368876
74.8	0.420927736754073	-0.352972775571286
46.6	0.402103762041333	-0.441805734678788
78.2	0.423213710980673	-0.34226241879946
49.6	0.404094017621262	-0.432355419880118
76.9	0.422339273660939	-0.346357555212217
54.5	0.40735133084346	-0.416919905708956
72.3	0.419248995481869	-0.360848037903511
72.4	0.419316110113874	-0.360533027410223
72.6	0.419450348178892	-0.359903006423645
52.1	0.405754906036759	-0.424480157547892
75.3	0.421263702349373	-0.351397723104841
53.2	0.406486362691156	-0.421015042121713
69.6	0.417438017278823	-0.369353321222315
51.7	0.405489022246192	-0.425740199521048
77.4	0.422675539172899	-0.344782502745772
69.3	0.417236931412734	-0.370298352702182
70.6	0.418108497731065	-0.366203216289425
73.5	0.420054564271747	-0.357067911984044
75.4	0.421330904096681	-0.351082712611552
50.2	0.404492438035106	-0.430465356920383
49	0.403695719728521	-0.434245482839852
53.3	0.406552878775385	-0.420700031628424
45.1	0.401109799802013	-0.446530892078123
47.9	0.402965826579776	-0.437710598266031
77.2	0.422541024466799	-0.34541252373235
54.2	0.407151673080865	-0.417864937188823
54.1	0.407085127111486	-0.418179947682112
53.1	0.406419849937635	-0.421330052615002
53	0.406353340516848	-0.421645063108291
48.5	0.403363898723572	-0.435820535306297
75.9	0.421666955858277	-0.349507660145107
52.4	0.405954354092896	-0.423535126068025
73.9	0.420323180540627	-0.355807870010887
76.6	0.422137548409873	-0.347302586692084
76.2	0.421868621259179	-0.34856262866524
78.8	0.42361745799374	-0.340372355839726
78.7	0.423550159814729	-0.340687366333015
76.8	0.422272029068338	-0.346672565705505
49.4	0.403961238022113	-0.432985440866696
71.5	0.418712184315208	-0.363368121849824
50.5	0.404691694051653	-0.429520325440517
79.2	0.423886678679623	-0.339112313866569
75.8	0.421599739776329	-0.349822670638396
54.4	0.407284774948882	-0.417234916202245
79.1	0.423819369316928	-0.339427324359859
53.7	0.40681897637885	-0.419439989655268
51.2	0.405156743146676	-0.427315251987493
50.9	0.404957416124496	-0.428260283467361
47.7	0.402833163343694	-0.438340619252609
74.9	0.420994924113928	-0.352657765077997
46.3	0.401904907034902	-0.442750766158655
54.9	0.407617587444833	-0.4156598637358
48.3	0.40323119428575	-0.436450556292875
46.9	0.402302648219239	-0.440860703198921
