# Supplementary material for: A Responsible Framework for Assessing, Selecting, and Explaining Machine Learning Models in Cardiovascular Disease Outcomes Among People With Type 2 Diabetes: Methodology and Validation Study
Source: JMIR Med Inform. 2025 Jun 27;13:e66200. doi: 10.2196/66200 (PMC12256707; doi:10.2196/66200)
Supplement: Multimedia Appendix 1 [file medinform-v13-e66200-s001.zip › Code/data/cvd_history_glmnet_mi.csv]

female	value	type
No	0.125889679715302	Average Predicted Probability
Yes	0.704626334519573	Average Predicted Probability
No	-1.93780062666012	Average Log Odds
Yes	0.869426422897937	Average Log Odds
