# Supplementary material for: A Responsible Framework for Assessing, Selecting, and Explaining Machine Learning Models in Cardiovascular Disease Outcomes Among People With Type 2 Diabetes: Methodology and Validation Study
Source: JMIR Med Inform. 2025 Jun 27;13:e66200. doi: 10.2196/66200 (PMC12256707; doi:10.2196/66200)
Supplement: Multimedia Appendix 1 [file medinform-v13-e66200-s001.zip › Code/data/hba1c_glmnet_mi.csv]

hba1c	avg_prediction	avg_log_odds
8.7	0.456244035155064	-0.187569815034047
7.9	0.424113180263065	-0.335445737365665
7.6	0.412212918389724	-0.390899208240022
6.9	0.384852818688161	-0.520290640280189
7.2	0.396502925146617	-0.464837169405832
7.3	0.400412330674954	-0.446352679114379
7.7	0.416169169746113	-0.37241471794857
9.3	0.480611294295302	-0.0766628732853325
8.2	0.436101368176635	-0.279992266491309
8.8	0.460292761409713	-0.169085324742594
8.5	0.448165372537923	-0.224538795616951
8.9	0.464347119830506	-0.150600834451142
8.1	0.432096276464645	-0.298476756782761
7.5	0.408267745217258	-0.409383698531475
6.8	0.380996816289762	-0.538775130571641
8.4	0.444136374919275	-0.243023285908404
9.1	0.472470822237344	-0.113631853868237
8	0.428100064271935	-0.316961247074213
10.1	0.513262734320127	0.0712130490462858
8.6	0.45220141519212	-0.206054305325499
7.4	0.404334075806058	-0.427868188822927
8.3	0.44011488659419	-0.261507776199856
10.9	0.545867569708938	0.219088971377904
7.8	0.420136068792286	-0.353930227657118
9.5	0.488764650309894	-0.039693892702428
10	0.50917864274783	0.0527285587548336
9.7	0.496926973275988	-0.00272491211952347
6.6	0.373328194227614	-0.575744111154546
9	0.468406633368148	-0.13211634415969
9.4	0.484686605961914	-0.0581783829938804
9.9	0.505094321328281	0.0342440684633813
10.7	0.537734628282671	0.182119990795
10.4	0.525508660883356	0.126666519920643
6.2	0.358174949165954	-0.649682072320355
9.8	0.501010266324944	0.0157595781719291
9.2	0.476539204107364	-0.095147363576785
6	0.350696083300602	-0.68665105290326
7	0.388722767411256	-0.501806149988736
9.6	0.49284493678444	-0.0212094024109758
11	0.549927246485376	0.237573461669357
7.1	0.392606269214048	-0.483321659697284
6.7	0.37715514763961	-0.557259620863093
10.5	0.529586863343111	0.145151010212095
12.3	0.602055044550987	0.477871835458237
6.5	0.369516331502206	-0.594228601445998
10.3	0.521428240511151	0.108182029629191
11.7	0.578172486508421	0.366964893709523
10.2	0.517346099267629	0.0896975393377382
10.8	0.541803199249245	0.200604481086452
6.4	0.365719928766885	-0.61271309173745
10.6	0.533662351190553	0.163635500503548
6.3	0.36193934908117	-0.631197582028903
11.1	0.553981737823021	0.256057951960809
11.8	0.582177075037055	0.385449384000976
5.6	0.33594748075443	-0.760589014069069
12.2	0.598100326759918	0.459387345166785
11.5	0.57013807545378	0.329995913126618
12.4	0.605998410072292	0.496356325749689
11.3	0.562073205556307	0.293026932543714
5.9	0.34698229830934	-0.705135543194712
11.9	0.586172620922596	0.403933874292428
5.4	0.328682868985417	-0.797557994651973
5.2	0.321494616558533	-0.834526975234878
11.2	0.558030553602659	0.274542442252261
4.6	0.30041028776893	-0.945433916983592
12.1	0.594134710772394	0.440902854875333
6.1	0.354427079313288	-0.668166562611807
12.7	0.617755918177898	0.551809796624046
11.4	0.566109207481359	0.311511422835166
