# Supplementary material for: A Responsible Framework for Assessing, Selecting, and Explaining Machine Learning Models in Cardiovascular Disease Outcomes Among People With Type 2 Diabetes: Methodology and Validation Study
Source: JMIR Med Inform. 2025 Jun 27;13:e66200. doi: 10.2196/66200 (PMC12256707; doi:10.2196/66200)
Supplement: Multimedia Appendix 1 [file medinform-v13-e66200-s001.zip › Code/data/hba1c_glmnet_sbp.csv]

sbp	avg_prediction	avg_log_odds
127	0.403172306166449	-0.405847382560415
143	0.465833445241441	-0.138197059173427
125	0.395514632125502	-0.439303672983788
133	0.426413994729364	-0.305478511290294
97	0.294916149148392	-0.907691738911016
170	0.573131111702446	0.313462861542114
189	0.64550267805627	0.631297620564162
165	0.553451286528169	0.229822135483681
136	0.438164449111945	-0.255294075655234
140	0.453938756444759	-0.188381494808487
110	0.339899755483037	-0.690225851159089
122	0.384123544913148	-0.489488108618849
159	0.529636092476493	0.12945326421356
95	0.288303264008178	-0.94114802933439
123	0.387907313177184	-0.472759963407162
121	0.380353563389906	-0.506216253830535
129	0.41087703099724	-0.372391092137041
115	0.358044420945422	-0.606585125100655
108	0.332765615183894	-0.723682141582462
135	0.434239220033982	-0.272022220866921
144	0.469807992646589	-0.12146891396174
130	0.414745981405799	-0.355662946925354
128	0.407018997143232	-0.389119237348728
164	0.549494812931591	0.213093990271994
126	0.399337379220088	-0.422575527772101
139	0.449985100463452	-0.205109640020174
163	0.54553260830354	0.196365845060307
102	0.311818561220346	-0.824051012852583
116	0.361723778587514	-0.589856979888969
148	0.485741587181143	-0.0545563331149939
131	0.418625417043793	-0.338934801713668
114	0.354381423824293	-0.623313270312342
153	0.505701690408723	0.0290843929434398
137	0.442097480328252	-0.238565930443548
149	0.489731406664877	-0.0378281879033072
134	0.43032225068076	-0.288750366078608
142	0.461863404299808	-0.154925204385114
157	0.521666000573791	0.0959969737901868
155	0.51368655832271	0.0625406833668133
132	0.422514901755254	-0.322206656501981
160	0.533616409456648	0.146181409425247
169	0.56921038292017	0.296734716330427
105	0.322204598535046	-0.773866577217522
106	0.325705860070118	-0.757138432005836
147	0.481753848419527	-0.0712844783266801
152	0.501708450556124	0.0123562477317531
172	0.58094647782746	0.346919151965488
113	0.350735128229436	-0.640041415524029
156	0.517677203212089	0.0792688285785001
161	0.537592924244662	0.162909554636934
124	0.391704475214608	-0.456031818195475
103	0.315260684982269	-0.807322867640896
151	0.497715329058662	-0.00437189747993367
109	0.336323535223262	-0.706953996370776
150	0.493722817412846	-0.0211000426916204
120	0.376597755504863	-0.522944399042222
118	0.369130177100772	-0.556400689465595
99	0.301614531080331	-0.874235448487643
145	0.473786564986914	-0.104740768750054
112	0.347105868189667	-0.656769560735716
154	0.509694556899737	0.0458125381551266
162	0.541565151645003	0.17963769984862
117	0.365419148862819	-0.573128834677282
119	0.372856501953171	-0.539672544253909
175	0.592597504884486	0.397103587600548
100	0.304995243103673	-0.857507303275956
138	0.446037852383221	-0.221837785231861
183	0.623161037841847	0.530928749294042
146	0.477768678701744	-0.0880126235383669
178	0.604151469347064	0.447288023235608
167	0.56134513738076	0.263278425907054
166	0.55740155260024	0.246550280695367
90	0.272155431215357	-1.02478875539282
111	0.343493970668847	-0.673497705947402
158	0.525652460115507	0.112725119001874
177	0.600311657703903	0.430559878023921
101	0.308396665590294	-0.840779158064269
141	0.457898349098316	-0.171653349596801
173	0.584840205231901	0.363647297177174
171	0.577043295657401	0.330191006753801
96	0.291598915295208	-0.924419884122703
174	0.588724029064004	0.380375442388861
194	0.663674202214647	0.714938346622595
191	0.65282282511834	0.664753910987535
168	0.565281570044321	0.280006571118741
184	0.626922192906583	0.547656894505728
186	0.634400580354229	0.581113184929101
107	0.329226293296637	-0.740410286794149
104	0.318722784194921	-0.790594722429209
176	0.596460192811051	0.413831732812234
181	0.615596760160695	0.497472458870668
212	0.725099891315079	1.01604496043296
179	0.607979202625343	0.464016168447295
201	0.68834780688328	0.832035363104402
193	0.660074703716934	0.698210201410909
98	0.298254759131548	-0.890963593699329
94	0.285029393998862	-0.957876174546076
182	0.619385761220409	0.514200604082355
91	0.275340343094501	-1.00806061018114
188	0.641817870427606	0.614569475352475
187	0.638117049385738	0.597841330140788
195	0.667255639822044	0.731666491834282
180	0.611794437696818	0.480744313658981
88	0.265853738448906	-1.0582450458162
190	0.649171113572764	0.648025765775848
