# Supplementary material for: A Responsible Framework for Assessing, Selecting, and Explaining Machine Learning Models in Cardiovascular Disease Outcomes Among People With Type 2 Diabetes: Methodology and Validation Study
Source: JMIR Med Inform. 2025 Jun 27;13:e66200. doi: 10.2196/66200 (PMC12256707; doi:10.2196/66200)
Supplement: Multimedia Appendix 1 [file medinform-v13-e66200-s001.zip › Code/data/hba1c_glmnet_stroke.csv]

hba1c	avg_prediction	avg_log_odds
8.7	0.464903168257562	-0.143445493598906
7.9	0.417315423474261	-0.34650740954676
7.6	0.399809940251604	-0.422655628027206
6.9	0.359994832662515	-0.600334804481578
7.2	0.376862482357889	-0.524186586001133
7.3	0.382553007915528	-0.498803846507651
7.7	0.405619405029275	-0.397272888533724
9.3	0.501077135533983	0.00885094336198553
8.2	0.435029670623857	-0.270359191066315
8.9	0.476937214971064	-0.0926800146119422
7.4	0.388275337163706	-0.473421107014169
8	0.423199001483901	-0.321124670053279
8.4	0.446934596618485	-0.219593712079351
9.4	0.507117219773039	0.034233682855467
7.5	0.394028111180105	-0.448038367520688
8.5	0.452910920755967	-0.194210972585869
7.8	0.411455057743056	-0.371890149040242
9	0.482965743999	-0.0672972751184602
8.6	0.45890099133783	-0.168828233092388
10	0.543269999508124	0.186530119816358
9.5	0.513155950679405	0.0596164223489487
6.2	0.321981379867925	-0.778013980935951
10.3	0.561214299130837	0.262678338296803
9.1	0.488999701332004	-0.0419145356249785
7.1	0.371205087528619	-0.549569325494615
8.1	0.429104266594621	-0.295741930559797
8.8	0.470915797923671	-0.118062754105424
9.7	0.525222562670098	0.110381901335912
11.2	0.613992469875487	0.491122993738139
9.9	0.537263428338426	0.161147380322876
6.6	0.34345916423442	-0.676483022962024
10.7	0.584903212254285	0.36420929627073
8.3	0.440973643865665	-0.244976451572833
9.2	0.495037396800017	-0.016531796131497
9.8	0.531247057057354	0.135764640829394
6.1	0.316720611565437	-0.803396720429433
6.7	0.348932184363517	-0.651100283468542
11.7	0.642330617948432	0.618036691205549
7	0.36558211755013	-0.574952064988097
6.3	0.327286601168949	-0.75263124144247
6.8	0.354444458321696	-0.62571754397506
9.6	0.519191630157033	0.0849991618424307
10.6	0.579011160359057	0.338826556777249
11.1	0.608229053241218	0.465740254244658
10.5	0.573097939064312	0.313443817283767
6.5	0.338026514289182	-0.701865762455506
10.1	0.549265103314899	0.211912859309839
10.8	0.590772543454185	0.389592035764213
12.9	0.706331920835944	0.922629565127331
12.1	0.664348241211436	0.719567649179476
10.4	0.5671651211131	0.288061077790285
12.5	0.685703729029536	0.821098607153404
11.5	0.631096557574752	0.567271212218585
10.2	0.555247084019607	0.237295598803321
10.9	0.596617625631129	0.414974775257694
6.4	0.332635313155989	-0.727248501948987
12.2	0.669751905499095	0.744950388672958
13	0.711368666889813	0.948012304620813
11.3	0.619725782578355	0.516505733231622
11	0.60243695489973	0.440357514751176
11.6	0.636731329243509	0.592653951712067
12.3	0.675113060815996	0.77033312816644
6	0.311505218980178	-0.828779459922915
12.4	0.680430668422104	0.795715867659922
12.6	0.690931283270785	0.846481346646885
11.9	0.653417734651242	0.668802170192513
12.7	0.696112412098063	0.871864086140367
11.4	0.625427598941753	0.541888472725103
5.5	0.286138382979676	-0.955693157390324
5.9	0.306336084936519	-0.854162199416397
11.8	0.647893161937044	0.643419430699031
5.8	0.301214052129232	-0.879544938909879
