# Supplementary material for: A Responsible Framework for Assessing, Selecting, and Explaining Machine Learning Models in Cardiovascular Disease Outcomes Among People With Type 2 Diabetes: Methodology and Validation Study
Source: JMIR Med Inform. 2025 Jun 27;13:e66200. doi: 10.2196/66200 (PMC12256707; doi:10.2196/66200)
Supplement: Multimedia Appendix 1 [file medinform-v13-e66200-s001.zip › Code/data/hr_glmnet_stroke.csv]

hr	avg_prediction	avg_log_odds
80	0.46080452851118	-0.161090688478291
94	0.496954838900355	-0.00627853885916388
58	0.404985447543141	-0.404366923594061
90	0.48660357184668	-0.0505105816074858
56	0.400008416174962	-0.426482944968222
73	0.442866525897732	-0.238496763287854
82	0.465951114231257	-0.13897466710413
69	0.432680688410489	-0.282728806036176
67	0.427608572565953	-0.304844827410337
52	0.390116055600449	-0.470714987716544
68	0.430142795135117	-0.293786816723256
65	0.422551622417197	-0.326960848784498
66	0.425078141605013	-0.315902838097417
76	0.45053842020509	-0.205322731226613
72	0.440315172832154	-0.249554773974935
61	0.412487039764951	-0.37119289153282
62	0.414996725659553	-0.360134880845739
75	0.44797827475982	-0.216380741913693
84	0.471105350371901	-0.116858645729969
93	0.494366180368127	-0.0173365495462444
81	0.463376800548654	-0.15003267779121
74	0.445420934834303	-0.227438752600774
64	0.420029134409947	-0.338018859471578
79	0.458234426632559	-0.172148699165371
100	0.512489320868137	0.060069525263319
86	0.476266200737857	-0.0947426243558078
71	0.437766999910285	-0.260612784662015
63	0.417510796213185	-0.349076870158659
83	0.468527340619489	-0.127916656417049
48	0.380311768317597	-0.514947030464866
77	0.453101245136186	-0.194264720539532
59	0.407481285818109	-0.393308912906981
87	0.478848780875504	-0.0836846136687272
46	0.375444768034104	-0.537063051839027
57	0.40249445344502	-0.415424934281142
70	0.43522213077357	-0.271670795349095
55	0.39752744745731	-0.437540955655303
51	0.387656459203773	-0.481772998403624
88	0.48143262347429	-0.0726266029816468
78	0.455666622977091	-0.183206709852452
98	0.507311560560517	0.0379535038891579
89	0.484017597546007	-0.0615685922945663
105	0.525423476242673	0.115359578698722
85	0.473685013769091	-0.105800635042888
60	0.409981854709381	-0.3822509022199
54	0.395051658072343	-0.448598966342383
91	0.489190414901388	-0.0394525709204053
47	0.377875253356041	-0.526005041151946
106	0.528007493479744	0.126417589385802
92	0.491777995029187	-0.0283945602333248
42	0.36578513796735	-0.581295094587349
102	0.517665268524926	0.0821855466374801
96	0.502133046844915	0.0158374825149971
101	0.5150775874608	0.0711275359503993
95	0.499543838477299	0.00477947182791662
44	0.370602291482955	-0.559179073213188
97	0.504722331668994	0.0268954932020776
53	0.392581157839416	-0.459656977029464
49	0.382754210268207	-0.503889019777786
43	0.36819050008606	-0.570237083900269
99	0.509900601101044	0.0490115145762386
50	0.385202475488326	-0.492831009090705
41	0.363386302230377	-0.592353105274429
45	0.373020413919392	-0.548121062526107
113	0.546053385310719	0.203823664195365
112	0.543480841599166	0.192765653508285
108	0.533171659297857	0.148533610759963
103	0.520252231778746	0.0932435573245605
132	0.594375885969822	0.413925867249894
104	0.522838345038263	0.104301568011641
110	0.538329791128081	0.170649632134124
39	0.358608592568326	-0.61446912664859
122	0.569093595479611	0.30334576037909
107	0.53059026501117	0.137475600072882
