# Supplementary material for: A Responsible Framework for Assessing, Selecting, and Explaining Machine Learning Models in Cardiovascular Disease Outcomes Among People With Type 2 Diabetes: Methodology and Validation Study
Source: JMIR Med Inform. 2025 Jun 27;13:e66200. doi: 10.2196/66200 (PMC12256707; doi:10.2196/66200)
Supplement: Multimedia Appendix 1 [file medinform-v13-e66200-s001.zip › Code/data/importance_mi.csv]

mean	lower.2.5%	upper.97.5%	Feature
-0.0032897128316976	-0.0175027262813522	0.00585696110505261	tob
0.00288867684478366	-0.00678844056706656	0.0123591421301344	bmi
0.00653153398764081	-0.0189460650672483	0.0336559432933478	baseline_age
-0.00665512540894225	-0.0193536441294076	0.00641584878226087	female
-0.00760759723736825	-0.0155579789167577	0.00287168302435471	black
0	0	0	sbp
-0.000174754634678342	-0.010328062522719	0.00926481279534708	dbp
-0.00124336604870961	-0.0126833424209379	0.00938908578698646	hr
0.00111586695746998	-0.00422119229371136	0.00475736095965095	bprx
0.000334423845874193	0	0.000727008360596137	oraldmrx
0.00136995637949831	-0.00648854961832061	0.00926026899309329	insulinrx
-0.000982642675390821	-0.0108187931661214	0.00981461286804784	statin
-0.000124591057797202	-0.00523900399854598	0.00836218647764438	fibrate
-0.000871319520174537	-0.00842420937840792	0.00338967648127952	anti_coag
-0.00226799345692478	-0.00403035259905493	0.00230666121410387	anti_inflam
-0.00441048709560163	-0.0081697564521992	0.00338513267902576	platelet_agi
-0.00751762995274451	-0.0169256633951291	0.00285350781533987	aspirin
0.0771851145038168	0.0452305979643766	0.10736550345329	cvd_hx_baseline
-0.00638504180298077	-0.0212861232279171	0.00970556161395844	hba1c
0	0	0	chol
-0.000371137768084358	-0.00439385677935299	0.00348509632860777	trig
-0.00743438749545624	-0.0207197382769901	0.00700654307524527	ldl
-0.000183569611050577	-0.0178419211195929	0.0182660850599782	hdl
4.98000727007885e-05	-0.0101872046528536	0.0102644492911668	fpg
-0.00743784078516907	-0.0168665939658307	0.00249909123954914	alt
0	0	0	cpk
-0.00641203198836791	-0.01180479825518	0.00010450745183569	potassium_y
0	0	0	screat
0	0	0	gfr
-0.0024152126499455	-0.00797437295528906	0.000727008360596137	ualb
-0.00114930934205746	-0.00642493638676848	0.00218397855325328	ucreat
-0.00153462377317343	-0.0121985187204652	0.00760178117048343	uacr
