# Supplementary material for: A Responsible Framework for Assessing, Selecting, and Explaining Machine Learning Models in Cardiovascular Disease Outcomes Among People With Type 2 Diabetes: Methodology and Validation Study
Source: JMIR Med Inform. 2025 Jun 27;13:e66200. doi: 10.2196/66200 (PMC12256707; doi:10.2196/66200)
Supplement: Multimedia Appendix 1 [file medinform-v13-e66200-s001.zip › Code/data/importance_stroke.csv]

mean	lower.2.5%	upper.97.5%	Feature
0	0	0	tob
0.0247756861365236	0.00219475721323013	0.0529717921651418	bmi
0.0277890423410744	0.00881568144499187	0.0423044217687075	baseline_age
0.0142277298850575	-0.0169058248299319	0.0416094886230355	female
0	0	0	black
0.067597129368989	0.0219461060286183	0.112652658045977	sbp
0	0	0	dbp
0.0400919247009148	0.0102363359136759	0.0644044686840253	hr
0.00543330694346707	-0.00167575650950033	0.0208333333333333	bprx
0.00782268942059586	-0.00114795918367352	0.0220648604269295	oraldmrx
0.00637850398780208	-0.00105559465165384	0.0106849636406287	insulinrx
0	0	0	statin
0.00543147431386351	-0.00114795918367352	0.0209432911095472	fibrate
-0.000749838728594872	-0.00149982406755802	0.00017593244194225	anti_coag
0	0	0	anti_inflam
0.00666564039408873	-0.0097657166314802	0.0115646258503402	platelet_agi
0	0	0	aspirin
0.0161950944170772	-0.0119252873563219	0.0421196927046681	cvd_hx_baseline
0.0811582952146376	0.0463023032488858	0.125347466572836	hba1c
0	0	0	chol
0.000291681327703505	-0.000972026741731213	0.00132389162561577	trig
0	0	0	ldl
0	0	0	hdl
0	0	0	fpg
0	0	0	alt
0	0	0	cpk
0	0	0	potassium_y
0.0333098023692236	0.00916754632887637	0.0545639807647196	screat
0.00880842423176172	-0.000620161857846543	0.0211016303072953	gfr
0	0	0	ualb
0	0	0	ucreat
0.0202133913910392	0.00105559465165384	0.0343420126671358	uacr
