# Supplementary material for: A Responsible Framework for Assessing, Selecting, and Explaining Machine Learning Models in Cardiovascular Disease Outcomes Among People With Type 2 Diabetes: Methodology and Validation Study
Source: JMIR Med Inform. 2025 Jun 27;13:e66200. doi: 10.2196/66200 (PMC12256707; doi:10.2196/66200)
Supplement: Multimedia Appendix 1 [file medinform-v13-e66200-s001.zip › Code/data/shap_data_mi.csv]

tob	bmi	baseline_age	female	black	sbp	dbp	hr	bprx	oraldmrx	insulinrx	statin	fibrate	anti_coag	anti_inflam	platelet_agi	aspirin	cvd_hx_baseline	hba1c	chol	trig	ldl	hdl	fpg	alt	cpk	potassium_y	screat	gfr	ualb	ucreat	uacr
-0.03	0.04	-0.12	0.01	0.02	0	-0.02	0.03	-0.01	0.01	0.02	0.02	0	0	0	0	-0.01	-0.23	0.03	0	0	0.08	-0.12	0.03	0.02	0	0.01	0	0	0	0	-0.03
0.11	0.02	-0.15	-0.1	-0.03	0	0.01	0.02	0	0.01	-0.04	0.01	0.01	-0.02	0.01	0	-0.02	-0.26	-0.05	0	0	0.06	0.02	0.01	0.03	0	-0.01	0	0	0	0	0
-0.02	0	0.03	0.13	0	0	0.01	0.01	0.03	0	0.04	0.01	0.02	0	0	0.02	0.03	0.49	-0.05	0	0	0.04	-0.07	0.03	0.02	0	-0.01	0	0	0	0	-0.02
-0.04	-0.05	0.2	0.06	0.02	0	0	0.01	-0.01	0	-0.02	0.02	0.01	0	0	0.02	0	0.45	0.01	0	0	-0.02	-0.03	0	0.03	0	0.01	0	0	0	0	-0.01
-0.03	0.02	-0.33	-0.06	0.02	0	0.01	-0.02	0	0	0.02	0	0.02	-0.04	0	0.01	0.01	0.28	-0.14	0	-0.01	-0.09	0.11	0.01	-0.01	0	0.01	0	0	-0.01	0.02	0
-0.02	-0.05	0.21	0.04	-0.14	0	-0.03	-0.01	-0.02	0	0.04	-0.08	0	-0.01	0	0	0.05	-0.28	-0.22	0	0	0.17	-0.12	0.07	0.04	0	-0.01	0	0	0	-0.01	0.02
-0.03	0.03	0.02	-0.06	0.02	0	-0.03	0.02	0.03	0.01	0.02	-0.03	0.01	-0.01	0	0	0.01	-0.25	-0.06	0	0	-0.02	-0.1	-0.03	0.02	0	0	0	0	0	0.02	-0.02
-0.02	0.03	0.2	-0.32	0.05	0	-0.07	-0.02	0	0	-0.01	-0.05	0.02	-0.01	0	0	0.01	-0.28	-0.07	0	0	-0.02	0.1	0.06	0.01	0	-0.01	0	0	0.02	0	0.02
-0.06	0.04	-0.13	0.04	0	0	-0.01	-0.08	-0.04	0	0.07	-0.13	0.03	-0.01	0	0.02	-0.08	-0.27	0.04	0	0	-0.01	0.13	0.04	-0.09	0	-0.01	0	0	0.01	0	0.07
-0.01	0.01	-0.12	0.05	0	0	-0.01	-0.02	0	0	0	0.01	0.03	0	0	0	-0.03	-0.24	-0.02	0	0	-0.06	0.06	-0.01	-0.04	0	0	0	0	0	0	0
0	-0.02	0.27	-0.05	0	0	0.01	0	0	0	0.02	0	-0.13	-0.02	0	0.03	0.01	0.44	-0.04	0	0	-0.03	0.02	0	0.04	0	0	0	0	0	0	-0.01
0.22	0	-0.18	0.09	0.05	0	0.01	0.01	-0.01	0	-0.02	0	0.02	0	0	0	0.02	0.46	0.08	0	0	0	0.04	-0.05	0.04	0	0	0	0	0	-0.01	0
-0.01	-0.04	-0.02	0.02	0.01	0	0	0.01	0	0	-0.01	0	0.02	0.2	0	0.01	0	-0.05	-0.02	0	0	0.08	0.05	-0.01	0.01	0	0.01	0	0	0.03	0	0.41
-0.01	0.05	-0.13	0.03	0	0	0	-0.01	0	0	0.03	-0.01	0	0	0	0	-0.01	0.32	-0.01	0	0	0.06	0.05	0.01	0.03	0	0	0	0	0.13	0.02	0.17
-0.03	-0.02	0.33	0.17	0	0	0.07	-0.01	-0.02	0.01	0.05	-0.03	0.02	-0.02	0	0	0.05	-0.22	0.03	0	-0.01	0.12	-0.17	0.08	0.04	0	0.01	0	0	0.04	0.03	0.09
-0.01	0.18	0.05	-0.14	0.04	0	0.02	0.01	-0.01	0	-0.05	0.01	0.02	-0.02	0	0	0	0.44	0.03	0	0	-0.12	0.07	0	0.01	0	-0.02	0	0	-0.01	0.01	-0.02
-0.01	0.01	0.02	-0.11	0.06	0	0.08	-0.04	-0.01	0	-0.04	-0.06	0.02	-0.02	0	0.05	0.03	0.44	0.01	0	0	0.03	0.04	0	0	0	0	0	0	0	0	0.05
-0.01	0.02	-0.06	0.02	0.02	0	-0.01	0	0	0	-0.03	0	0	-0.01	0	0	-0.01	-0.34	-0.05	0	0	0.01	0.04	0	0	0	0	0	0	-0.01	0	-0.01
0.14	0.03	-0.37	-0.08	0.01	0	0	-0.02	0	0	0	0.01	-0.18	-0.01	0	0	0.02	0.23	0.01	0	0	-0.06	0.08	-0.04	-0.04	0	0	0	0	0	-0.01	-0.03
-0.01	0.02	0.35	-0.03	0	0	0.01	0.02	0	0	0.01	0.02	0.01	-0.01	0	-0.07	0	0.36	-0.07	0	0	-0.01	-0.04	0	0	0	0	0	0	0	0	-0.01
-0.04	-0.01	0.08	0.01	0.02	0	-0.01	0	0.01	0	-0.01	-0.05	-0.16	-0.01	0	0.02	-0.02	-0.26	0.04	0	0	0.04	0	0.02	0.01	0	0.01	0	0	0	0	-0.06
-0.02	0.03	-0.08	0.03	0.02	0	0	0.03	0	0	0.01	-0.01	0	-0.02	0	0.02	-0.02	-0.28	-0.07	0	0	0	0.04	0	-0.03	0	0	0	0	0	0	-0.01
0.1	-0.01	-0.02	-0.09	0.02	0	0	0.01	0	0	-0.01	-0.03	-0.14	-0.02	0	0	-0.02	-0.23	-0.08	0	0	-0.03	0.15	-0.01	-0.01	0	0	0	0	0	0	-0.02
-0.01	-0.04	0.23	0.02	-0.06	0	0.04	-0.01	0	0	0.03	0.02	0	0	0.01	0	0.01	0.32	0	0	0	-0.04	0.05	0.01	0.06	0	0.01	0	0	0	0	0.01
0	-0.02	-0.05	0.01	0.01	0	-0.01	-0.01	0.01	0.01	0	-0.01	0.01	-0.03	0	0	0	-0.16	-0.03	0	0	0.01	-0.05	0	0.01	0	-0.01	0	0	0	0	-0.03
0	0	-0.07	-0.04	0.01	0	-0.02	0.01	0	0.02	-0.01	0	0	-0.01	0	0	0	-0.1	-0.02	0	0	0.02	0	-0.01	-0.04	0	0	0	0	0	0	-0.03
-0.02	0.1	-0.04	0.07	0.01	0	-0.02	-0.03	-0.01	0.01	0.04	-0.03	0.01	-0.01	0	0	0.04	0.47	0.08	0	0	0.03	0.08	-0.01	-0.15	0	-0.01	0	0	0	0	-0.01
-0.02	0.03	0.09	0.09	0.01	0	-0.02	-0.01	0	0.02	0.07	0.04	-0.41	0	-0.08	-0.29	-0.05	0.28	-0.02	0	0	0.02	0.1	0.04	-0.11	0	0	0	0	-0.02	-0.02	-0.02
-0.03	-0.03	0.08	-0.11	0.01	0	0.01	0	0	0.02	0.03	0.04	0	0	0	0.01	0.01	0.47	0.19	0	0	0.03	0.01	-0.03	0.03	0	0	0	0	0	-0.01	-0.01
-0.03	-0.04	0.01	0.01	0.03	0	0	0.01	0	0	-0.08	-0.02	0.02	-0.03	0	0.01	0.01	-0.26	-0.08	0	0	0.08	-0.05	0.01	-0.01	0	0.03	0	0	0	0	0.01
-0.05	-0.12	0.27	0.07	0.03	0	-0.04	-0.1	-0.02	0	-0.07	-0.07	0.02	0	0	0.01	-0.04	-0.41	-0.09	0	0.01	0.02	0.03	-0.01	0.05	0	-0.01	0	0	0.01	0	0.05
0	-0.01	-0.02	-0.05	0.02	0	0.01	0.02	0	0	-0.03	-0.01	-0.1	0	0	0.01	0	-0.1	0	0	0	-0.02	-0.1	0.03	0.02	0	0	0	0	-0.02	0	-0.03
-0.04	-0.06	0.03	0	-0.02	0	0.01	0.02	0	0.01	0.01	0.02	0.02	-0.02	0	0	-0.02	-0.32	-0.06	0	0	-0.03	0.03	0.06	-0.04	0	0	0	0	-0.01	-0.01	-0.02
-0.02	0.04	0	-0.04	0.01	0	0.01	0.04	0	0	0	0.02	0.01	0	0	0	-0.02	-0.28	-0.01	0	0	0.02	-0.06	0	-0.01	0	-0.01	0	0	0	0.01	-0.03
0	-0.01	-0.11	-0.17	0	0	0.01	0.01	0	0.01	0.03	0.02	0.02	-0.03	0	0	0.02	-0.32	0.16	0	0.01	0.06	-0.02	-0.04	0.03	0	-0.01	0	0	-0.02	0	-0.05
-0.01	0	-0.09	-0.18	0.01	0	0.01	0.04	0	0	-0.02	0.02	0	-0.01	0	-0.18	0.01	0.21	-0.04	0	0	-0.07	-0.04	-0.01	0.02	0	-0.01	0	0	-0.02	0	0
0	-0.04	-0.01	-0.04	0.01	0	0	-0.02	0	0	0.01	0.01	0.01	0	0.01	-0.12	0	0.21	-0.02	0	0	-0.08	0.03	0.02	0.01	0	0	0	0	0.01	-0.01	0.51
-0.01	0.01	0.09	-0.1	0.02	0	0	0	0	0	-0.01	-0.03	0	0	0	0.01	-0.03	-0.24	-0.05	0	0	0.02	0.01	0.01	0.01	0	-0.01	0	0	-0.03	0	-0.03
-0.02	-0.02	-0.08	0.03	0.02	0	0.01	0	0.01	0	-0.03	0.02	0	-0.01	0	0	-0.02	-0.36	0.11	0	0	0	0.03	-0.04	0	0	0.01	0	0	0	0	-0.01
-0.01	0	0.1	0.03	0	0	0	0.01	-0.01	0	-0.02	0.01	0	-0.01	0	-0.07	-0.02	-0.29	-0.02	0	0	-0.02	0.02	-0.01	0	0	-0.03	0	0	0	0	-0.02
-0.03	0	-0.07	0.05	0.03	0	0.01	0	0.01	0	0.04	-0.02	0.03	0	0	0.01	0.02	0.5	-0.05	0	0	0.05	0.21	0.01	0.01	0	0	0	0	0	0	-0.01
-0.02	-0.05	-0.06	0.01	0.01	0	-0.01	0.05	0.02	0	-0.03	-0.06	0.01	0	0	0.01	0.03	-0.29	0.1	0	0	0.02	0	-0.14	-0.01	0	-0.01	0	0	0	0	0
-0.01	0.01	-0.05	0.04	0.04	0	-0.01	0.02	0	0.01	0.02	0	0	0	0	0	-0.01	-0.32	0.03	0	0	-0.05	-0.03	0	0	0	0	0	0	-0.01	0	-0.01
0.13	0	-0.44	-0.08	0.02	0	0	-0.02	0	0	-0.03	0.02	0	-0.02	0	-0.14	0.02	0.19	-0.06	0	0	-0.02	0	-0.01	0.06	0	-0.01	0	0	0	0	-0.03
-0.06	-0.01	0.2	-0.06	-0.03	0	0.01	-0.02	-0.01	0	0	0	0	0	0	0	-0.02	-0.21	-0.05	0	0	0.02	-0.05	0.01	0.02	0	-0.01	0	0	-0.01	0	-0.05
0	-0.02	0.05	0.05	0	0	0.03	0	-0.01	0	0.02	0.04	0	-0.01	0	0.01	0.01	0.49	-0.08	0	0	0	-0.06	0.01	0	0	0.01	0	0	0.04	0.01	0.08
-0.01	-0.04	-0.06	0.01	0	0	-0.03	0.06	0	0	0	-0.01	0.01	-0.01	0	0	0.01	-0.33	-0.01	0	0	0.05	0.03	0.01	0.02	0	-0.03	0	0	-0.01	0	-0.01
-0.02	0.07	-0.31	-0.11	0	0	-0.02	-0.02	-0.01	0	0	-0.03	-0.15	-0.01	0	0	0.03	0.23	0.05	0	0	0	0	-0.05	-0.01	0	0	0	0	-0.01	0.01	-0.04
-0.02	0.1	0.08	0.03	0	0	0	-0.01	0	0	-0.03	-0.02	0	-0.01	0	0.01	-0.03	0.58	-0.16	0	0	0.04	0.16	0.01	-0.01	0	-0.01	0	0	0	0	0.02
-0.02	0.04	0.1	-0.03	0.05	0	0.01	-0.05	0.03	0	-0.04	-0.06	0.03	0	0	0.04	-0.07	0.47	0.17	0	0	0.06	0.13	0.05	-0.15	0	0	0	0	-0.01	-0.01	-0.01
-0.03	-0.02	0.46	0.14	0.02	0	0.03	0	-0.02	0	0.12	0.07	0.02	-0.01	0.01	0.02	0.05	-0.14	-0.11	0	0	-0.1	0.06	0.02	0.06	0	0	0	0	0	0	-0.03
0.3	0	-0.12	-0.07	0.03	0	0	-0.01	-0.01	0	0.14	0.04	0.01	-0.01	0	0	0.02	0.39	-0.07	0	0	-0.03	0.04	0.01	0.03	0	0	0	0	0	0	-0.02
-0.01	-0.04	0.07	0.11	0.06	0	0.03	-0.04	0	0	0	0.03	0.03	-0.01	0	0.01	0.03	0.51	0	0	-0.01	-0.05	0.15	-0.01	-0.09	0	-0.01	0	0	0	0	-0.01
-0.04	-0.03	0.01	0.08	0.03	0	-0.04	-0.07	0	-0.01	-0.02	0.01	0.05	-0.03	0	0.05	0.04	0.46	0.02	0	0.01	-0.15	0.26	0.01	-0.03	0	-0.02	0	0	0	0	0.01
-0.02	-0.02	0.31	0.07	0	0	-0.02	-0.01	-0.01	0	-0.01	0.03	0.01	-0.01	0	-0.05	0.01	0.39	0.01	0	0	-0.05	0.01	0.01	-0.01	0	0	0	0	0	0	-0.03
0	0.06	0.09	-0.05	0.01	0	0.03	-0.09	-0.02	0.01	0.04	0.03	0	-0.01	0.02	0.01	0.02	0.3	0.07	0	0	-0.01	0.11	-0.03	0.01	0	-0.01	0	0	0	0	0.04
-0.02	-0.01	0.04	-0.04	-0.03	0	0	-0.02	0	0	-0.02	0	0.01	-0.01	0	0	0	-0.12	0	0	0	-0.02	-0.05	0	0	0	0	0	0	-0.01	0	0
0	0.01	0.01	0.06	0	0	0	-0.01	0.02	0	-0.01	-0.02	-0.05	0	0	0.01	-0.01	-0.19	-0.02	0	0	-0.01	-0.03	0	0.01	0	0	0	0	0	0	-0.01
-0.01	-0.05	-0.01	0.05	0.01	0	-0.01	-0.02	0	0	-0.02	-0.02	0.01	0	0	0	-0.02	-0.2	-0.05	0	-0.01	0.06	-0.04	0	0	0	0	0	0	0	0	-0.01
-0.04	-0.02	-0.25	0.07	0.05	0	-0.03	0.01	-0.01	0	-0.02	0.02	0.02	-0.02	0.01	0.04	0.03	0.47	-0.13	0	-0.01	-0.06	0.2	0	0.03	0	0	0	0	0.03	-0.01	0.28
-0.01	0.04	-0.06	-0.02	0	0	0	0.01	0	0	-0.02	0.03	0	0	0.01	0	0	-0.19	-0.03	0	0.01	-0.07	0	0.02	0	0	-0.01	0	0	-0.01	0	-0.03
0	0.01	-0.03	-0.01	-0.03	0	0.02	-0.01	0	0	0.03	0.01	0	-0.01	0	0.01	0.01	-0.19	0	0	0	0	-0.07	-0.02	0	0	0	0	0	0	-0.01	0
-0.01	0.01	-0.12	-0.03	0.01	0	0	-0.02	-0.01	0	0	0	0.01	0	0	0	-0.01	-0.14	-0.01	0	0.02	0.01	0	0.01	-0.05	0	-0.01	0	0	0	0	-0.01
0.2	-0.04	-0.21	0.07	0.01	0	-0.01	0	-0.01	0	0.04	-0.02	0.02	0	0	0.01	0.03	0.52	0.1	0	0	0.02	-0.02	-0.07	0	0	0.05	0	0	-0.01	0.02	0.03
-0.01	-0.04	0.16	0.1	0.04	0	0.01	-0.07	-0.01	0.01	0.05	0.04	0.01	-0.04	0	0	0.01	0.51	0.01	0	0	-0.02	-0.02	0.02	0	0	0	0	0	0	0	-0.03
-0.01	0.02	0.11	-0.06	0	0	0	0	-0.01	0	0.01	-0.02	0.01	0	-0.02	0	-0.01	-0.15	0	0	0	-0.02	-0.08	-0.05	0.01	0	0	0	0	0	0	0
-0.02	-0.06	0.03	0.08	0.03	0	0.02	-0.03	0	0	0.02	0.02	0.01	-0.01	0.01	0	0.05	0.44	0.06	0	-0.01	-0.04	-0.04	0.01	0.04	0	0	0	0	0	0	-0.01
0.2	0	0.15	-0.08	-0.11	0	0.01	0	-0.01	0	0.05	0.02	0.02	-0.02	0	0.01	0.03	0.39	-0.07	0	-0.01	0.06	-0.02	0.05	-0.01	0	-0.01	0	0	-0.01	0	0
-0.02	0.02	-0.03	0.02	0	0	0	0.02	0	0	-0.02	-0.04	0.02	-0.01	0	0	-0.03	-0.36	0	0	0	0.02	0.06	-0.01	-0.01	0	0	0	0	-0.01	0.01	-0.07
-0.01	0.03	0.2	0.13	0.01	0	0.01	0	-0.01	0	0.05	0.02	0.06	0	0.01	0.01	0.02	-0.16	-0.01	0	-0.01	-0.03	0.28	0.02	0.02	0	0.01	0	0	0	0	0.01
-0.01	-0.01	-0.07	-0.07	0.01	0	0	0.03	0	0	-0.02	0	0.01	0	0	0	-0.03	-0.15	0	0	-0.01	-0.01	-0.08	0	0	0	0	0	0	0	0	0
-0.03	0.01	-0.36	0.1	0.05	0	0	0	-0.01	0	0.13	0.08	0.01	0	0.01	0.01	-0.02	0.34	-0.01	0	0.02	0.22	0.26	-0.04	-0.06	0	0	0	0	0.01	0	-0.02
-0.02	0.05	-0.35	0.1	0.01	0	0.02	-0.08	-0.02	-0.01	-0.09	-0.09	-0.18	-0.02	0.01	0.02	0.03	0.28	-0.12	0	0	0.08	0.1	0.01	-0.07	0	0	0	0	0	0	-0.01
0.12	0	0.08	0.03	0.01	0	0.02	-0.01	0	0	-0.01	0.01	0	0	0	0.01	0.05	0.22	0.07	0	0	0	0.02	0	0	0	-0.01	0	0	0	0	-0.01
0.19	-0.1	-0.13	0.07	0.03	0	-0.04	0.01	0	-0.01	-0.03	0.02	0.01	-0.01	0	0	0.02	-0.3	0.09	0	0.01	-0.23	0.15	-0.07	0	0	0	0	0	0	0	-0.04
-0.01	-0.02	0.06	0.05	0	0	0.01	-0.07	0	0	0.04	0.01	0	-0.01	0	0	0.03	0.49	-0.06	0	0	-0.05	0.09	0.05	0.02	0	0.01	0	0	0.02	-0.01	-0.01
-0.04	-0.03	-0.14	0.17	0.03	0	-0.01	-0.08	0.03	0	-0.04	-0.01	0.02	0	0	0	0.06	0.41	-0.01	0	0.01	0.2	0.05	0.02	0.03	0	0	0	0	0	0	-0.02
-0.03	0	0.24	-0.08	0.01	0	0.01	0	0	0	-0.03	0	0.02	0	0	0.02	0	-0.35	-0.02	0	0	-0.05	-0.11	-0.01	0.03	0	-0.01	0	0	0	0	-0.02
-0.03	0.01	0.04	0.02	0.02	0	0.01	-0.04	0	0	-0.01	0.03	0	0	0	0	0.02	0.49	0.06	0	0	-0.01	0	0.01	0.02	0	0	0	0	-0.02	0	-0.02
0.2	-0.04	-0.21	0.06	0.02	0	0	-0.04	0.02	0	0	-0.04	0.01	0	0	0.02	0.06	0.39	-0.06	0	0	0.14	0.07	0.01	0.02	0	0	0	0	0	0.02	0
-0.08	-0.01	-0.33	0.06	0.01	0	0	-0.01	-0.01	0	-0.04	0.03	0.01	0	0	-0.26	0.02	0.32	-0.13	0	-0.01	-0.1	0.09	0	0.02	0	0	0	0	0.02	0	0.04
0.21	0.03	-0.12	-0.08	0.03	0	0.01	0.01	0	0	-0.02	0.04	0.03	0	0	0	-0.02	0.41	0.21	0	0	0	-0.06	-0.02	-0.09	0	0	0	0	0	0	-0.01
-0.08	0.01	0.01	0.01	0.01	0	-0.03	0.01	0	0	-0.03	0	0.02	0	0	0	-0.02	-0.35	0.01	0	0	0.02	0	0	-0.01	0	0	0	0	0	0	-0.01
0	-0.05	0.09	-0.09	0.05	0	0.11	-0.06	-0.01	0	-0.04	0.05	0.03	-0.02	0	0.04	0.03	0.38	0.13	0	-0.01	-0.06	-0.07	0.07	0.08	0	0.01	0	0	0	0	0.01
0	-0.03	-0.1	-0.11	0	0	0.02	0.04	-0.02	0	0.01	0.03	0	0	0	0	0	-0.16	0.02	0	0	-0.04	-0.04	0.04	0.02	0	0	0	0	0	0	-0.02
0.15	-0.01	-0.12	0.01	0	0	-0.02	0.04	-0.02	0	-0.02	0	0.02	-0.03	0	0	0.01	-0.24	-0.06	0	0	-0.02	-0.06	0	0.02	0	0	0	0	0	0	-0.02
-0.03	0.1	0.31	0.13	0.02	0	0.01	-0.02	-0.02	-0.01	-0.01	-0.04	0.01	0	0.01	0.01	0.06	-0.18	0.01	0	0.02	-0.03	0.15	-0.08	0.1	0	-0.02	0	0	0.07	0.05	0.03
0.25	-0.05	0.43	-0.1	0.02	0	0.04	0.08	-0.02	0.01	0.04	0.03	0.02	0	0	0	0	-0.11	0.08	0	-0.01	0	-0.1	0.02	0.07	0	-0.02	0	0	0	0	-0.01
-0.05	-0.09	-0.06	0.01	0.03	0	-0.01	-0.01	-0.01	0	-0.01	-0.04	0.03	0	0.02	0.02	-0.06	-0.33	-0.19	0	0.01	0.05	-0.08	0.04	0.07	0	0	0	0	0.01	-0.01	0.19
-0.01	-0.02	-0.08	0.02	0.02	0	-0.05	0.02	0	0	-0.01	0.02	0.04	-0.02	0	0	0.02	0.47	0.11	0	0.02	0.01	0.07	0	-0.02	0	0.01	0	0	0	0	-0.01
-0.02	0	-0.06	-0.03	0.01	0	0.03	-0.01	0	0	-0.03	0.01	0	0	0	0.02	-0.01	-0.28	0.08	0	0	0.03	-0.11	-0.05	0	0	0	0	0	0	0	0
0	-0.01	-0.02	-0.07	0.03	0	-0.02	0	0	0	-0.02	0.02	0.01	0	0	-0.11	-0.01	-0.12	-0.02	0	0	-0.01	-0.03	-0.01	0.03	0	0	0	0	-0.02	0	-0.04
0.22	-0.06	-0.02	0.07	0.01	0	0.02	-0.01	0	0	-0.01	0.02	-0.14	-0.01	0	0.02	0.03	0.42	-0.05	0	0	-0.04	0.17	0.01	0.04	0	0	0	0	-0.02	0	-0.02
-0.01	0	-0.06	-0.1	0	0	0.01	0.01	0	0	0	-0.03	0.01	-0.03	0	0	-0.06	-0.23	0.03	0	0	0.01	-0.01	0.01	0.01	0	0	0	0	0	0	0.03
0	0	0.16	0.07	0.01	0	-0.01	0.04	0	0	0.01	-0.01	-0.13	0	0	0	0.01	0.24	0.18	0	0	0.04	0.06	-0.01	0.02	0	0	0	0	0.02	0	0.01
0	0.03	-0.02	-0.05	0	0	0	0.01	0	0	0.03	0.02	0.02	-0.01	0	0.02	0	-0.32	-0.1	0	0	-0.01	-0.02	0	0.01	0	0	0	0	0	-0.01	-0.03
-0.04	0.06	-0.14	-0.18	0.09	0	0.04	0.04	0	0	0.1	0.04	0.02	-0.03	0	0.03	0.07	0.36	0.13	0	0	-0.02	-0.07	-0.01	0.05	0	0.09	0	0	-0.01	-0.02	0.06
-0.01	0	-0.38	0.02	0.01	0	0	0.01	0	0	0.01	0.01	-0.15	-0.01	-0.01	0	0	0.19	-0.05	0	0	0.06	-0.05	-0.01	0	0	0	0	0	-0.01	0	-0.01
-0.04	0.08	-0.2	-0.05	0.02	0	0.01	0.02	-0.01	0	0.02	0.01	0.01	0	-0.02	-0.08	0.04	0.21	-0.07	0	0	-0.06	-0.13	0	-0.02	0	0	0	0	0	-0.01	-0.02
-0.03	0	-0.07	0	0	0	0	0	0	0	0	-0.01	-0.14	-0.01	0	0	0	-0.16	-0.11	0	0	0.01	0.05	0.01	0.01	0	0	0	0	0.01	0	0
-0.03	-0.01	-0.07	0.01	0	0	0	-0.04	0.04	0	-0.02	-0.03	0	-0.03	0.01	0.01	-0.01	-0.19	-0.01	0	0	0.04	0.03	0	0.04	0	0	0	0	0	0.01	-0.02
-0.01	0	-0.06	-0.03	0	0	0	0.01	-0.02	0	0.02	-0.03	0	0	0	0	0	-0.14	0.01	0	0	-0.02	-0.02	-0.02	0	0	0.01	0	0	0	0	0
-0.05	-0.04	-0.07	-0.14	0.01	0	0	-0.02	-0.02	0	-0.02	-0.02	0.01	-0.01	0	0.01	0.04	0.14	-0.07	0	0	0.12	-0.19	-0.01	-0.03	0	0	0	0	-0.02	0.01	0
-0.01	0.01	-0.05	-0.06	0	0	0.01	-0.01	0	0	-0.01	0.01	0	0	0	0	0	-0.21	0.02	0	0	0	-0.07	-0.01	0.01	0	0	0	0	0.01	0	0.01
-0.06	-0.08	0.21	0.01	0.02	0	0.02	-0.13	-0.02	0	-0.03	-0.04	0.02	0	0	0.01	-0.04	-0.27	-0.04	0	0	0.14	-0.09	-0.05	0.04	0	0.04	0	0	0	0	-0.04
0.14	0	0.02	-0.09	0.05	0	0.03	0.02	0	0	0.03	0.01	0.03	0	0	0.02	0.01	0.45	0.09	0	0	0	-0.03	-0.04	-0.07	0	-0.01	0	0	0	0	-0.01
-0.02	0.02	0	0.1	0.05	0	0	0.01	0	0	0.04	0	0.03	-0.01	0	0.03	0.02	0.42	0.23	0	0	-0.1	0.07	-0.06	-0.1	0	-0.02	0	0	-0.01	-0.01	-0.05
0.31	-0.02	-0.23	0.07	0.01	0	-0.01	-0.02	0	0	-0.05	0.04	-0.21	-0.02	0.01	0.01	0.03	0.37	-0.04	0	0.01	0.01	0.25	0.01	0.05	0	0.01	0	0	0	0.02	0
-0.07	0.03	-0.03	0.04	0	0	0.03	0.01	0	0	-0.02	0.02	0.02	-0.03	0	0	-0.04	-0.31	-0.03	0	-0.01	-0.02	-0.03	0.01	0.02	0	0.03	0	0	-0.01	0	-0.02
-0.05	0	-0.02	-0.05	0.01	0	-0.01	0.03	0.02	0	-0.01	0.02	0.01	0	0	0.01	0.02	-0.22	-0.1	0	0.01	-0.02	-0.03	0.01	-0.01	0	0.02	0	0	-0.01	0	0
-0.02	0	0.11	0.01	0.01	0	0.01	-0.01	0	0	0.01	-0.02	0.01	0	0	0	0.03	0.46	0	0	0.01	-0.02	0.05	-0.01	-0.02	0	0	0	0	0	-0.01	-0.01
0.06	0.02	-0.02	-0.07	0	0	-0.05	0	0	0	-0.02	-0.01	-0.1	0	0	0	-0.04	-0.22	-0.02	0	0	0.01	-0.04	0.01	-0.02	0	0.01	0	0	0	0.02	-0.02
-0.01	-0.09	0	0.07	0.02	0	0.02	-0.01	0.02	0	0.01	-0.04	-0.27	0	0	0.01	-0.03	-0.28	0.02	0	0	-0.01	0.18	0.04	0.02	0	0	0	0	0	0	-0.05
-0.05	0	-0.12	-0.19	0.02	0	-0.02	-0.03	-0.01	0	-0.03	0	0	-0.04	0.01	0	0.01	-0.2	0.18	0	0	0.04	0.16	0	-0.01	0	0.02	0	0	-0.02	-0.01	-0.01
-0.03	-0.07	-0.05	0.05	0	0	0.01	0	0	0	-0.01	0.01	-0.15	0	0	0.01	0.02	-0.22	0.1	0	0	0.01	0.01	0	0.01	0	-0.01	0	0	-0.01	0.01	-0.02
0	-0.07	-0.01	0.01	0.02	0	-0.02	0.04	-0.01	0	0	0.01	0.02	0	0	0	-0.03	-0.32	0.02	0	0	0	-0.02	-0.02	0.01	0	0.01	0	0	-0.01	-0.01	0
-0.01	0.01	0.03	-0.11	0.01	0	0.04	0.01	-0.01	0	0.04	-0.04	0	0	0	0	0.01	-0.24	-0.03	0	0	0.01	0.02	0.01	-0.05	0	-0.01	0	0	0	0	-0.03
-0.01	0.05	-0.06	0.09	0	0	-0.02	-0.01	0	0	-0.02	0	0.01	0	0	0.01	0.02	0.47	0.24	0	0	0.23	-0.23	-0.11	0	0	0	0	0	0	0	-0.03
-0.03	-0.01	0.01	0.06	0.03	0	0.03	-0.02	0	0	-0.04	0.01	0	0	0	0	0.03	-0.3	0.03	0	-0.01	0.01	-0.16	0.05	0.01	0	-0.01	0	0	0	0	-0.03
-0.02	0.01	-0.1	0.02	0	0	-0.02	0.01	0.01	0	-0.01	-0.01	0	0	0	0	-0.01	-0.34	-0.01	0	0	0.04	0.01	0	-0.02	0	0	0	0	0	0	0
-0.02	0	-0.08	0.01	0.01	0	0	0.02	0	0	-0.04	0	0.01	0	0	0	0.03	-0.27	-0.04	0	0	-0.01	0.02	0	-0.02	0	0	0	0	0	0.01	-0.03
-0.06	0.02	-0.27	-0.15	-0.07	0	-0.01	0.02	0	0	-0.01	0	0	0	0	0.01	0.02	0.17	-0.02	0	0	0	0.02	-0.05	0.01	0	-0.01	0	0	0	0.02	-0.02
0.06	0	-0.07	0.01	0.01	0	0.01	0.01	0	0	-0.02	-0.02	0.01	0	0	0.03	0.01	-0.26	-0.04	0	0	-0.04	0.01	-0.01	-0.02	0	-0.01	0	0	0	0.01	-0.02
-0.04	0.09	-0.25	0.08	0.07	0	-0.04	0.07	-0.01	0	0.12	0.01	-0.22	-0.02	0	0	0.06	0.44	0.17	0	-0.01	-0.03	0.21	0	-0.05	0	-0.01	0	0	0	0.04	-0.05
0.33	-0.08	-0.02	0.15	0.05	0	0	0.01	-0.01	0	0.09	-0.03	0.03	0	0	0.01	-0.03	-0.14	0.07	0	-0.02	-0.02	-0.08	0.06	-0.04	0	0.01	0	0	0.1	0	0.21
-0.05	0.01	-0.14	0.01	0.04	0	0	0.01	0	0	-0.01	0.02	0.01	-0.01	0	0.01	0.01	-0.38	0.06	0	0.01	-0.08	0.06	-0.01	-0.02	0	0	0	0	0	0	-0.01
-0.03	0.01	0.01	-0.07	0	0	-0.01	-0.01	0	0	0.01	0.02	0.01	-0.01	0	0.02	-0.03	-0.19	-0.01	0	0	0	-0.06	0.01	0.01	0	-0.01	0	0	-0.01	0	0
0	-0.01	0.11	0.12	0.01	0	0.03	-0.03	0	0	-0.01	0.05	-0.19	-0.02	0	0.03	0.02	0.46	0.02	0	0	0	0.07	0.06	-0.01	0	-0.01	0	0	-0.01	-0.02	-0.03
0.06	0.03	-0.14	0.01	-0.03	0	-0.03	-0.01	0	0	-0.01	0	0.01	0	0	0.01	0.01	-0.12	-0.1	0	-0.01	0.02	-0.07	0.04	0.01	0	0	0	0	0.01	0	-0.01
-0.05	-0.03	-0.06	0.02	0.01	0	0	0	0	0	0	0	0	0	0	0	0	-0.2	0.04	0	0	-0.03	0.05	-0.01	-0.03	0	0	0	0	0	0	0
-0.01	-0.04	-0.06	0.03	0.01	0	0	0.02	0	0	-0.01	-0.04	0.01	0	0	0.02	0.02	-0.2	-0.05	0	0	0.01	0.02	0.01	0.02	0	-0.02	0	0	-0.01	0	-0.04
-0.04	-0.07	0.28	0.13	0.03	0	0.04	0.12	-0.01	0	-0.04	-0.04	0.03	0	0	0.01	-0.09	-0.13	0.14	0	0	0.16	0.11	0.03	0.07	0	0	0	0	0	0.01	0
-0.03	-0.07	0.09	0.05	0.04	0	-0.1	0.04	-0.02	0	-0.04	0.04	0	-0.02	0	-0.33	-0.06	0.45	-0.12	0	0	-0.04	-0.12	0	-0.06	0	0.03	0	0	0	0	-0.03
-0.05	-0.01	0.07	0.02	0	0	-0.02	-0.02	0	0	-0.03	0.01	0	0	0.01	0.01	0.02	-0.29	-0.06	0	0	-0.04	0.01	0.02	-0.01	0	0	0	0	0	-0.01	-0.04
-0.01	0	-0.17	0	0.01	0	-0.01	0.01	0	0	-0.02	-0.03	0.01	-0.03	0	0	-0.01	0.19	-0.04	0	0	-0.01	-0.1	-0.02	-0.11	0	0	0	0	-0.01	0	-0.01
-0.02	-0.01	-0.03	-0.03	0	0	0	0	0	0	-0.02	-0.01	0	-0.01	0	0	0	-0.1	-0.04	0	0	0.02	-0.09	0.01	-0.01	0	0	0	0	0	0	-0.01
0.13	0.01	-0.05	0.05	0.02	0	0	-0.01	0.02	0	-0.05	-0.01	0.02	0	0	0.03	0.02	0.35	-0.09	0	0	0.03	0.08	0.05	0.01	0	0	0	0	0	-0.02	-0.01
-0.05	0.01	0.27	0.09	0.01	0	0.01	-0.01	0.04	0	-0.01	0.02	0.01	0	0	0	-0.03	0.36	-0.03	0	0	0.01	-0.01	0.03	0.01	0	0.02	0	0	0	-0.02	-0.03
-0.01	-0.01	0.02	0.03	0.02	0	0	0	0	0	-0.01	-0.04	0	0	0	0.01	0	-0.2	-0.06	0	0	-0.01	-0.12	-0.01	0	0	0	0	0	0	0	-0.06
0	-0.05	-0.08	0.03	0.03	0	0	-0.01	0	0	0.01	0.01	0	-0.01	0	0.01	-0.01	-0.11	-0.05	0	0	0	0.01	0	0	0	0.01	0	0	0	0	-0.03
-0.02	-0.01	-0.07	-0.08	0.02	0	0	0	0	-0.01	-0.01	0.03	0.01	0	0	0	0	-0.19	-0.02	0	-0.01	-0.04	0.04	-0.01	-0.02	0	0.01	0	0	-0.01	0	-0.04
-0.03	-0.03	0	-0.1	0	0	0.03	0.03	-0.01	0	0.01	0.04	0.03	0	0	0	-0.03	-0.37	-0.03	0	0	0.06	-0.07	-0.02	0.02	0	0	0	0	0	0	0.01
-0.01	0.04	-0.35	-0.12	-0.01	0	0	0	0	0	0.01	0.02	0	0	0	-0.11	-0.03	0.26	-0.01	0	0	-0.02	-0.08	-0.04	0.02	0	0	0	0	0	0	0.07
0	0.03	0.12	-0.08	0.02	0	-0.01	0.04	0	0	0.03	-0.02	0.04	-0.03	0	0.01	0.01	0.47	0.1	0	0	-0.01	-0.04	0.01	0	0	-0.03	0	0	0	0	-0.01
0	0	-0.05	0.04	0.02	0	-0.01	0.02	0	0.01	0.01	0	0.01	0	0.01	0.02	-0.02	-0.19	-0.01	0	0	0.01	-0.05	0	-0.01	0	0	0	0	-0.01	0	-0.02
0.12	0	-0.16	-0.1	0.01	0	0.01	0.01	-0.01	-0.01	-0.04	-0.04	-0.16	-0.02	0	-0.08	0.05	0.19	-0.14	0	0.02	0.07	-0.01	-0.03	0	0	0	0	0	0	-0.01	-0.03
0.09	0	-0.17	-0.14	0.04	0	0	0	0.01	0.02	-0.02	0	0	0	0	0	0.02	-0.21	0.13	0	0.01	0.06	-0.08	-0.01	-0.01	0	0	0	0	0	-0.02	0
0.28	-0.02	-0.13	0.13	0.06	0	-0.06	0.1	0.07	-0.01	-0.02	0.05	0.01	0	0.01	0.01	-0.04	-0.14	0.16	0	0.01	0.03	0.25	-0.04	-0.04	0	0.03	0	0	0	0.01	-0.04
-0.02	-0.06	-0.06	0	0.02	0	0	0	0	0	-0.03	-0.02	0	-0.01	0	0	-0.01	-0.11	0	0	0	0	-0.05	-0.01	0	0	0	0	0	0	0	-0.02
0.24	0.04	-0.22	-0.14	0.03	0	0.03	0.03	0	0	-0.03	-0.04	0.01	-0.03	0.01	0	0.04	-0.11	0.38	0	0	0.25	0.07	-0.03	0.12	0	0	0	0	0.01	0	0
-0.03	0.08	-0.16	-0.05	0.01	0	-0.01	0.02	0	0	-0.01	0	0	0.22	0	0	-0.02	-0.24	-0.04	0	0.01	-0.1	0.02	-0.01	0.02	0	-0.01	0	0	-0.01	-0.01	0
-0.04	0.05	-0.22	0.11	0.02	0	0.02	0	-0.01	0	-0.01	-0.02	-0.2	-0.02	0.01	0.06	0.08	0.39	-0.1	0	0	0.31	0.12	0.09	0.05	0	0.01	0	0	-0.01	0	-0.04
0	-0.01	-0.47	0.01	-0.05	0	-0.01	0.03	0	0	-0.03	-0.02	0.01	-0.01	0	0	-0.01	0.14	0.01	0	0	0.04	-0.03	0.01	0	0	0	0	0	-0.01	0	0.01
-0.04	-0.03	0.16	-0.11	0.01	0	-0.03	-0.02	0.04	0	-0.02	-0.02	0.02	0	-0.01	0.03	-0.01	-0.31	0.07	0	0	-0.03	-0.08	-0.03	0.01	0	0.01	0	0	-0.01	0	0
-0.01	0.02	-0.03	-0.06	-0.04	0	0.01	0	0	0	0.01	0.01	0.02	0	0	0.01	0.02	-0.23	-0.03	0	0	-0.04	-0.05	0	0.02	0	0	0	0	0	0	-0.01
-0.02	-0.01	-0.07	0.06	0.01	0	0.02	0	0	0	-0.01	0.01	0	-0.02	0	0	0.01	-0.2	-0.03	0	0	-0.04	0.01	0	-0.07	0	-0.01	0	0	-0.01	0.02	0
-0.01	-0.02	0.04	0.03	0	0	0.01	-0.02	-0.01	0	-0.02	0.01	0.02	0	0.01	0.01	0.04	0.5	-0.04	0	0	0.07	0.06	0	0.02	0	-0.01	0	0	0	0	-0.03
-0.01	0	-0.01	-0.1	0.02	0	0	0	-0.01	0	-0.04	0	0.02	-0.01	0	0	0.01	-0.22	0	0	0	0.01	-0.05	0	0.02	0	0	0	0	-0.01	0	0
-0.03	0.02	-0.34	-0.15	-0.08	0	0.01	0	0	0	0.01	0.03	0.01	0	0	0.02	0.02	0.24	0.06	0	0	-0.05	-0.07	0.01	0	0	0	0	0	0	0	-0.02
0	-0.01	-0.03	0.02	0	0	0	0.01	0.03	0	-0.03	-0.03	0	-0.01	0	0	-0.02	-0.22	0.01	0	0	-0.02	0.01	0.01	0.01	0	0	0	0	0	0.01	-0.04
-0.01	0.01	-0.02	-0.06	0.01	0	-0.02	0.03	0	0	-0.03	-0.01	0.01	-0.02	0	0.01	0.01	-0.26	-0.02	0	0	0.05	-0.01	0	0.01	0	0	0	0	0	0	-0.02
-0.03	0	0.06	-0.06	0.01	0	0	-0.02	0.01	-0.01	-0.02	-0.03	0	-0.01	0	0	0.03	-0.22	-0.01	0	0	0.01	-0.06	0.01	0.01	0	0	0	0	0	0	-0.06
-0.01	-0.01	0.1	0.05	0.01	0	-0.02	-0.03	-0.01	0	-0.02	0.01	0.01	-0.02	0	0	0	0.65	-0.01	0	-0.01	-0.04	0.01	0.03	0	0	0	0	0	0	0	0
0	-0.02	0.27	0.08	0	0	0.01	-0.03	0	0	0.03	0.02	0	-0.01	0	0	0.06	0.3	-0.03	0	0	-0.08	0.04	-0.03	0.03	0	0	0	0	0	0	-0.01
-0.02	-0.04	-0.02	0.07	0.01	0	0.01	-0.02	0.02	0	-0.01	0.01	0.01	-0.01	0	0.01	-0.03	0.43	0.14	0	0	0.01	0.07	0.02	-0.04	0	-0.01	0	0	0.01	0.01	-0.05
0.15	-0.01	-0.2	0.03	0.01	0	0.01	0	0	0	-0.01	0	0.02	-0.02	0	0	-0.04	-0.2	-0.12	0	0	0.01	0	0.02	0.02	0	-0.01	0	0	0	-0.01	-0.01
-0.04	0.05	-0.08	0.1	0.01	0	-0.01	-0.06	0	0	-0.06	0.02	-0.32	-0.01	0.01	0	0.01	0.23	-0.1	0	0.01	-0.08	-0.05	0.02	-0.03	0	0.01	0	0	0	-0.01	-0.05
0.18	-0.01	-0.03	0.03	0.03	0	-0.02	0.04	-0.01	0	-0.03	0	0.02	0	0	-0.11	0.03	0.52	-0.02	0	0	-0.03	0.13	-0.03	0.01	0	0.04	0	0	0	0.02	-0.01
0	-0.01	-0.04	0.04	0	0	0.02	-0.01	0	0	-0.03	0.02	0	-0.03	0	0	-0.01	-0.19	-0.02	0	0	-0.03	0.01	0.01	-0.05	0	-0.02	0	0	-0.01	0.01	-0.04
-0.01	0.01	-0.03	-0.03	0.01	0	0	-0.02	0	0	-0.03	0.01	0.03	-0.01	0	0	-0.01	-0.12	-0.04	0	0	0.01	-0.07	0	0.01	0	0	0	0	0	0.01	-0.03
-0.02	0.18	0.1	-0.12	0.03	0	0.07	0.03	-0.03	0	0.12	0.04	-0.23	0	0.01	0	0.07	0.4	0	0	0	0.06	-0.24	0.06	0.04	0	0.08	0	0	0	-0.01	0
-0.04	0.06	-0.49	0.03	0.02	0	-0.01	-0.03	0	0	-0.03	0.01	0.02	-0.01	0	0.01	0.02	0.28	-0.05	0	0	-0.08	0.07	0.02	-0.01	0	0	0	0	-0.01	0	-0.02
0.06	-0.04	-0.07	0.03	0	0	0.01	0	0.02	0	0	-0.02	0.02	-0.02	0	0.02	-0.02	-0.26	-0.1	0	-0.01	-0.01	0.03	0.02	0	0	0	0	0	0	0	-0.01
-0.01	0.04	-0.08	0.02	0.01	0	0	0.01	0	0	0.02	-0.01	-0.07	0	0	0	0	-0.15	-0.02	0	0	-0.02	0.02	-0.01	0	0	0	0	0	0	0	-0.01
-0.01	0.05	-0.04	0.04	0.01	0	0	0.04	0	0	-0.1	0.02	0	-0.03	0	0	-0.04	-0.27	0.09	0	0	-0.03	-0.01	-0.06	-0.01	0	-0.01	0	0	-0.01	0	0.02
-0.01	-0.02	-0.33	0.03	0.01	0	0	-0.04	-0.03	0	-0.01	-0.02	-0.13	-0.02	0	0	-0.01	0.12	-0.05	0	0	0.05	0.08	-0.02	0.01	0	0	0	0	0	-0.02	-0.02
-0.01	0.01	0.03	-0.09	0.03	0	0	0.01	0	0	-0.01	0	0.03	-0.01	0	0	-0.01	-0.27	-0.02	0	0	-0.07	-0.04	0	-0.02	0	0	0	0	-0.01	0	-0.06
-0.01	-0.01	0.07	0.03	0	0	-0.02	-0.01	0	0	-0.04	0.02	0.02	-0.03	0	0	-0.02	-0.24	-0.02	0	0	-0.05	-0.02	-0.04	0.05	0	0	0	0	0	0	0
0.18	-0.12	-0.3	-0.18	-0.21	0	-0.04	0.04	0	0	0.07	0.05	0	0	0.01	0	0.01	-0.13	0.16	0	0.04	0	0.04	-0.17	-0.02	0	-0.01	0	0	0.04	0	0.21
-0.03	0.02	-0.21	-0.06	0	0	0	0.05	0	-0.01	-0.05	-0.02	0.01	-0.01	0	0	-0.04	0.17	-0.05	0	0	-0.05	-0.07	0	0	0	0.01	0	0	-0.01	-0.01	-0.02
-0.04	0.01	-0.03	-0.11	0.02	0	0.01	-0.01	0.01	0	-0.02	-0.02	0	0	0.01	0.01	-0.01	-0.19	-0.05	0	0	0.01	0.01	-0.01	-0.01	0	-0.01	0	0	0.01	0	0.05
-0.03	-0.05	0.04	-0.04	-0.02	0	-0.01	0	0	0	-0.01	0.01	0	0	0	0.01	0	-0.12	0.02	0	0	0.01	-0.02	0	0	0	-0.02	0	0	0	0	0
0	0.01	-0.03	-0.06	0	0	0	-0.01	0	0	0	-0.01	-0.06	0	0	0	-0.01	-0.18	-0.04	0	0.01	0.03	0	-0.01	-0.06	0	0	0	0	0	0	-0.02
-0.04	-0.03	-0.05	0.01	0.02	0	-0.01	0.01	0	0	-0.03	-0.02	0.01	-0.01	0	0.01	-0.02	-0.28	-0.03	0	0	0.06	-0.02	0.02	0	0	0	0	0	0	0	-0.02
0	-0.01	-0.03	-0.08	0	0	0	0	0	0	0.04	0.02	0	0	0	0	0	-0.26	-0.07	0	0	-0.06	-0.02	0.04	-0.03	0	-0.02	0	0	-0.01	-0.01	-0.02
-0.04	0.11	0.17	0.15	0.05	0	-0.08	0	-0.01	0	0.15	-0.06	0.02	0	0	0	0.05	-0.15	-0.03	0	0	0.03	0.38	0.05	-0.08	0	0	0	0	0	-0.03	0.01
0	0.02	-0.01	-0.05	0	0	-0.02	0.01	0	0	0	0	0	0	0	0.03	0	-0.12	-0.05	0	0	-0.01	0.03	0	-0.01	0	0	0	0	-0.01	-0.01	-0.01
0.07	0	-0.02	0.02	0	0	-0.03	0.01	0.01	0	0	-0.01	0.01	-0.02	0	0	0.01	-0.32	-0.08	0	0	-0.07	0.04	-0.03	-0.04	0	0	0	0	-0.01	-0.01	0
-0.01	0.03	0	-0.06	0.02	0	0.03	0.01	0	0	0.03	0	0.01	0	0	0.01	0.01	0.16	0.12	0	-0.01	-0.02	0.01	0	0	0	0	0	0	0.04	0	0.25
-0.04	-0.04	0.08	0.01	0.01	0	0.02	0.01	0	0	-0.03	0.03	0	0	0	0	0.01	-0.24	-0.11	0	0	-0.08	0.06	0.01	-0.06	0	0	0	0	0	0	-0.02
-0.02	-0.03	0.42	0.05	0.03	0	0.01	-0.02	0	0	0.01	-0.04	0	-0.01	0	0	0.03	0.21	-0.05	0	0	-0.03	0.01	0.01	0.07	0	0	0	0	0	0	0.01
-0.03	-0.03	-0.25	0.09	-0.09	0	-0.05	0.14	0	0	-0.01	0.07	0.02	-0.02	0	0.02	0.05	0.47	0.13	0	-0.02	-0.05	0.11	-0.06	0.12	0	-0.01	0	0	0.01	0	0.01
0	0.06	0.02	-0.1	0.01	0	0.03	0.05	0	0	-0.02	-0.03	0.01	0	0.01	-0.14	0.01	0.45	-0.04	0	0	0.12	0.04	0.07	0.02	0	0.03	0	0	0	0	-0.01
-0.06	-0.11	-0.12	0.05	0.05	0	-0.06	0.04	0	0	0.05	-0.09	0.01	0	0.01	0	-0.09	-0.23	0.16	0	0.01	0	0.09	0.06	-0.17	0	0.06	0	0	0	0	0.03
-0.01	0.01	0	-0.07	0	0	0.01	0.01	0	0	-0.01	0	0	0	0.01	0	0.03	-0.28	-0.04	0	0	-0.06	0.01	0.01	-0.01	0	-0.01	0	0	-0.01	0	-0.06
-0.05	-0.03	0.06	-0.06	0.01	0	0.01	0.02	0.01	0	-0.03	0	0.02	-0.02	0	0	-0.01	-0.33	0	0	0	0.04	0.02	0	0	0	0.02	0	0	0	0.01	-0.01
-0.04	0.03	0.27	0.02	0.03	0	0	-0.01	-0.01	0.01	0.01	0.01	0.01	0	0	0.01	-0.02	0.34	-0.06	0	0	0	-0.01	0	-0.02	0	0	0	0	0	0	-0.01
-0.02	0.03	-0.08	-0.03	0	0	0	0.01	0.01	0	0.03	-0.02	-0.05	0	0	0	0	-0.1	0.01	0	0	0.02	-0.12	0	0	0	-0.01	0	0	0	0	0
0.27	0.02	0.26	0.16	0.06	0	0.01	0.08	0.04	0	-0.08	0.06	0.01	-0.01	0.01	0	0.04	-0.17	0.13	0	-0.01	-0.13	0.01	-0.01	-0.04	0	0.01	0	0	0	-0.01	-0.01
-0.01	0.03	-0.05	0.05	0.01	0	-0.02	-0.01	0.02	-0.01	-0.01	0	0.03	0	0	0	0.01	-0.34	-0.08	0	0	0.02	0.02	-0.02	0.01	0	-0.01	0	0	0	0	-0.03
-0.02	-0.01	0.27	0.05	0	0	0.04	-0.01	0	0	0	-0.02	0.02	-0.01	0	0	0.02	-0.12	-0.11	0	0	-0.02	0.01	-0.02	0.01	0	0.01	0	0	0.04	-0.02	0.52
-0.02	-0.03	-0.08	0.04	0.01	0	0.02	0.01	0.01	0	0	-0.03	0	0	0	0	-0.01	-0.17	-0.04	0	0	0.11	-0.1	-0.02	-0.01	0	0.01	0	0	0	0	0
-0.03	0.05	-0.03	-0.06	0	0	-0.01	-0.01	-0.02	0	0.1	0.03	0.01	0	0	0	-0.05	0.45	0.05	0	0	-0.1	0.05	0.02	0.05	0	0.02	0	0	0.01	-0.01	0.14
-0.02	0	-0.02	-0.06	0	0	0	0.01	0	0	-0.02	-0.03	0.01	-0.02	0.01	0	-0.02	-0.11	-0.06	0	-0.01	0.02	-0.05	0	0.03	0	-0.01	0	0	0	0	-0.04
-0.01	0.06	0.21	0.08	0.01	0	0.01	0.01	0.04	0	-0.08	-0.08	0.01	0	0	0	-0.12	-0.3	-0.15	0	0.01	-0.03	0.03	-0.04	0	0	-0.01	0	0	-0.01	0.01	0
-0.02	0.25	-0.17	0.07	0.04	0	0.05	-0.03	0	0	-0.04	0.01	0.03	0	0.01	0.01	-0.04	0.44	0.13	0	0	0	0.11	-0.05	-0.23	0	0	0	0	-0.01	0.01	-0.02
0	-0.07	0.05	0.12	0.03	0	-0.06	0.04	-0.02	0	-0.02	0.02	0.02	0	0	0	0.02	0.55	0.07	0	0	0	-0.08	-0.03	0.05	0	0	0	0	0	0	-0.01
-0.02	-0.02	0.18	0.02	0	0	-0.01	0	0.02	0	0	0.02	0.01	-0.01	0.01	0	0.01	0.42	-0.04	0	0	-0.09	0.16	0.01	0	0	0	0	0	-0.01	0	0
-0.01	0.03	0.12	-0.09	0.01	0	0.03	0.01	0	0	-0.01	0.02	0.06	0.26	0	0	0	0.39	0.04	0	0	0	-0.02	-0.01	-0.02	0	-0.01	0	0	-0.01	0	0
-0.01	-0.01	-0.02	-0.03	-0.02	0	-0.01	0	0.01	0	0	-0.04	0.02	0	0	0	-0.01	-0.09	-0.01	0	0	0	-0.05	-0.03	0	0	0	0	0	0	0	-0.04
-0.04	0.01	-0.13	-0.05	-0.04	0	-0.01	0.05	0.03	0	0.01	-0.01	0	0	0.01	0	-0.03	-0.14	0.01	0	0	-0.01	0	-0.04	-0.08	0	-0.01	0	0	0	0	0.01
-0.04	-0.01	0.29	0.08	0.05	0	-0.02	-0.01	0	0	0.09	0.07	0.02	0	0.03	0.02	0.06	-0.24	-0.01	0	0	-0.03	0.13	0.01	0.04	0	0.02	0	0	-0.01	0	0.01
-0.02	-0.01	-0.03	-0.03	0	0	-0.01	0	0	0	-0.01	-0.03	0	0	0	0	-0.01	-0.12	-0.01	0	0	-0.01	-0.06	0.01	0	0	0	0	0	-0.01	0	-0.01
-0.02	-0.01	0	0.05	0	0	0.01	0	0	-0.01	-0.02	0	0	-0.01	0	0.02	0.01	-0.29	-0.06	0	0	-0.03	-0.01	0.01	-0.02	0	0.01	0	0	-0.01	0.01	0
-0.03	-0.02	-0.1	-0.03	0	0	-0.02	0	0	-0.01	-0.01	-0.01	-0.06	-0.01	0	0.01	0	-0.15	0.02	0	0	0.02	-0.03	0	0	0	-0.01	0	0	0	0	-0.01
0	-0.01	-0.18	0.05	0	0	-0.01	0	0	0	-0.02	0.02	0.02	-0.02	0	0.01	0	-0.26	0.05	0	0.01	-0.01	0.03	-0.01	-0.01	0	0	0	0	-0.01	0.01	-0.04
-0.03	0.02	-0.11	-0.11	0.01	0	0	0	0	0	-0.01	0.01	0	-0.02	0	0.01	-0.01	-0.17	-0.01	0	0	0	-0.05	-0.01	0	0	0	0	0	-0.01	0	-0.02
-0.02	-0.03	-0.07	-0.07	0	0	-0.03	0.05	0	0.01	0.03	0.02	0	0	0.01	0	0.01	0.23	0.03	0	0	0.03	-0.4	-0.02	0	0	-0.01	0	0	0	-0.02	-0.05
-0.03	0.09	0.06	0.08	0.02	0	-0.01	-0.07	0	0	-0.02	-0.03	-0.15	-0.01	0	0.01	0.03	0.38	0.03	0	0	0.09	0.09	0.01	-0.01	0	0	0	0	-0.01	0.02	0
-0.02	-0.01	0.06	0.06	0.01	0	-0.02	0.01	0	0	-0.01	0.01	0	-0.01	0	0.02	0	0.49	-0.1	0	0	-0.05	0.16	0.05	0	0	0	0	0	0	0	-0.02
-0.03	-0.01	-0.02	-0.06	0	0	-0.01	0	0	0	0	0.01	0	0	0	0	0.01	-0.16	0.01	0	0	0.02	-0.07	0	0	0	-0.01	0	0	0	0	-0.03
-0.03	0	0.27	0.06	0.02	0	0	0	0	0	-0.01	-0.01	0.01	0.15	0	0	-0.01	0.17	0.1	0	0	-0.03	0.01	-0.03	-0.16	0	0.01	0	0	0	0	0
0.09	-0.01	-0.6	0.08	0	0	0	-0.01	0	0	-0.03	0	0.02	0	0	0	-0.02	0.23	0.12	0	0	0.05	-0.07	-0.04	-0.28	0	0	0	0	0.02	0	0.02
-0.01	0.02	-0.03	-0.07	0	0	0.01	0.02	0	0	-0.04	0	0.02	-0.02	0	0.01	-0.02	-0.3	0.09	0	0.01	0.02	-0.08	-0.05	0	0	0	0	0	0	0	-0.05
-0.02	0.03	-0.13	-0.06	0.01	0	0	0.03	0	0	0.02	0.01	0.01	0	0	0	0	-0.23	-0.01	0	0.01	0.01	0.08	0.01	-0.03	0	-0.01	0	0	0	0	-0.06
-0.04	-0.03	0.11	-0.12	0	0	-0.02	0	0	0	-0.01	-0.03	0.01	-0.01	0	0	0	-0.36	0.04	0	0.01	0.05	-0.12	-0.06	0.03	0	0	0	0	0	0	0.02
0	-0.01	-0.17	0.09	0.02	0	0	0.02	0	0	-0.03	0	0.02	0	0	0.02	0.02	0.29	0.18	0	0	0.02	0.25	-0.08	0	0	-0.01	0	0	0	0.01	-0.01
0	0.02	-0.06	-0.06	0	0	0	0.01	-0.01	0	-0.01	0.01	0.01	0	0	0.03	0	-0.15	-0.04	0	-0.01	0	0.02	-0.01	0	0	0	0	0	-0.01	0	-0.05
-0.03	0.01	0.09	-0.09	0.01	0	-0.01	0	-0.01	0	-0.06	0.01	0.04	-0.05	0.02	0.03	0.02	-0.24	-0.04	0	-0.01	0.03	-0.13	0.03	0.02	0	0.01	0	0	0.01	0	0.01
0.19	0	-0.08	0.03	0.02	0	0.02	-0.05	0	0	-0.02	0.01	0.02	-0.03	0	0.01	0	0.44	-0.03	0	0	-0.05	0.29	-0.01	-0.09	0	0.02	0	0	0	0	0
-0.04	0.01	0.26	-0.19	-0.08	0	-0.01	0.06	0	0	0.03	-0.05	0.02	-0.01	0	0	-0.03	-0.34	0.04	0	0	0.05	-0.12	-0.06	0	0	0.01	0	0	-0.01	0	-0.04
0	0.07	-0.35	-0.09	0.01	0	0	-0.01	0	0	-0.05	0.01	0	-0.01	0.01	0	-0.03	0.17	-0.08	0	0	-0.02	0.01	0.03	-0.03	0	0	0	0	0	0	-0.03
-0.01	-0.02	0.41	-0.1	0.01	0	-0.01	0	0	0	-0.03	0.03	0.02	0	0	0	0.01	0.47	-0.03	0	0	0.01	-0.07	0.03	0.04	0	0	0	0	-0.01	0	-0.02
-0.01	0.04	-0.05	-0.08	0	0	-0.01	-0.01	0.01	0	0	-0.01	0.01	0	0	0.01	0.04	-0.09	-0.04	0	-0.01	-0.01	-0.1	0.03	0	0	0.01	0	0	-0.01	0	-0.02
-0.01	-0.04	-0.25	0.02	0.02	0	0.01	-0.01	0	0	-0.02	0.01	0.01	-0.02	0	-0.09	0.02	0.11	-0.06	0	0	-0.05	0.1	0.01	-0.08	0	0	0	0	0	0	-0.01
-0.03	-0.01	-0.17	0.13	0.04	0	0	0.04	0.08	0	-0.03	-0.03	0.05	-0.01	0	0.01	0.07	0.39	0.09	0	-0.01	0.13	0.08	-0.11	-0.03	0	0.03	0	0	0.01	-0.03	0.03
-0.02	-0.02	0.1	0.04	0.01	0	0	0.01	0	0	0	0.02	0	-0.01	0	0	0.03	0.36	0.04	0	-0.01	-0.05	0.09	0	0.03	0	0.01	0	0	0	-0.01	0
0.11	-0.05	0.03	-0.12	-0.04	0	-0.01	0.04	0	0	0.03	-0.04	0	0	-0.01	0.02	0.01	-0.18	-0.04	0	0	0.01	-0.05	0.01	0.01	0	-0.01	0	0	0	0	0.04
0	0.01	-0.08	0.02	0.01	0	-0.01	-0.03	0	0.01	0.01	0	0	0	0	0.01	0	-0.29	-0.02	0	0.02	0	0.05	0.01	0.01	0	0	0	0	0	0	-0.07
0.05	0.02	0.16	-0.04	0.02	0	0.04	0.01	0	0	-0.02	-0.01	0.02	-0.01	-0.02	0	0.01	0.24	-0.02	0	0.01	0.07	0.11	-0.03	0.01	0	0.01	0	0	0	0	0
0.13	-0.01	-0.17	0.01	0	0	0	-0.05	0	0	0.01	0.01	0.01	-0.01	0	0	0	-0.22	-0.05	0	0	0.01	-0.01	0.04	-0.02	0	0.01	0	0	-0.02	0	-0.03
0	-0.02	0.05	0.04	0.01	0	-0.03	0.01	-0.02	0.01	-0.02	0.01	0.01	0	0.01	0.01	0.01	0.7	-0.03	0	-0.01	0.02	0.01	0.01	0.02	0	0.01	0	0	0	-0.02	0
0.1	-0.03	0.03	-0.16	0.02	0	0.02	0.01	0	0	-0.01	0.02	0.01	-0.04	0	0.01	0	-0.18	-0.08	0	0.01	0.03	-0.03	0	0.01	0	0	0	0	-0.01	0	-0.02
0.25	0.06	-0.33	0.13	0.02	0	0.01	0.02	0	0	-0.03	0.03	0.05	-0.02	0	0.02	0.03	0.46	-0.01	0	0.01	-0.06	0.18	0.02	-0.14	0	0.01	0	0	0	0	0
-0.01	0.03	-0.11	-0.12	0.01	0	0.02	-0.01	0	0	0.04	0	0.03	-0.04	-0.03	0.01	0	-0.15	0.02	0	0	-0.01	0.05	-0.08	0.01	0	0	0	0	-0.01	0	-0.04
0	-0.02	0.06	-0.07	-0.02	0	0	0.01	0.01	0	-0.01	0.02	0.02	-0.04	0	0	-0.01	-0.11	-0.01	0	0	-0.01	-0.12	0.01	0	0	0	0	0	-0.02	0	-0.02
-0.05	0.01	-0.17	0.07	0.01	0	0	0.03	-0.01	0	-0.03	0.02	0	-0.01	0	0	-0.04	-0.25	0.13	0	0	-0.05	0.07	-0.09	-0.01	0	-0.01	0	0	0	0.01	0
-0.02	-0.03	0.15	-0.08	0.03	0	0	0	-0.02	0	-0.02	-0.03	0.02	-0.01	0	0	0.01	-0.27	-0.04	0	0	-0.02	-0.06	0	-0.01	0	0.01	0	0	0	0	0
0	0.01	-0.27	-0.08	0.02	0	-0.02	-0.03	0	0	-0.05	0.02	0	0	0	0	0.04	0.17	-0.08	0	0.01	0	-0.01	0.03	-0.02	0	0.02	0	0	0	0	-0.04
-0.02	-0.01	-0.09	0.01	0	0	-0.02	0.02	0	0	0.01	-0.03	0	-0.03	0	0.01	-0.02	-0.33	-0.04	0	0	0.03	0.08	-0.02	0.03	0	0.02	0	0	-0.01	0	-0.06
-0.01	0	-0.01	0.01	0	0	-0.01	0.01	0.01	-0.01	0	-0.02	-0.08	0	0.01	-0.06	0	-0.08	-0.01	0	0	-0.02	-0.01	0	-0.03	0	-0.01	0	0	0	0	-0.02
-0.03	0.04	0.11	0.02	-0.09	0	0	-0.01	-0.01	0	-0.06	0.02	0	-0.01	0.01	0	0	-0.12	-0.01	0	0	-0.07	-0.13	0.06	0.02	0	0	0	0	0	0	0.03
-0.02	-0.04	0.31	0.02	0.01	0	0.01	-0.03	0	-0.01	-0.02	0.03	0.01	0	0	-0.08	-0.02	0.36	-0.03	0	0	0.03	0.03	0.02	0	0	0.01	0	0	-0.01	-0.01	-0.01
-0.01	-0.03	-0.03	-0.17	0.01	0	0.02	0.01	0	0	0.03	0.02	0.01	-0.02	0	-0.16	0.03	0.18	-0.09	0	0.02	0.05	-0.05	-0.08	0.05	0	-0.03	0	0	0	0	-0.02
-0.02	-0.06	0.27	-0.12	0	0	0.02	0.01	0	0	-0.03	0.03	0	0	0	0.02	0.01	-0.24	-0.08	0	-0.01	-0.02	-0.07	0.02	-0.01	0	-0.01	0	0	-0.01	0	-0.01
-0.01	0.02	-0.04	0.06	0	0	-0.01	0	-0.01	-0.01	-0.02	-0.05	0.02	-0.01	0	0	0	-0.16	-0.01	0	0	0	0	-0.02	0.01	0	0	0	0	-0.01	0	-0.03
-0.03	0.02	0.06	-0.08	-0.04	0	0.01	0.02	0	0	-0.01	-0.02	0	-0.01	0	0	-0.01	-0.26	0.02	0	0	0.07	-0.01	-0.01	0	0	0	0	0	-0.01	0	-0.05
-0.03	0.05	-0.23	0.03	0.01	0	-0.01	0	-0.01	-0.01	-0.03	0.01	-0.32	0	0.01	-0.27	0.02	0.3	-0.05	0	0	-0.04	0.24	0.01	-0.01	0	0.02	0	0	0	0.01	-0.02
-0.03	-0.04	-0.06	0.03	0	0	-0.01	0.03	0	0	-0.01	-0.02	0	-0.01	0	0.01	0.02	-0.27	0.03	0	0	0.07	0.03	-0.01	-0.01	0	0	0	0	0	0	-0.02
0.13	0	0.05	0.04	0.01	0	0.03	-0.02	0	0	-0.01	-0.03	0.02	0	0.01	0	0.02	0.33	-0.01	0	-0.01	0.09	0.01	-0.01	0.03	0	0.01	0	0	0	-0.01	-0.04
0.18	0.05	-0.28	-0.06	0	0	-0.01	0	0	0	0	0.01	0.01	-0.02	0	0	-0.02	-0.28	-0.07	0	0.01	0	0.03	0.05	0	0	-0.02	0	0	0.01	0.01	-0.03
-0.02	-0.01	-0.02	0.02	0.02	0	0	0.01	0	0	-0.02	0.02	0.02	0.19	0	0.01	0	0.37	0.05	0	0	-0.03	0.09	0	-0.02	0	0	0	0	0	0	0
-0.05	-0.02	0.09	0	0.02	0	-0.03	-0.02	-0.01	0	-0.02	0.04	0	0	0.01	0	-0.02	-0.19	0.15	0	0	-0.09	-0.16	-0.09	0.02	0	-0.01	0	0	0	0	-0.04
0.2	-0.01	-0.01	-0.12	0	0	0.01	0.01	0	0.01	0.07	0	-0.13	0	0	0.01	0	0.34	0.2	0	-0.01	0	0.01	0	0.02	0	0.02	0	0	0	0	-0.02
-0.01	-0.03	-0.11	0	0	0	0	-0.01	0.02	0	-0.03	0	0	0	0	0	0	-0.22	0.01	0	0	-0.01	0.01	0.02	-0.07	0	0.02	0	0	0	0	-0.01
-0.01	0	-0.09	-0.04	0.01	0	0	-0.01	0	0	0.01	-0.01	0	-0.01	0	0	0	-0.29	0.03	0	0	0.04	-0.01	0	-0.01	0	0.01	0	0	0	0	-0.02
0	0.03	-0.04	0.05	0	0	0	0.06	0	-0.01	0.06	0	0.05	0	0	0	0.02	0.42	0.08	0	0.01	0.01	0.11	-0.14	0.01	0	0	0	0	0.01	0.01	0.01
-0.01	-0.03	0.02	0.03	0	0	0	0	-0.02	0	0	-0.03	0.01	0	0	0	0	-0.19	-0.05	0	0	0.01	-0.03	0	0.02	0	-0.02	0	0	0	0	0.01
-0.02	-0.02	0.12	0.03	0	0	0	-0.01	0	-0.01	0	0.03	0.01	0	0	0	0	-0.39	-0.08	0	0	0.01	-0.06	-0.01	-0.01	0	0	0	0	0	0.01	-0.04
-0.01	-0.02	-0.24	0.09	0.01	0	-0.02	-0.06	-0.03	0	-0.03	0.05	0.05	-0.01	0.01	0.02	0.05	0.21	-0.22	0	0	-0.16	-0.05	0.02	-0.02	0	-0.01	0	0	0	0	0.01
-0.06	0.05	-0.08	-0.09	0	0	0	0.01	0.01	-0.01	-0.02	-0.06	0.01	0	-0.03	0.01	0.01	-0.25	0.21	0	0	0.1	-0.06	-0.07	-0.02	0	0	0	0	0	0	-0.01
-0.03	-0.02	0	-0.08	-0.04	0	-0.01	0.02	0	0	0.03	-0.03	0.01	-0.01	0	0	0	0.25	-0.19	0	-0.01	0.07	-0.4	-0.01	0.03	0	0	0	0	0	0.01	-0.03
-0.06	-0.01	0.12	-0.03	0.02	0	0	0.04	-0.03	-0.01	-0.01	0	0	0	0.01	0.01	-0.04	-0.15	-0.04	0	0	0.01	-0.1	0	0	0	0	0	0	-0.01	0	0
-0.02	-0.01	-0.13	0.02	0	0	0	-0.01	0.03	0	-0.03	0	0.01	0	0	0.04	0.01	-0.24	-0.04	0	0	-0.03	-0.04	0.02	0.02	0	0.02	0	0	-0.01	0	-0.01
-0.01	-0.02	-0.07	0.03	0	0	0	0.01	0	0	0	0	0.03	0	0	0	0.02	-0.27	-0.04	0	0	-0.01	0	0.01	0	0	0	0	0	0	0	-0.02
-0.02	0.02	0.12	0.02	0.02	0	-0.02	-0.02	-0.01	0.01	-0.01	0.02	0.01	0	0	0	0	-0.25	-0.05	0	0	-0.06	-0.1	0.01	0	0	0.01	0	0	0	-0.02	-0.01
-0.03	0.01	-0.12	0.02	0.02	0	-0.02	-0.01	0.01	0	-0.02	0.01	0	0	0.01	0.01	-0.01	-0.15	-0.07	0	0	-0.03	-0.07	-0.01	-0.02	0	-0.01	0	0	0	0	-0.02
-0.02	-0.02	-0.07	-0.08	0	0	0.01	0	0	0	0	0	0	0	0	0	0	-0.11	-0.04	0	0	0	0.01	0.02	0.01	0	0	0	0	-0.01	0	-0.04
0	0.03	-0.12	0.03	0.03	0	0	0.01	-0.01	0	0.04	0	-0.17	0	0	0.01	0.01	-0.11	-0.04	0	0	-0.01	-0.04	0.01	-0.01	0	0	0	0	0	0	-0.01
-0.04	0.02	-0.51	0.02	0.02	0	0	-0.01	0	0	0.02	0.02	0.02	0	0	0.03	0	0.16	-0.13	0	-0.01	0.06	-0.05	0.04	-0.02	0	0	0	0	-0.01	0	-0.03
-0.07	0.05	-0.21	0	0	0	0	0.01	0	0	0.04	0.02	0.01	-0.01	0	0.01	-0.03	-0.3	0.11	0	-0.01	-0.05	0.07	0.02	0.05	0	-0.02	0	0	-0.02	0	-0.03
-0.02	-0.01	-0.07	0	0	0	0.01	0	-0.01	0	0	0	0.01	-0.02	0	0	-0.02	-0.16	-0.03	0	-0.01	-0.03	-0.05	0	0	0	0	0	0	-0.02	0	-0.03
-0.07	0.03	-0.02	-0.1	0.02	0	-0.02	0.01	-0.01	0	0.03	0.02	0.01	-0.03	0	0	0	-0.26	0.15	0	0.01	0.17	-0.33	-0.08	0.05	0	0.01	0	0	0.05	0	0.04
0.3	-0.04	-0.1	0.1	0.02	0	0.04	-0.01	-0.01	0	-0.03	0.01	0.03	0	0	0	0.03	0.48	-0.16	0	0	-0.1	0.18	-0.02	-0.03	0	0	0	0	0	-0.01	-0.02
0.1	0.04	-0.14	0.05	0.01	0	-0.01	0.01	0	0	-0.05	0.01	0.01	-0.02	0	0.02	-0.01	-0.22	-0.02	0	-0.02	0	0.02	-0.06	-0.04	0	0	0	0	0.01	0.03	-0.03
0	-0.01	-0.01	-0.01	0.02	0	0.01	0.01	-0.01	0	0.03	-0.02	-0.09	0	0	0	0	-0.2	-0.02	0	0	0.01	0.08	0.02	-0.01	0	0	0	0	0	0	0
-0.05	0.03	-0.11	-0.2	0	0	0.02	-0.01	0	0	-0.05	0.02	0.01	-0.03	0	0.02	-0.03	0.27	-0.07	0	0.02	0.05	-0.1	-0.01	-0.12	0	-0.01	0	0	0	-0.02	0.01
-0.02	-0.01	-0.05	-0.06	0	0	0	0	0	0	0	-0.02	0	-0.01	0	0.01	-0.03	-0.22	-0.04	0	0	0.06	-0.02	0.01	0.01	0	0	0	0	-0.01	0	-0.01
-0.01	0.01	0.04	-0.1	0	0	0	0	0	0	0.03	-0.02	0	0	0	0	0.01	-0.14	-0.04	0	-0.01	0.01	-0.17	0.02	-0.02	0	0	0	0	0.01	0	0
-0.02	-0.07	0.39	0.05	0	0	0.01	-0.01	0	0	-0.02	0.01	0.01	0	0	0.01	-0.05	0.49	-0.1	0	0	-0.01	-0.02	0.03	0.01	0	-0.01	0	0	0	0	-0.01
-0.01	-0.01	0.06	0.16	0.05	0	0.02	-0.04	0	0	0	0.01	0.04	0	0	0.03	0.01	0.42	0.01	0	0	-0.05	0.04	0.04	0	0	0.01	0	0	-0.01	-0.01	-0.03
-0.01	-0.02	0.11	-0.05	-0.05	0	0.01	-0.02	0	0	-0.01	-0.02	0.03	0	0	0	-0.02	-0.1	0.01	0	0	0.09	0.07	-0.01	0.04	0	-0.01	0	0	0.07	0	0.63
-0.03	-0.03	0.15	0.03	0.01	0	-0.01	0.01	0	0	-0.06	0	0	-0.01	0	0	-0.01	-0.18	-0.11	0	0	-0.07	-0.03	0.03	0.01	0	0	0	0	0	0	-0.02
0	0.03	0	-0.06	0.01	0	0.01	-0.01	0.02	0	0.01	-0.02	0.01	-0.01	0	0.01	-0.02	-0.22	-0.09	0	0	0.03	-0.07	0.05	0.02	0	0	0	0	0	0.01	-0.01
-0.01	0.01	0.41	-0.1	-0.04	0	0.02	-0.03	0	0	0.05	0.01	0.01	0	0	-0.12	0.02	0.37	0.32	0	0	-0.03	-0.12	-0.09	-0.02	0	0.02	0	0	0	0	-0.01
-0.02	0.02	-0.06	-0.05	0.01	0	0.01	-0.01	0	0	0.04	-0.06	0.01	0.33	0	0.01	-0.03	0.48	-0.12	0	-0.01	0.06	-0.01	0	0.05	0	0	0	0	0	-0.02	-0.03
-0.05	0.02	0.01	-0.06	-0.04	0	-0.03	0.03	0	0	0.01	0.02	0.01	-0.01	0	0	0	-0.33	0.06	0	0	0.05	-0.12	0.01	0.02	0	0	0	0	0	0	0
-0.04	-0.01	0.05	-0.04	0	0	0.01	0.01	0	0	0.01	0	0	-0.01	0	0	-0.04	-0.16	-0.02	0	0	-0.01	-0.15	0	0	0	0.01	0	0	-0.02	0	-0.03
-0.05	0.01	-0.12	0.02	0.04	0	0.01	0.02	0	-0.01	-0.02	0.01	0.01	-0.01	0	0.03	-0.01	-0.26	0.07	0	-0.01	0.08	-0.04	-0.01	-0.06	0	0	0	0	0	0	-0.01
-0.01	0.01	-0.1	-0.08	0.02	0	0	0	0.02	0	0.04	-0.04	0.01	0	0	0.02	0.02	-0.17	-0.01	0	0	0.11	-0.13	0.03	-0.02	0	-0.01	0	0	0	0	0
-0.04	0.03	-0.13	0.12	0.06	0	0.01	0.11	0.02	0.01	0.07	-0.03	0	-0.01	0	0.03	-0.02	-0.21	0.2	0	0	0.22	-0.17	0.01	0.01	0	-0.03	0	0	0.14	0.02	0.28
0	0.01	-0.05	-0.07	0.02	0	0	0.01	-0.01	0	0.02	-0.03	-0.1	0	0	0	0	-0.18	0.01	0	0	0.12	-0.11	0	0	0	-0.01	0	0	0	0	-0.01
-0.03	-0.03	-0.15	0	0	0	0.01	0.01	0	0	-0.02	0	-0.04	-0.01	0	0	-0.01	-0.18	-0.01	0	0	0.01	0.04	0	0	0	0	0	0	0	-0.01	0.01
-0.02	-0.02	-0.06	0	0	0	0	0.01	0.02	0	0.02	0	0	-0.02	0	0	0.01	-0.24	-0.01	0	0	0.05	-0.1	-0.04	0.02	0	0.01	0	0	0	-0.01	0
-0.03	-0.05	0.13	0.05	0.01	0	0.01	-0.01	-0.01	0	-0.01	0.04	0	-0.03	0	0	0.01	-0.25	-0.18	0	0	-0.06	-0.03	0.06	0.06	0	0	0	0	-0.02	0	-0.01
-0.03	0.04	-0.04	0.08	0.04	0	0	0.04	0	0	-0.01	0	0.02	0	0.01	0.02	0	0.61	-0.07	0	0.01	-0.05	0.03	0.04	0.03	0	0	0	0	0	-0.01	0
-0.01	0.07	-0.01	-0.11	0.01	0	0.02	-0.01	-0.01	0.01	0.01	0	0.02	-0.03	0	0.01	-0.02	-0.17	0	0	0	-0.04	-0.09	-0.03	-0.01	0	0	0	0	-0.01	-0.02	0
0.27	0.01	-0.32	0.13	0.03	0	0	0	-0.03	0	0.06	-0.02	0.03	0	0	0.02	0.02	0.41	-0.05	0	0	0.05	-0.02	0.06	0.05	0	0	0	0	0	0.01	-0.02
-0.04	-0.03	-0.07	0	0	0	0.02	-0.02	-0.02	0	-0.03	-0.02	0.01	-0.04	0	0	-0.04	-0.36	0.03	0	0	0.11	0.04	-0.06	0.03	0	0.01	0	0	0	0	0
-0.08	0.1	0.24	0.12	0.02	0	-0.06	0.12	-0.01	0	0.13	-0.03	0	0	0.01	0	0.04	-0.18	-0.08	0	0.03	0.07	0.16	-0.01	0.02	0	-0.01	0	0	0	-0.02	-0.01
-0.02	0.1	-0.08	-0.07	0	0	-0.05	0.02	-0.01	0	-0.02	0.02	0	-0.02	0	0	0.01	-0.34	0	0	0	-0.01	0.01	0	-0.02	0	0	0	0	-0.01	-0.01	-0.04
-0.05	0	-0.02	0.03	0	0	-0.03	0.05	0	0	0.02	0	0	-0.02	0	0	0	-0.23	-0.06	0	0	-0.01	0	-0.01	-0.01	0	-0.01	0	0	0	0	0
-0.05	0.02	-0.47	0.02	0.01	0	0.01	0.07	-0.01	0	-0.02	0.02	0.03	-0.03	0	0.04	0.03	0.28	-0.06	0	0	-0.08	-0.17	0.02	-0.01	0	-0.01	0	0	0	0	-0.02
-0.03	0.06	-0.08	0.04	0.01	0	0.03	-0.01	0	0	0.02	0.02	0.01	0	0	0	-0.02	-0.27	-0.14	0	0	-0.05	0	0.01	0.01	0	0.04	0	0	0	0.02	-0.03
-0.03	0	-0.03	0.04	0.01	0	0.01	-0.01	0	0	-0.01	0	0.01	-0.08	0	0	-0.02	-0.24	-0.01	0	0	0.01	0.01	0	-0.01	0	0	0	0	0	0	-0.01
0	0.03	-0.03	0.07	0	0	0	0.01	0	0	-0.02	0	0.03	0	0	0.01	-0.01	0.56	-0.02	0	0	-0.03	0.11	0.02	0	0	0	0	0	0	0	-0.01
0	0.05	-0.2	0.05	0	0	-0.01	0.01	0	0	0.02	0.01	0	0	0	0	0.01	-0.29	-0.02	0	0	0	0	0	0.03	0	0.01	0	0	0	0	-0.02
-0.01	0.02	0.06	-0.09	0.01	0	0.04	-0.05	0	0	0	0	0.03	-0.01	0.01	0.02	0	0.46	0.19	0	-0.02	-0.03	-0.04	-0.04	0.02	0	0.02	0	0	-0.01	0	0.03
-0.05	-0.04	-0.4	0.04	0.03	0	0	0.01	0	0.01	0.04	-0.01	0.02	-0.02	0	0	-0.04	0.17	-0.1	0	0	0.02	-0.05	0.05	0.01	0	0	0	0	-0.01	0	-0.03
-0.04	0.11	0.02	-0.16	0.01	0	-0.01	0	-0.02	0	0.03	-0.02	0.02	-0.03	0	0.01	0.01	-0.25	-0.05	0	0	0.02	-0.05	0	0.03	0	0.03	0	0	0	0	0.04
0	0.14	0.02	0.07	0.02	0	0.01	-0.02	-0.02	0	0.13	0.06	0.02	-0.01	0.03	0.01	0.04	-0.25	0.06	0	0.04	-0.07	0.16	0.05	0.08	0	0.02	0	0	0.04	0	0.03
-0.03	0.02	0.04	0.02	0.02	0	0	-0.06	0	0	0.04	-0.03	-0.19	-0.01	0.01	0.02	0.01	0.58	0.02	0	0.01	0.01	0.21	0.02	-0.04	0	-0.01	0	0	-0.01	0	0
-0.01	0.02	0.16	0.03	0.01	0	0.01	0.02	-0.01	0	-0.01	0.02	0	0	0	0	0.04	0.41	-0.01	0	0	-0.07	0.03	0.01	-0.05	0	0.04	0	0	0.02	-0.02	0
-0.04	0.03	-0.36	0.03	0.01	0	-0.03	-0.03	0	0	0.04	-0.05	-0.09	0	0	0.01	-0.02	0.2	0	0	0	0.03	-0.01	-0.03	-0.02	0	0	0	0	0	0	-0.01
0.08	0.02	-0.08	-0.04	0.02	0	0.02	0.04	0	0	0.02	-0.02	0	-0.03	-0.02	0.04	0	-0.2	0.01	0	-0.01	0.04	-0.09	-0.03	-0.03	0	-0.03	0	0	0	0.02	-0.01
-0.02	0	-0.16	0.03	0	0	0.01	-0.01	0	0	-0.04	0.03	0.01	0	0	-0.13	-0.02	0.18	-0.05	0	-0.02	0.01	-0.09	0.04	-0.03	0	-0.01	0	0	0	0	0
-0.03	0.06	0.18	-0.22	0.01	0	0.01	-0.03	0	0.01	-0.03	-0.06	0	-0.03	0	0.01	-0.05	-0.29	-0.16	0	0	0.14	0.05	0.04	0.02	0	0	0	0	0	0	-0.01
-0.04	0.04	0.08	0.01	0.01	0	0.01	-0.02	0	0	0.02	-0.02	0.02	0	0	0.01	-0.02	0.44	0.03	0	0	-0.05	0.04	-0.02	0.01	0	0	0	0	0	0	-0.02
-0.01	0	-0.08	-0.04	-0.02	0	0	0	0	0	0.04	-0.03	0	0	0	0.01	0.02	-0.14	-0.01	0	0	0.02	-0.06	0.05	0.01	0	0	0	0	0	-0.01	0
-0.01	0.05	-0.01	0.09	0.01	0	0	0	0	0	0.05	0.01	0	0	0	0	0.01	0.38	0	0	0	-0.03	0.08	0	0.02	0	-0.01	0	0	0	0	0
-0.02	0.05	0.13	0.11	0.01	0	0.05	0	0	0	-0.04	-0.03	0.01	0	0	0	0.03	0.46	-0.08	0	0	-0.06	0.13	0	-0.02	0	0.01	0	0	0	0	0
-0.01	0.09	-0.19	-0.13	0.02	0	0	-0.05	0	0	0.05	0.01	0.03	0	0.01	0	0.04	0.26	0.09	0	0	0	-0.5	0.04	-0.01	0	0	0	0	0	-0.01	0
0.18	0.09	0.53	-0.07	0.03	0	0	0.05	0.02	0	0	0.02	0.09	0	0	0	0.01	-0.19	-0.05	0	0	-0.05	0.09	0.01	0.02	0	0	0	0	0	-0.01	-0.01
-0.02	0.02	0.13	-0.11	0	0	-0.03	0.02	0.01	0.01	-0.04	0	0.03	-0.04	0	0	-0.02	-0.23	0.09	0	0	-0.03	-0.11	-0.06	0.03	0	0	0	0	0	0	-0.02
-0.02	0.01	-0.25	-0.12	0	0	0.03	-0.01	-0.01	0	-0.04	0.03	0.02	-0.01	0.01	0	0	0.19	0.04	0	0	-0.07	-0.02	-0.03	-0.04	0	-0.01	0	0	-0.02	0.01	0
-0.03	-0.03	0.1	0.03	0.01	0	0	0	0	0	0	0.01	0.02	-0.02	0	0.02	0.01	-0.24	-0.09	0	0	0.01	-0.04	-0.02	-0.01	0	0	0	0	0	0	-0.01
-0.04	-0.09	0.25	0.05	0.03	0	0	0.1	-0.01	0	-0.02	0	0.01	0	0	0.01	-0.01	-0.29	0.14	0	0	0.02	-0.36	-0.15	0.01	0	0	0	0	0	-0.02	-0.01
-0.01	-0.01	-0.01	0.04	0.04	0	0.01	0.03	0	-0.01	-0.04	0.02	0.01	-0.01	0	0.02	0	0.48	-0.03	0	0	0.1	0.07	0.01	-0.01	0	0	0	0	0	0	-0.03
0.2	-0.02	-0.15	0.05	0.01	0	0.02	0.02	-0.02	0	0.03	-0.04	0.05	-0.01	0	0.01	0	0.47	-0.02	0	0	-0.02	0.01	-0.01	0.03	0	0.07	0	0	-0.01	-0.02	0.02
0	0	-0.06	0.01	-0.03	0	0	0	0	0	-0.02	0	0	-0.01	-0.02	0.01	0	-0.18	0.02	0	0	-0.01	-0.02	0	0	0	0	0	0	0.01	0.02	0
-0.02	0	0.26	-0.08	0.04	0	0.01	-0.04	0	0	0.04	0.01	0	-0.01	0	0	0	0.28	-0.03	0	0	-0.07	0.1	0.01	0	0	0	0	0	0	0.01	-0.02
-0.01	0.01	-0.14	0.05	0.02	0	-0.01	-0.05	0	0	0.03	0	0	0	0	-0.13	0.03	0.2	-0.2	0	0	-0.02	-0.08	0.05	-0.1	0	0.02	0	0	0.03	0	0.02
-0.03	0.05	-0.23	-0.12	0.01	0	0.01	-0.02	0	0	0.03	-0.03	0.01	-0.03	0	0.01	-0.02	-0.35	0.04	0	0	0.01	0.02	-0.01	0	0	0	0	0	0.04	0	0.22
0	0.09	0.27	-0.06	0.03	0	0.04	-0.04	0	0	0.03	0.03	0.03	0	0	0.01	0	0.37	-0.02	0	-0.01	0.01	-0.22	-0.02	0	0	0	0	0	0	0.01	-0.01
-0.01	0.12	0.32	-0.09	0.02	0	0	-0.03	-0.01	0	0.04	0.01	0	-0.01	0	0.01	-0.02	0.4	-0.05	0	0.01	0.05	-0.06	0.01	0.05	0	0	0	0	0	0	-0.01
-0.01	-0.02	0.01	-0.03	0.01	0	-0.01	0.01	0	0	-0.01	0.01	0	0	0	0	-0.02	-0.2	0.01	0	0	0	0	-0.01	-0.05	0	0	0	0	-0.01	0	0
-0.03	0.01	-0.04	-0.08	0.02	0	-0.01	0.01	0	0	0	-0.01	0.01	0	-0.01	0	-0.03	-0.19	-0.03	0	0	-0.02	0.04	-0.01	-0.01	0	0	0	0	0	0.01	-0.02
-0.03	0.01	-0.19	0.04	0.01	0	-0.02	0.02	0.02	0	-0.02	0	0.01	-0.03	0.01	0	0.01	-0.21	0.05	0	0	0	0.01	0.01	-0.02	0	0	0	0	0	0.02	-0.02
-0.03	0.01	-0.02	0.04	0.02	0	0.01	0	0	0	0.03	0.02	0.01	-0.02	0	0	0.02	-0.27	-0.03	0	-0.01	-0.03	0.04	-0.05	0	0	0	0	0	0	0	-0.03
-0.01	-0.02	0.1	0.03	0.02	0	-0.02	0.03	0.01	0	0	0.01	0.02	0	0	0.01	0	0.48	-0.01	0	0	-0.02	0.09	0	-0.04	0	0	0	0	0	0.01	-0.01
-0.04	-0.06	0.07	-0.03	0	0	0.02	0.02	0	0	0	0	0.06	0	0	0	0.01	0.52	0.18	0	0.01	-0.05	0.1	-0.04	0.02	0	0	0	0	0	0	-0.06
0	0.07	-0.05	0.05	0.03	0	-0.03	-0.04	0	0.01	-0.04	-0.05	0	-0.02	0	0.01	-0.03	-0.21	-0.08	0	0.02	0.08	0.01	0.01	0	0	0	0	0	0	-0.01	-0.02
-0.04	0.05	0.34	0.16	0.07	0	-0.01	-0.03	0.15	0.04	0.11	-0.07	0.02	0	0.01	0.01	-0.05	-0.13	0.03	0	-0.02	0.08	-0.06	0.13	-0.01	0	0.05	0	0	0	0.01	-0.01
-0.02	0.03	-0.01	0.01	0	0	-0.01	0	0.02	0	-0.01	0	0.01	0	-0.02	0	-0.01	-0.21	0.01	0	0	-0.02	0.01	-0.01	-0.01	0	0	0	0	0	0.01	-0.02
0.12	-0.01	-0.23	0.06	0.01	0	0.02	0.03	0.03	0	-0.01	-0.01	0.02	-0.02	0	0.02	-0.01	-0.25	-0.07	0	0	0.01	-0.03	0	0.01	0	0	0	0	0	0	-0.03
0	-0.01	0.18	0.05	-0.01	0	0	-0.02	0	0	0	0.01	0	0.13	0	0	-0.01	0.23	0.03	0	0	0	0.05	0.01	0	0	-0.01	0	0	0.01	0.01	-0.01
-0.02	-0.01	0.21	0.04	0	0	0	-0.01	0	0	0	0.02	-0.18	0	0	0	0.03	0.51	0.05	0	0	-0.04	0.01	-0.01	0.04	0	0.01	0	0	0	-0.01	0
-0.02	-0.05	0.16	0.12	0.09	0	0.01	0.03	0.06	0	-0.05	0.11	0.04	0	0	0.01	-0.04	-0.17	0.07	0	0.01	0.13	0.23	-0.05	0.05	0	-0.01	0	0	0	0	-0.01
-0.08	-0.08	0.06	0.09	0.01	0	-0.08	0.09	-0.04	-0.02	-0.07	-0.08	0.01	-0.02	0	0.01	-0.07	-0.29	0.37	0	0	-0.09	-0.01	-0.09	0.04	0	-0.01	0	0	-0.03	-0.01	-0.01
-0.02	-0.11	0.31	0.08	0.01	0	0	-0.1	0	0	-0.1	0.03	0.01	-0.02	0.01	0	0.03	-0.21	-0.12	0	0	-0.07	-0.05	-0.06	0.07	0	0.04	0	0	-0.01	0.01	-0.04
-0.01	-0.01	-0.05	0	0.01	0	-0.01	0.01	0	0	0	0.01	0	0	0	0.01	0	-0.25	-0.03	0	0	0.01	0	0	-0.04	0	0	0	0	-0.01	0.01	-0.04
-0.07	0.07	0.15	0.12	0.03	0	-0.01	0.08	0	-0.02	0.11	0.09	0.01	-0.01	0	0.02	0.02	-0.14	0.1	0	0	-0.03	0.2	0.02	-0.03	0	0.01	0	0	0	0	0
-0.03	-0.02	0.09	-0.09	0.03	0	0	-0.02	-0.02	0	-0.03	0.02	0	-0.05	0.02	0.01	0.02	0.31	-0.17	0	-0.01	-0.04	-0.32	0.02	-0.03	0	0.01	0	0	0	0.01	-0.06
-0.02	0.01	-0.02	0.05	0.01	0	0	-0.03	-0.01	0	0.04	0.01	0.02	0	0	0	0	0.52	-0.04	0	0	-0.01	0.1	-0.02	-0.05	0	0.02	0	0	0.04	0	0.06
-0.02	-0.01	0.04	0.02	0.01	0	0.02	0	0	0	-0.01	-0.01	0.01	0	0	0.01	-0.01	-0.16	-0.05	0	0	0	-0.09	-0.01	-0.08	0	0	0	0	0	0	-0.01
-0.04	-0.02	-0.07	0.03	0	0	0.03	0	0	0.01	0.01	0.01	0	-0.01	0	0.02	0	-0.34	-0.02	0	0	-0.01	-0.01	0.02	0	0	0	0	0	0	0.01	-0.05
-0.03	0.01	0.45	0.05	0.02	0	0	0	0	0	-0.03	0.01	0	0	0	0	-0.02	-0.19	0.2	0	0	0.01	0.13	0.02	0.01	0	0.01	0	0	0.01	0	0.02
-0.01	0	-0.04	-0.06	0.02	0	0	0	0	0	-0.02	-0.03	0	-0.02	-0.01	0	-0.03	-0.13	-0.07	0	0	0.06	-0.04	0	0.03	0	0.01	0	0	0	0	-0.02
-0.01	0.01	0.02	0.02	0.01	0	0.01	0	0	0	0.01	0	0	0.08	0	0.01	-0.01	0.27	0.01	0	0	-0.01	0.08	0	-0.03	0	0.01	0	0	0.02	0	0
-0.03	0.01	0.16	0.08	0.01	0	0.01	0.05	0	0	-0.02	0.01	0	-0.01	0	0	0	0.52	-0.09	0	0.01	-0.03	-0.03	0.02	-0.03	0	0.04	0	0	0	0	0.02
0	0	0.03	-0.03	0.01	0	0	0	0	0	-0.01	0.01	0.01	0	0.01	0	0	-0.18	-0.03	0	0	0.02	-0.04	0.02	0	0	0	0	0	0	0	-0.02
-0.05	0.06	-0.14	0.03	0.01	0	0	-0.02	-0.02	0	-0.02	0.02	0	0.2	0	0	-0.01	-0.2	-0.06	0	0	-0.03	-0.04	0.07	-0.06	0	-0.01	0	0	-0.01	0.02	-0.01
-0.01	0.04	-0.11	0.04	0.01	0	0.01	-0.01	0	0	-0.03	0.02	0	0	0	0.01	0	-0.32	0.03	0	0	-0.06	0	-0.01	0.04	0	0	0	0	0	-0.01	0.01
-0.06	0.04	0.11	-0.28	0.01	0	0.05	-0.01	0	0	0	0.04	0.03	-0.01	0	0.01	0.02	-0.26	-0.03	0	0	-0.05	0.06	0.02	-0.01	0	0	0	0	-0.01	0	-0.05
-0.01	0	-0.01	0.05	0	0	0.02	0.03	0	0	0.02	0.01	0	0.22	0	0.01	0.01	0.31	0.01	0	0	0	0.04	0	0.03	0	-0.02	0	0	0	0	0
-0.07	0.06	-0.46	0.05	0.02	0	-0.02	-0.01	-0.01	0	-0.02	0	0.02	-0.01	0	0.01	0	0.22	-0.19	0	0	-0.07	0.03	0.03	-0.01	0	0	0	0	0	0.01	-0.02
-0.01	-0.1	0.14	0.05	0	0	0.01	0.02	0	0	0.04	0	0.02	0	0	0	0.02	-0.21	-0.05	0	0	-0.01	-0.19	-0.06	0.01	0	0.01	0	0	-0.01	0	-0.04
-0.02	-0.13	0.15	-0.2	0.04	0	0.1	0.14	0.17	0	-0.04	0.05	0.05	-0.02	0	0.03	0.03	0.33	-0.18	0	-0.01	0.05	-0.11	0.15	0.03	0	-0.03	0	0	0.02	0	0
-0.01	-0.01	0.26	-0.13	-0.07	0	0.01	0	0	0	-0.01	0.02	0.01	-0.02	0	0	-0.02	-0.18	-0.01	0	0	-0.04	0.05	-0.08	0	0	0.01	0	0	0.01	0.02	-0.03
-0.02	0.04	-0.04	0.14	0.02	0	-0.01	0.02	0	0	0.06	-0.05	0.02	-0.01	0	0	0.04	-0.18	0.4	0	0	0.12	0.05	-0.07	-0.02	0	0.02	0	0	0	-0.01	0.02
-0.02	0.02	0.13	0.03	0.02	0	0.06	-0.05	0	0	0.02	-0.04	0	0	0.01	-0.09	0.01	0.36	-0.11	0	0	0.03	0.15	0.02	0.08	0	0.01	0	0	-0.01	0	-0.02
-0.01	-0.02	0	0	0	0	-0.01	0.01	0	0	-0.01	-0.01	0.01	0	0	0.01	0	-0.29	-0.02	0	0	0.02	0	-0.01	-0.02	0	0.01	0	0	-0.01	-0.01	-0.05
0.1	0.03	-0.12	0.08	0.02	0	-0.01	0.04	0	0	0.04	0.02	0.03	0	0	0	0.02	0.35	-0.06	0	0	0.03	0	-0.01	0	0	0	0	0	0.01	0	-0.04
0.19	0	-0.17	0	0.02	0	0	0.04	0.01	0	-0.01	-0.01	-0.13	-0.01	0	0	0	-0.34	-0.03	0	0	0	0.08	0	0.01	0	0.02	0	0	-0.01	0	-0.01
0	-0.04	-0.01	-0.08	0	0	0.03	-0.01	0.02	0	-0.01	0	0.01	0	0.01	0	0.01	-0.13	-0.02	0	0	-0.04	-0.04	0	0	0	-0.01	0	0	0	0	-0.01
-0.02	0.03	0.08	-0.06	0.01	0	0	-0.06	0	0	0.05	0.03	0.03	0	0.01	0	0	0.54	0.02	0	0	0.02	0.07	-0.02	0.01	0	0	0	0	-0.01	0	0
0.12	0	-0.24	0.08	-0.09	0	0.01	-0.03	0	0	0.02	-0.05	0	0	0	0.02	-0.01	-0.25	-0.08	0	0	-0.05	0.21	0.03	0.02	0	-0.01	0	0	-0.02	0	-0.04
-0.01	0.06	-0.08	-0.08	0.02	0	0	-0.02	0	0	0.01	0.01	0	0	0	0	0	-0.28	-0.03	0	0	0.03	-0.1	0.01	0.01	0	0	0	0	0	0.01	-0.01
-0.02	-0.08	0.47	0.09	-0.04	0	0	-0.01	0	0	0	0.01	0	-0.02	0	0.01	0.03	0.36	-0.01	0	-0.01	0	-0.27	0.03	0	0	0.01	0	0	0	0	0.01
-0.04	0.01	-0.07	-0.04	0	0	-0.02	0	0	0	0.03	0.02	-0.09	-0.01	0	0	0	-0.2	-0.01	0	0.01	-0.03	0.04	0.01	0	0	0	0	0	-0.01	0	0
-0.02	-0.02	0.26	0.03	0.03	0	0	-0.05	0	0.01	-0.02	-0.02	0.01	0	0	0	0.01	0.48	-0.06	0	0	0	-0.01	0.02	0.01	0	0	0	0	0.01	0	0
0	-0.01	-0.13	0.06	-0.02	0	0	0.03	-0.01	0	0	-0.03	0.01	-0.01	0	0.03	-0.05	-0.17	-0.03	0	0	0	-0.01	0.01	-0.01	0	0	0	0	0	0	-0.01
-0.02	0.05	-0.08	0.13	0.03	0	0.1	0	-0.01	-0.02	-0.02	0.04	0	0	0.02	-0.19	0.09	0.4	-0.15	0	0.01	-0.03	0.19	0.09	0.04	0	0	0	0	-0.02	0.02	-0.04
-0.01	0	-0.11	0.04	0.01	0	-0.01	0.01	0	0	-0.03	0	0.01	-0.01	0	0.01	0.01	-0.37	-0.01	0	0	0	0.02	-0.01	0.02	0	0	0	0	0	0	-0.09
-0.03	0	-0.14	0.02	-0.05	0	0	0	0	0	0.05	0.01	0	0	0	0	-0.02	-0.15	0.16	0	-0.01	0.07	-0.01	-0.06	0	0	0.01	0	0	0	0	-0.02
-0.01	-0.05	-0.3	0.08	0.02	0	0.02	-0.04	0.03	0	-0.01	0.04	0.01	-0.01	0	0	0	-0.26	0.06	0	0	-0.06	0.14	-0.01	0.02	0	0	0	0	0	0	-0.01
0	-0.02	0.5	0.1	0.05	0	0.02	-0.01	0	0	-0.02	-0.06	0.03	0	0.01	0.02	0.1	-0.16	-0.08	0	0	0.02	-0.03	0.13	0.03	0	0.05	0	0	0	-0.01	0.06
-0.01	0	0	0	0	0	-0.03	0	0	0	0	-0.03	0	0	0	0.02	-0.01	-0.21	0.02	0	0	0.03	-0.04	0	0.03	0	0	0	0	0	0	-0.01
-0.01	-0.01	-0.03	0.02	0	0	0	-0.01	0	0	0	-0.01	0	0	0	0.01	0	-0.19	-0.1	0	0	0	0.03	0.05	-0.04	0	0	0	0	0	0	-0.03
-0.07	0	-0.11	-0.1	-0.07	0	0.03	0.03	-0.01	-0.01	0.02	0	0.01	0	0	0.02	0	0.23	0.06	0	-0.02	-0.02	-0.34	0.02	-0.01	0	0	0	0	0.01	0	0.03
-0.03	-0.04	0.3	-0.12	0.03	0	0	-0.06	-0.04	0	0.06	0.01	0.04	0	0	0	0.04	-0.24	-0.15	0	0	-0.08	0.11	-0.09	0.02	0	0	0	0	0	-0.02	0
-0.03	0.01	0.26	-0.08	0	0	0	0.03	0.03	0	-0.02	0	0.01	-0.04	0	0.01	0	-0.32	-0.1	0	0	0	-0.1	0.03	-0.01	0	0	0	0	0	0	-0.01
0	0.03	0	-0.08	0.01	0	-0.01	-0.01	0	0	-0.01	0	0	0	0	0.02	-0.01	-0.3	-0.03	0	0	-0.02	0.03	-0.01	0.01	0	0	0	0	0	0	-0.01
-0.02	0.03	-0.14	0.01	0	0	0.01	-0.01	-0.02	0	-0.02	-0.02	0.01	0	0	0	-0.06	-0.17	0	0	0	0.02	-0.06	0.05	0.03	0	-0.03	0	0	-0.01	0.01	-0.04
0.13	0.01	-0.02	0.08	0.01	0	0.01	-0.01	0	0	-0.01	0.01	0	-0.02	0	0.03	-0.03	0.39	-0.07	0	0	-0.03	0.22	0	0.02	0	0	0	0	0	0	-0.04
-0.01	-0.01	0	0.02	0.01	0	0	0	0	0	0	0.01	0	0	0	0	-0.01	-0.21	0.03	0	0	0.01	-0.05	0.01	-0.01	0	0	0	0	-0.01	0	-0.02
-0.02	0.01	-0.09	0	-0.05	0	-0.02	0.03	0	0	-0.01	0.03	0.02	0	0	0.04	-0.01	-0.3	0.04	0	0	0.03	-0.01	0.01	-0.05	0	0.01	0	0	-0.01	0	-0.02
0	0.07	0.36	-0.1	0.01	0	-0.09	0.12	0	0.02	0.11	0.05	0.01	0.39	0.01	0	0.02	-0.12	-0.04	0	-0.01	0.02	-0.13	0	0.03	0	-0.01	0	0	-0.01	0	-0.04
-0.02	0.01	0.03	-0.07	0.02	0	0.01	0.03	0	0	-0.01	-0.01	0	0	0	0	-0.03	-0.17	-0.04	0	0	0	-0.15	0.05	0.01	0	-0.01	0	0	0	-0.02	-0.01
0.1	-0.01	0.13	-0.07	0.01	0	-0.01	-0.01	0	0	0.02	0	0	0	0	0.01	0.01	0.49	-0.01	0	0	0.05	0.01	-0.03	0.01	0	0	0	0	0	0	0
-0.04	-0.01	-0.2	0.09	0.01	0	0.03	-0.03	0	0	0.03	0.02	-0.35	0.18	0.01	0.02	-0.04	-0.33	0.02	0	0.01	-0.04	0.13	-0.04	0.01	0	-0.01	0	0	0	-0.01	0.08
0	-0.05	0.03	0.13	0.01	0	0	-0.01	-0.01	0	-0.02	0.01	0.05	0	0	0.03	0.03	0.43	0.04	0	0	0.14	-0.04	0	0	0	0	0	0	0	0.01	0
0	0.11	-0.15	0.1	0.04	0	-0.04	-0.06	-0.01	-0.01	-0.04	0.1	0.03	-0.02	0.01	0.04	0.05	0.34	0.07	0	0	-0.04	0.25	0.04	-0.13	0	-0.01	0	0	-0.01	0	-0.03
-0.03	0.01	0.11	0.08	0.01	0	0.01	-0.02	0.02	0	0	0.01	0.01	0	0	0.03	-0.03	0.29	0.03	0	0	0	0.12	0	-0.01	0	0.01	0	0	0.02	-0.01	0.08
-0.06	-0.05	0.05	0.1	0.03	0	0.03	-0.03	0	0	-0.01	-0.05	0.05	0	0	0.02	0.03	0.46	0.09	0	-0.02	0.07	-0.07	-0.02	0.02	0	0	0	0	0	-0.01	-0.03
-0.02	0.03	0.05	0.09	0	0	0	0	-0.01	0	0.05	0.01	-0.13	0	0.01	0	0.02	0.51	-0.04	0	0	0.04	0.01	0.02	0.01	0	0.02	0	0	0	-0.02	0.01
-0.02	0.06	0.15	0.04	0	0	0	0	0	0	-0.01	0.02	0.01	0	0	0.01	0.03	0.3	0.08	0	0	-0.06	0.05	0.02	0.01	0	0	0	0	0	0	0.02
-0.01	0.03	-0.04	-0.05	-0.06	0	0.01	0.01	0	-0.01	0.02	0	0	-0.01	0.01	0	-0.02	-0.13	-0.05	0	-0.01	0	0	0	0.01	0	0	0	0	0	0.01	0
0.27	0.03	-0.12	-0.07	0.02	0	-0.01	-0.03	0	0	-0.02	0	0.03	0	0	0.04	0.04	0.39	0.05	0	0	-0.01	0.06	0.02	-0.06	0	0	0	0	-0.02	0.01	-0.01
0	0	-0.14	-0.14	0.01	0	0.01	0.03	-0.01	0	-0.03	0.01	0.01	0	0	0.02	0.01	-0.14	-0.02	0	0	-0.03	0.04	0.01	0	0	0.01	0	0	0	0	-0.03
-0.03	-0.08	0.05	0.08	0	0	-0.06	0.06	0	0	-0.05	0.05	0.01	0	0	0	-0.07	-0.26	0.14	0	0.01	0.08	-0.15	-0.03	0.01	0	-0.01	0	0	-0.01	0.01	-0.06
0.13	-0.05	-0.03	-0.23	0.03	0	0	0.05	0	0	-0.03	0.05	0.02	-0.02	0	0	-0.03	-0.25	0.17	0	0	-0.01	-0.03	-0.17	0	0	0.01	0	0	0.01	0	0
0.25	-0.06	0.23	0.07	0.01	0	0.03	-0.04	0.04	0	-0.02	-0.03	0.01	0	0	0.01	-0.04	-0.13	0.16	0	0	0.05	0.18	-0.08	0.06	0	0.01	0	0	0	0	-0.02
-0.01	0.03	0.03	-0.05	0.01	0	-0.02	0.02	0	0	-0.01	-0.01	0.04	-0.02	0	0	-0.02	-0.39	0.07	0	0	0.01	0	0	-0.02	0	-0.01	0	0	-0.01	-0.02	0
-0.02	0.04	-0.21	0.04	-0.06	0	-0.01	-0.03	0	0	-0.04	0.01	0.01	0	0.01	0	-0.07	0.23	-0.05	0	0	-0.05	-0.17	0.01	0	0	0.01	0	0	0	0	-0.06
-0.02	0	0.11	0.03	0	0	0	0	-0.01	0	0.04	0.01	0	0	0.01	0	0.02	0.35	-0.03	0	0	-0.04	0.01	0.06	0.03	0	-0.01	0	0	0	0	-0.01
0	-0.01	0.03	-0.04	0.01	0	0	0.04	0	-0.01	-0.01	-0.03	0.01	-0.01	0	0	-0.01	-0.17	-0.04	0	0	0.05	-0.01	-0.03	-0.02	0	-0.02	0	0	0	0	-0.04
-0.04	-0.03	0.52	0.08	0	0	0	0	0	0	-0.06	0.03	0.03	0	0	0.01	0.07	-0.11	0.01	0	0.01	-0.05	0.17	0.01	0	0	0.02	0	0	0	0	-0.01
0.23	0.01	-0.12	0.13	0.06	0	-0.05	0.04	-0.02	0	-0.03	-0.02	0	0	0	0.02	0.07	-0.22	0.05	0	0	0.09	0.09	0.04	0.17	0	-0.02	0	0	0.01	0.03	0
0.2	0.03	-0.3	-0.16	0.03	0	-0.02	-0.06	-0.02	0	-0.05	-0.07	0.01	0	0	0.01	0.01	-0.2	0.21	0	0	0.04	0.14	-0.05	0.03	0	0.02	0	0	-0.03	-0.02	-0.04
-0.03	-0.03	0	0.06	0.01	0	0.03	-0.04	0	0	-0.02	0.01	0	0	0.01	0	0.04	0.51	0.09	0	0.01	-0.03	0.11	-0.02	0.02	0	0.01	0	0	0	0	-0.01
-0.04	0.01	-0.24	0.11	0.04	0	-0.02	-0.02	0	0	-0.03	0.04	0.05	-0.02	0	0.02	0.04	0.42	-0.05	0	0.07	-0.01	0.36	0	-0.1	0	0	0	0	0	0	-0.02
-0.05	0.01	0.07	-0.09	0.03	0	0.01	0.04	-0.02	0	0	0.01	0.01	-0.01	0	0.01	0.03	-0.22	-0.04	0	0.01	0.05	-0.03	0	0.02	0	0	0	0	-0.03	-0.01	-0.05
-0.04	-0.02	0.08	0.02	-0.05	0	0	-0.01	0	0	-0.01	0.01	0	0	0	0	0	-0.24	-0.04	0	-0.01	0	0.02	0.01	0.02	0	0	0	0	0	0	-0.05
-0.01	0	0.17	0.05	0	0	0.01	0	-0.01	0	0.01	0	0	0	0	0	0.01	0.17	0.01	0	0	-0.01	0.13	0	0.03	0	0.01	0	0	0	0.01	0
-0.03	0.14	0.09	-0.15	0.01	0	-0.03	0.01	0.01	0	-0.03	-0.04	0	0	0	0	-0.01	-0.27	0.1	0	0	0	-0.01	-0.02	0.01	0	0	0	0	0	0	-0.09
-0.02	0.07	0.39	0.03	0.01	0	-0.01	0.07	0	0	-0.01	-0.06	0.04	0	0	0	0.01	-0.22	0	0	0	0.09	0.19	0.01	0.03	0	0.01	0	0	0	0	0
-0.05	-0.04	-0.13	0.04	0.01	0	0	-0.1	0	0.01	0.05	-0.06	0	0	0	0.01	0.03	-0.18	0.01	0	-0.01	-0.04	-0.01	0.07	0	0	-0.02	0	0	0.02	0.01	0.01
-0.02	-0.03	-0.19	-0.26	0.01	0	0.01	0.01	0	0	-0.06	0	0.02	-0.07	0	0.01	0.01	0.17	-0.09	0	0	-0.01	-0.11	0.01	0.03	0	-0.01	0	0	-0.02	0	-0.01
-0.01	-0.03	-0.04	0.01	0.02	0	-0.01	0.01	0	0	-0.01	-0.05	0	-0.01	0	0	-0.02	-0.18	0.06	0	0	0.01	-0.08	0.02	-0.05	0	0	0	0	-0.03	-0.01	-0.01
-0.04	0.02	0.28	-0.12	0.01	0	0.01	-0.03	0	0.01	0.01	0.04	0.04	-0.02	0.01	0	0	-0.34	0.05	0	0	0.04	-0.3	-0.05	0.04	0	0.01	0	0	0	0	-0.01
0	0.16	-0.23	-0.11	-0.11	0	0.01	0.1	-0.01	0	0.12	-0.05	0.04	0.32	0	0.03	0.06	0.33	0.1	0	0	0.04	-0.21	0.05	0.06	0	0	0	0	-0.03	0	-0.03
0.12	-0.02	-0.03	0.05	0	0	-0.03	-0.04	0	0	-0.04	0	0	-0.01	0.01	0.01	-0.02	-0.29	0.05	0	0	0.03	-0.12	-0.01	0.02	0	-0.01	0	0	0	0	-0.01
-0.03	0	0.08	-0.14	0.02	0	0	0	0.01	0	-0.07	0.02	0	-0.03	0	0	-0.02	-0.15	0	0	0	0.03	0	0.01	0.02	0	0	0	0	0	0	-0.04
-0.07	0.01	-0.1	0.07	0.01	0	-0.04	-0.04	0	0	0.02	0.01	0.01	-0.02	0	0.03	-0.03	-0.25	-0.13	0	0	-0.03	0.1	0.01	0.02	0	0.01	0	0	0.04	0	0
-0.03	0.02	-0.11	0.01	0	0	0.01	0.02	0	0	-0.01	0	0.02	-0.02	0	0.02	0.01	-0.24	-0.1	0	0	0.01	0.07	0	-0.04	0	0	0	0	0	0	0
-0.03	0.05	0.27	-0.26	0.03	0	-0.03	0.18	0.02	-0.01	-0.07	0.03	0	0	0.01	0	-0.08	-0.18	-0.13	0	0	-0.07	-0.01	0.04	0.04	0	-0.01	0	0	0	0	-0.02
-0.02	0	0.25	0.04	0	0	-0.01	0.03	0	0	0.03	0.01	-0.15	-0.04	0	0	0.01	0.39	0.03	0	0	-0.04	0.06	-0.05	0	0	0	0	0	0	0	0
0	0.01	0.02	0.07	0.02	0	0	-0.03	-0.01	0	-0.02	0.04	0.05	-0.01	0.01	0.02	0	0.43	0	0	-0.01	-0.04	0	0.01	0	0	0.01	0	0	0.01	0	0.01
-0.03	-0.05	0.2	-0.15	0.05	0	0.07	0.09	0	0	0.14	0.03	0.02	-0.01	0	0.01	-0.04	0.39	0.1	0	0	0.17	-0.27	-0.02	-0.03	0	0.02	0	0	0	0	-0.02
0.09	0	-0.05	0.03	0	0	0.01	-0.01	0	0	-0.03	0	0.01	0	0	0.03	0.01	-0.3	0	0	0	0.02	-0.14	0.01	0.02	0	0	0	0	0	0	-0.06
-0.01	0.09	-0.46	-0.2	0.02	0	0	0.02	0	0	0.04	0.01	0.02	0	0	0	0.01	0.23	0.02	0	0	-0.05	-0.25	0.04	-0.2	0	0	0	0	0.01	-0.02	0.24
-0.01	-0.02	0.09	0.03	0.02	0	0.03	-0.01	-0.01	0	-0.03	0.01	0	0	0	0	0.01	0.59	0	0	0	-0.04	0.03	0.01	0.04	0	0	0	0	0	0.01	-0.01
0.33	-0.07	0.07	0.15	0.04	0	0.04	0.04	-0.01	0	0.04	-0.07	0.04	0	0	0.01	0.04	-0.16	0.1	0	0	0.04	0.16	-0.05	-0.03	0	0	0	0	0	0	0
-0.01	0	-0.1	0.04	0.01	0	0	0.01	0	0	0	0	0	0	-0.01	0	0	-0.26	-0.01	0	0	-0.01	0.03	0	0	0	-0.02	0	0	0	0	-0.03
-0.02	0.01	0.07	0.01	0.02	0	-0.01	-0.01	0	0	-0.01	0.01	0	0	0	0	-0.05	-0.18	-0.11	0	0	-0.02	-0.06	-0.01	0.03	0	0	0	0	0	-0.01	-0.04
0	0.04	0.2	0.1	0	0	-0.01	0.05	0	0	-0.08	-0.05	0.06	0	0	0.01	-0.04	0.34	0.02	0	0	-0.03	-0.01	-0.07	0.03	0	-0.02	0	0	0	0	0
0	-0.04	-0.09	0.01	0.01	0	0	0	0	0	0	0	0	0	0	0.01	0	-0.11	0.06	0	0	-0.02	-0.09	0	-0.01	0	0	0	0	0	-0.01	0.02
-0.03	-0.02	-0.04	-0.04	0.01	0	-0.01	0.02	0	0	-0.01	0	0.02	-0.03	0	0	-0.01	-0.14	-0.04	0	0	0.02	-0.01	0.01	0.01	0	0	0	0	0	0	-0.02
-0.03	0	-0.03	-0.02	-0.02	0	0	-0.01	0	0	-0.01	-0.03	0	0	0	0	-0.01	-0.12	-0.01	0	0	-0.01	-0.13	0.03	-0.02	0	0	0	0	0.01	0	0
-0.02	-0.06	-0.04	-0.12	0.01	0	0	0.01	0.01	0	0	-0.03	0.01	0	0.01	0.03	-0.02	-0.19	-0.01	0	0	0.02	0.03	0.01	0.04	0	-0.01	0	0	-0.01	0	-0.05
-0.06	0.01	-0.04	0.01	-0.07	0	0	-0.01	-0.01	-0.01	0.01	-0.03	0.01	-0.03	0	0.01	0	-0.22	0.15	0	-0.01	-0.04	-0.01	0.08	0.02	0	-0.01	0	0	0	0	-0.04
-0.02	-0.01	0.23	0.04	0.01	0	0.1	-0.09	-0.01	0	-0.03	-0.07	-0.35	-0.05	0	0	0	-0.29	-0.04	0	0.01	0	0.14	-0.01	0.01	0	0	0	0	-0.02	0.03	-0.04
-0.01	-0.02	-0.03	0.01	0.01	0	-0.01	0.01	0	0	-0.01	0.01	0	-0.04	0	0	-0.03	-0.24	-0.06	0	0	-0.01	0.02	-0.01	0	0	-0.02	0	0	-0.01	0	0.09
0.12	-0.05	-0.16	0	0	0	0	0	0	0	0.06	0.01	0	-0.01	0	0.01	0.02	-0.29	-0.08	0	0	-0.05	-0.06	0.01	0.08	0	0	0	0	0	-0.01	-0.02
-0.02	0	-0.03	0.03	0	0	-0.01	-0.01	0	0	-0.01	0	0	0	0	0	0	-0.18	0.04	0	0	-0.02	-0.07	0	-0.03	0	0	0	0	0	0	-0.01
-0.04	-0.02	-0.13	-0.06	0.01	0	0	-0.02	0	0	-0.02	-0.02	0	-0.01	0.01	-0.12	0	0.17	0.01	0	-0.02	0.02	-0.08	-0.02	0	0	0	0	0	-0.01	0	-0.01
0	-0.01	0.02	0.02	0	0	0.01	-0.03	0.02	0	0	0	0	-0.02	0	0	-0.02	-0.26	-0.01	0	-0.02	0.02	-0.02	0.01	0	0	0	0	0	0	0	-0.05
-0.03	0.01	-0.12	-0.06	0.01	0	0	0.01	-0.01	0	0.03	0.01	0	0	0	0	-0.01	-0.2	0.03	0	-0.01	-0.02	-0.13	0.03	0	0	0	0	0	0	0	-0.02
-0.01	0.02	-0.15	0.1	0	0	0.02	0.05	0	0	0.04	0.02	0	0	0	0.03	0.03	0.44	-0.13	0	0	-0.05	0.26	0.05	-0.03	0	0	0	0	0	0	0
-0.06	0.03	0.15	0.04	0.02	0	0.01	0.03	0	0	0.07	-0.02	0.01	-0.01	0	-0.26	-0.01	-0.3	-0.03	0	0	-0.03	0.04	-0.05	0.02	0	-0.01	0	0	0	0	-0.02
-0.02	0.04	0.06	0.07	0.05	0	0.01	0.02	-0.01	0.01	0.04	0	0.02	0	0	0	0.01	0.49	-0.12	0	-0.01	0	0.01	0.02	0.03	0	-0.02	0	0	0.01	0	-0.02
0	0	-0.09	-0.09	0.01	0	0	-0.02	0	0	-0.03	-0.01	-0.06	0	0	0	-0.01	-0.08	-0.04	0	0	0.04	0.02	0.01	0.01	0	0	0	0	-0.01	0	-0.01
-0.06	0.05	-0.11	0.03	-0.14	0	0.01	0.06	0	0	0.06	-0.15	0.04	-0.01	0	0	0.02	-0.24	0.19	0	0	0.04	-0.07	-0.04	0	0	0	0	0	-0.01	0	-0.02
-0.02	-0.03	0.12	-0.1	0	0	0	-0.04	0	0	-0.01	0.01	0.01	0	0	0	-0.02	-0.21	0.07	0	0	0	-0.21	0.01	0.01	0	0	0	0	0	-0.01	-0.02
-0.02	0.01	0.02	-0.06	0	0	0.01	0.01	0	0	-0.03	-0.03	0	0	0.01	-0.09	-0.01	-0.1	0.06	0	0	0.06	-0.11	-0.02	0	0	0	0	0	0	-0.01	-0.02
-0.03	-0.03	-0.35	0.06	0.01	0	-0.11	0	0	0.02	-0.05	0.06	0	-0.01	0.01	0.01	0.01	0.27	-0.02	0	0.01	-0.07	-0.06	-0.01	-0.02	0	0.01	0	0	0	0.01	-0.03
-0.03	-0.08	0.1	0.04	0	0	0.03	0	0	0	-0.03	0	0.02	-0.01	-0.02	0.01	0	-0.26	-0.05	0	0	-0.08	0.05	0	0	0	0.01	0	0	0	0.01	-0.01
-0.08	0.01	-0.05	0.04	0.01	0	-0.01	-0.02	-0.01	0	0.03	-0.03	-0.25	-0.01	0	0.02	0	-0.24	0.14	0	0	0	0.09	0.04	0	0	0	0	0	0	0	0
-0.04	-0.02	-0.07	0.03	0.02	0	-0.02	0.04	-0.01	0	-0.02	0.04	0.02	-0.01	0	0.02	0.02	-0.34	0.11	0	0	-0.18	0.05	0	0.04	0	0	0	0	0	0	0.01
0	-0.02	-0.01	-0.05	-0.05	0	0.01	0	0	0	-0.03	-0.05	0	0	-0.02	0	0.02	-0.16	-0.05	0	0	0.02	0.05	-0.01	0.02	0	0	0	0	0	0.01	-0.01
-0.01	-0.03	0.12	0.04	0.01	0	-0.04	0.02	-0.01	0.01	0.01	-0.01	0	0	0	0	0.03	0.44	0.01	0	-0.01	0	-0.01	0	0.03	0	0.01	0	0	0	0	-0.01
-0.01	-0.03	-0.05	-0.03	0.01	0	0.01	0.01	0	0	0	0	0	-0.01	0	0	0.03	-0.21	0.02	0	0	-0.01	-0.02	-0.03	0.02	0	-0.01	0	0	0	0	-0.03
-0.05	0	0.16	0.06	0.03	0	0	0	-0.01	0	-0.01	-0.04	0.01	-0.01	0	0	0.03	-0.31	-0.09	0	0	0.02	-0.04	-0.01	-0.07	0	-0.01	0	0	0	0	-0.01
-0.05	0	0.11	0	-0.02	0	0.01	0	0	0	-0.01	0.01	0	0	0	0.01	0	-0.12	-0.08	0	-0.01	-0.01	-0.2	0.02	-0.02	0	0	0	0	0	0	-0.01
0.12	0	0.06	-0.04	0.02	0	-0.01	0.02	0	0	0.03	-0.01	0	-0.01	0	0	-0.02	0.27	-0.03	0	0	0.04	-0.01	-0.02	0	0	-0.03	0	0	0.04	0.01	0.18
-0.06	0.03	0.11	-0.04	0	0	-0.01	0.01	0	0	-0.02	0	0	-0.01	0.01	0	-0.02	-0.33	0.01	0	0	0.01	-0.1	-0.04	-0.02	0	0.01	0	0	0	0.01	-0.03
-0.03	-0.01	-0.22	-0.15	-0.11	0	-0.01	0	0	0	0.03	0.04	0	-0.02	0	0.01	0.02	0.27	0.08	0	-0.02	-0.04	-0.16	-0.06	0.03	0	0	0	0	-0.01	0	-0.02
0	0.04	-0.02	0.06	-0.04	0	0	0.04	0	0	0.02	0	0	0	0.01	0	0.02	0.47	0.03	0	0	0.06	0.02	0.02	-0.03	0	0	0	0	0	0.01	0
0	-0.08	0.03	-0.05	0	0	-0.01	-0.02	0	0	-0.02	0	-0.06	-0.01	0	0.01	-0.01	-0.03	-0.04	0	0.01	0.04	-0.03	0	-0.03	0	0	0	0	0	0	0
0	-0.01	0.15	-0.12	0.01	0	0.01	0	0	0	-0.02	0.01	0	0	0	0.01	-0.01	-0.31	0	0	0	-0.01	-0.07	-0.01	0.01	0	-0.02	0	0	0	-0.01	0.01
0.19	0.09	-0.35	0.06	0.01	0	-0.04	0.04	0	0	-0.02	-0.04	0.01	-0.01	0	0	-0.07	-0.16	0.13	0	0	-0.11	0.18	-0.06	-0.19	0	-0.01	0	0	0	0.01	-0.04
-0.06	-0.05	0.15	0.02	0.03	0	-0.01	-0.02	0	-0.01	-0.01	0.02	0.02	-0.02	-0.01	0	0.01	-0.15	-0.04	0	0	-0.05	-0.13	0.01	-0.01	0	0.01	0	0	0	0.01	0
0	-0.03	-0.12	0.05	0.01	0	-0.01	-0.02	0	-0.01	-0.02	-0.03	0	-0.01	0	0	-0.02	-0.11	-0.05	0	0	0.01	0.04	-0.02	0.01	0	0	0	0	-0.02	0	-0.02
-0.12	0.07	-0.15	0.01	0.03	0	-0.01	-0.02	-0.01	0	-0.04	-0.03	0	0	0	0	-0.04	-0.3	0.11	0	0	0.12	0.02	-0.02	-0.02	0	0	0	0	-0.02	-0.01	-0.05
0	-0.02	-0.03	-0.08	0.03	0	0.01	-0.01	0	0	-0.01	-0.04	0	0	-0.01	0	0.02	-0.15	-0.09	0	0	0.04	-0.03	0	0.01	0	0.01	0	0	0	0	0
-0.07	-0.03	0.19	0.1	0.01	0	0.06	-0.07	-0.01	0.01	-0.02	0	0.01	0	0.01	0.01	0	-0.3	-0.1	0	-0.01	-0.03	-0.13	0.01	-0.04	0	0	0	0	0	0	-0.01
-0.03	-0.01	-0.45	-0.21	0.02	0	0.03	0	-0.01	0	0.04	0.01	0.01	-0.01	0	0.01	0.01	0.18	0.01	0	0	0	-0.03	0.03	0.03	0	0	0	0	0	0.01	-0.01
-0.04	-0.03	-0.15	0.17	0.07	0	0.05	-0.11	0.15	0	-0.02	0.03	0.01	-0.03	0.03	0.03	0.04	0.36	0.04	0	-0.01	-0.03	-0.04	0.14	0.09	0	0.02	0	0	0	-0.01	-0.02
-0.01	-0.09	0.18	0.04	0.03	0	0.07	-0.03	0	0	0.03	-0.04	0.01	0	-0.02	0.02	0.01	0.36	0	0	0.01	-0.01	0.14	0.01	-0.02	0	-0.01	0	0	0	-0.01	0
0.15	-0.01	0.08	0.04	0.01	0	0.03	-0.01	-0.01	0	0.03	-0.02	-0.12	0	0	0	0.03	0.43	-0.11	0	0	0.01	0.08	0.05	0.03	0	0.01	0	0	-0.01	0	-0.04
-0.02	-0.02	0.06	0.01	0.01	0	0.01	0.02	0	0	0	0.01	0	-0.02	0	0.01	0	-0.36	-0.05	0	0	-0.04	0.05	-0.01	-0.01	0	0.01	0	0	-0.01	0	-0.02
0.27	-0.01	0.15	-0.11	0.02	0	-0.03	0.01	0.04	0.01	0.05	-0.05	0.02	-0.02	0.01	0.02	0.01	-0.16	0.32	0	0	0.04	-0.21	0.01	0.03	0	0	0	0	0.01	-0.01	0.27
-0.01	-0.01	-0.08	0.05	0	0	0	0	0	0	-0.03	0.02	0	0	0	0.01	0	-0.21	-0.09	0	0	0	0.05	0.02	0.01	0	0	0	0	-0.01	0.01	-0.02
0	0.01	0.02	0.02	0.01	0	0	-0.01	0	0	0	0	0.01	-0.01	0	0.02	0.02	-0.21	0.08	0	0	-0.02	-0.07	-0.01	-0.04	0	-0.01	0	0	-0.01	0	-0.04
-0.01	-0.01	-0.04	-0.05	0	0	0	0.02	0	0	-0.01	0	0.01	-0.01	0	0.01	-0.04	-0.27	0.05	0	0.02	-0.04	0.04	-0.02	0.01	0	0	0	0	-0.02	0	-0.02
0	0.05	-0.02	-0.04	0.01	0	-0.01	0.04	-0.01	0	-0.01	0.04	0.02	0	-0.01	0	-0.02	-0.27	0	0	-0.01	0	-0.16	0	0	0	-0.01	0	0	0	-0.01	0
-0.02	0.01	-0.12	-0.03	-0.06	0	-0.02	-0.01	0	0	-0.02	0.01	0.01	-0.01	0	0	-0.04	-0.18	0.01	0	0	0.09	0.01	0	0.05	0	-0.02	0	0	0	0	-0.03
0	-0.01	0	-0.06	-0.01	0	0	-0.01	0	0	-0.03	0	0	0	0	0.01	0.01	-0.1	-0.02	0	0	0	-0.08	0	0.01	0	0	0	0	0.01	0	0.01
-0.01	0.07	0.15	-0.22	0.01	0	-0.03	-0.03	0	0	0.06	0.06	0.01	0.24	0	0	-0.05	-0.14	-0.1	0	0	-0.1	-0.24	0.01	0.03	0	-0.01	0	0	-0.01	0	-0.07
-0.03	-0.03	0.2	-0.17	0.05	0	0.04	0.14	-0.02	-0.01	0.13	0.04	0.04	-0.01	0.02	0	0.1	-0.22	0.03	0	-0.01	0.08	0.12	0.18	0.04	0	-0.01	0	0	0	-0.01	-0.06
0	-0.02	-0.06	-0.04	0	0	0.02	0.01	0	0	0.02	-0.01	0	0	0	0.01	0.01	-0.13	-0.02	0	0	0.01	-0.05	0	0	0	0	0	0	0	0	-0.03
-0.06	0.06	0.04	0.11	0.01	0	0.01	0.17	0	0	0.11	0.1	0	-0.04	-0.04	0.01	0.01	-0.24	0.14	0	-0.02	-0.04	0.17	0.13	0.03	0	-0.03	0	0	0	0.01	-0.04
-0.01	0	-0.03	-0.08	-0.02	0	0	0.01	0	0	0	-0.01	0.01	0	0	0	0.02	-0.16	0.04	0	0	-0.01	0.02	-0.02	-0.01	0	0	0	0	-0.01	-0.01	-0.02
-0.04	-0.08	-0.04	-0.03	0.02	0	0	-0.02	0	0	-0.01	0.01	0.01	-0.02	0	0.01	-0.02	-0.24	0.06	0	0	0	-0.18	0	0.04	0	0	0	0	-0.01	0	-0.02
-0.05	-0.01	0.12	0.04	0	0	0	-0.06	-0.01	0	-0.02	0.02	0.01	0	0	0	0	-0.29	-0.03	0	-0.01	-0.04	0.01	-0.01	0	0	-0.01	0	0	-0.01	0	-0.02
-0.02	-0.04	-0.21	-0.04	0.02	0	0	0.01	-0.01	0	0	0	0	-0.01	0	0.01	0	0.13	-0.12	0	0	0.06	-0.1	0.02	-0.02	0	-0.02	0	0	0	-0.01	0.01
-0.03	-0.01	0.1	0.08	0.02	0	0.01	-0.02	0	0	0	0	0.04	0	0	0	0.02	0.49	-0.12	0	0.01	0.01	0.06	-0.04	0.01	0	0	0	0	0.01	0	0.01
-0.02	-0.02	-0.1	-0.03	0	0	0	0	0	0	0	0	0	-0.01	0	0.02	0	-0.11	-0.03	0	0	-0.01	-0.03	0	0	0	0	0	0	0	-0.02	-0.01
-0.03	-0.02	-0.16	0.01	0	0	-0.04	-0.04	0	0.01	-0.05	-0.01	-0.33	-0.01	0	0.02	0.02	0.22	0.19	0	0	0.07	-0.02	-0.08	0	0	-0.02	0	0	0	0	-0.01
0.11	-0.01	0.03	0.02	-0.05	0	0	0.02	0.02	0	-0.01	0.01	0.01	0	0	0.02	0	0.44	-0.05	0	0	0	0.04	0.01	0.03	0	-0.02	0	0	0	0.03	0
-0.01	0.05	-0.08	0.03	0	0	0	0	0	0	-0.01	0.01	0.01	-0.02	0	0	-0.01	-0.32	0.02	0	0	-0.01	-0.03	0.01	0	0	0	0	0	0	0	0
0.08	0.02	-0.04	0.05	0.01	0	0	0.03	0	0	-0.02	0.02	-0.1	0	0	0	0	0.44	-0.06	0	0	0.11	0.16	0	0	0	0	0	0	0	0	0
-0.03	0.02	0.01	-0.05	0.02	0	-0.01	0.01	0.01	0	-0.01	0	0	0	0.01	0.01	-0.03	-0.28	0.11	0	0	0	-0.08	-0.04	-0.01	0	0	0	0	0	0	-0.04
-0.02	-0.01	-0.11	0.03	0.02	0	-0.06	-0.02	0	0	-0.02	-0.01	-0.24	-0.02	0	0	0.03	-0.34	0.07	0	0	0.02	0.32	-0.03	0.05	0	0	0	0	-0.02	0	-0.03
-0.01	-0.01	-0.02	-0.04	0	0	-0.01	-0.01	0	0	-0.02	0	0.03	0	0	0	0.02	-0.07	0	0	-0.01	-0.02	-0.13	0.01	0.01	0	-0.01	0	0	0	0	0
0	-0.01	-0.04	0.02	0	0	-0.01	-0.04	0	0	0	-0.03	0	-0.03	0	0	0	-0.23	-0.08	0	-0.01	0.06	0.03	0.03	-0.04	0	-0.01	0	0	0	0	-0.02
-0.03	-0.01	0.08	0.08	0.02	0	0.05	-0.04	0	0	0.06	0.02	0.01	-0.01	0	0	0.04	-0.25	-0.21	0	-0.01	-0.06	-0.15	0.02	0	0	-0.02	0	0	0	-0.01	-0.05
-0.02	0.04	-0.24	0.11	0.02	0	0.05	0.02	0	0	0.1	-0.19	0.03	0	0	0.02	-0.14	0.2	-0.17	0	-0.02	-0.05	0.06	-0.06	-0.05	0	-0.02	0	0	0	-0.06	-0.05
0.11	-0.05	0.01	0.05	0.02	0	0	0.01	-0.01	0	-0.01	-0.02	0	0	0	0	0	0.55	-0.05	0	-0.01	0.04	0.07	0.01	0.02	0	0	0	0	0	0	-0.02
-0.04	-0.01	-0.04	-0.06	0	0	0	0	0	0	0	0	0.03	0	0	0	-0.02	-0.17	0.04	0	0	-0.02	0.01	-0.01	0	0	-0.01	0	0	0	0	-0.02
-0.02	0.01	0.2	-0.06	0.01	0	-0.02	0.02	0.04	0	-0.03	-0.03	0.03	0	0	0	-0.01	0.32	0.01	0	0	0.06	0.11	-0.02	0.06	0	0	0	0	-0.01	-0.03	-0.01
0	-0.08	0.02	0.01	0	0	-0.01	0	0	0	0.01	-0.01	0.02	0	0	0.02	0.03	0.42	-0.04	0	0	0.05	0.05	0.02	0.02	0	0.01	0	0	0	0	0
-0.02	0.01	-0.06	0.04	0.02	0	-0.01	-0.02	0	0	0.02	0.01	0.04	0.28	0	-0.05	-0.03	0.42	0.04	0	0	-0.04	0.06	0.01	0.02	0	0	0	0	0	0	-0.01
-0.01	0.03	0.01	-0.08	-0.02	0	-0.01	0.01	0	0	-0.02	0	0.01	-0.02	0	0.01	-0.01	-0.14	-0.03	0	0	-0.02	-0.06	-0.01	0.03	0	0	0	0	-0.01	0.01	-0.01
-0.01	-0.06	0.24	0.12	0.02	0	0.02	-0.04	0	0	-0.02	-0.05	-0.11	-0.01	0.01	-0.17	0.06	0.48	-0.04	0	-0.01	0.06	0.23	0.04	-0.1	0	0.02	0	0	0	0	-0.04
-0.05	0.02	0.2	0.13	0.01	0	-0.01	-0.02	0	-0.01	-0.01	-0.02	0.05	0	0	0.03	-0.05	0.39	-0.09	0	0	0.14	0.09	0.02	-0.11	0	0.02	0	0	-0.01	-0.01	-0.03
-0.02	0.03	-0.05	-0.09	0.01	0	-0.02	0.06	-0.01	0	0.04	-0.02	0	0	0.01	0	-0.07	-0.27	0.1	0	0.01	0.06	-0.07	0	-0.03	0	0.02	0	0	0	0.02	-0.06
-0.03	0.03	0.05	-0.16	0.01	0	0	0.02	0	0	0.04	0.01	-0.16	0	0	0.01	0	-0.22	0.07	0	0	0	0.04	-0.01	-0.04	0	0	0	0	0	0	-0.02
-0.02	0	-0.03	0.03	0	0	0.01	0.01	-0.01	0	0.01	-0.05	-0.07	-0.01	0	0.01	0	-0.27	-0.03	0	0.01	-0.04	0.07	0.01	0.02	0	0.01	0	0	0	0	-0.01
0.12	-0.05	-0.07	0.03	0.01	0	0.03	-0.01	0	0	-0.01	0.05	0.03	0	-0.02	0.01	-0.03	-0.29	-0.11	0	0	-0.07	0.08	0.03	-0.03	0	0.02	0	0	-0.01	0.01	0
0.23	0.02	-0.13	-0.15	0.02	0	0	-0.03	0	0	0.03	-0.02	0	-0.03	0.01	0	0.02	-0.2	0.06	0	0	0.12	-0.17	-0.01	-0.01	0	0.01	0	0	-0.01	0	-0.03
-0.01	-0.02	0.17	0.03	-0.08	0	0	-0.01	0	0	-0.03	0.03	0.04	0	0	0.02	0.02	0.39	0.06	0	0	0	-0.03	0.02	0.03	0	0	0	0	0	0	0
-0.03	0.01	-0.15	-0.08	0.01	0	0	-0.04	0	0	0	0.01	0	0	-0.01	0.01	0.02	0.22	0.08	0	0	-0.03	-0.09	-0.04	-0.1	0	0.01	0	0	0	0	0
0	-0.01	-0.14	0.04	0.01	0	-0.02	-0.04	0	0	-0.02	-0.02	0.02	-0.02	0.01	0	0	-0.23	-0.03	0	0	0.04	0.03	-0.03	-0.02	0	0.01	0	0	0	0	-0.01
-0.06	-0.01	0.26	-0.09	0	0	-0.01	0.01	-0.01	0	-0.02	0.01	0.02	-0.01	0	0.02	0.01	-0.23	-0.05	0	0	-0.03	-0.03	-0.06	-0.02	0	0	0	0	0	0	-0.04
-0.07	0.03	0.18	-0.13	0.01	0	-0.01	-0.02	0	0	0	0.01	0	0	0	0	0.02	-0.18	-0.04	0	0	0.01	-0.09	0.01	0.03	0	0	0	0	0.01	-0.01	0.03
0	0.02	-0.02	0.19	0.01	0	-0.01	0	0	0	-0.01	0	0.04	0	0	0.02	0	0.55	-0.07	0	0	0.04	0.08	-0.01	-0.07	0	0.01	0	0	-0.01	0	-0.01
-0.01	0.01	0.14	-0.07	0.03	0	-0.02	0.06	0	0	0.01	0.01	-0.09	-0.03	0	0.01	0	0.33	0.04	0	0.02	0.06	0.16	-0.08	0.02	0	0	0	0	0.01	0	0
-0.02	0.04	-0.22	-0.23	-0.11	0	-0.02	-0.03	-0.01	0	-0.07	0.04	0.01	-0.02	0	0.03	0.03	0.21	-0.08	0	0	-0.1	0.11	-0.01	0.08	0	0.01	0	0	0	-0.01	-0.04
0.15	-0.01	0.13	0.06	0.01	0	0.01	0.02	0	0	-0.01	0	0.01	-0.01	0	0.01	0.01	-0.08	0.03	0	0	0.03	0.12	0.01	0.03	0	-0.01	0	0	0.01	-0.01	0.11
-0.02	-0.02	-0.06	-0.03	0	0	-0.01	0	0.01	0	-0.01	-0.03	0.01	0	0	0	-0.01	-0.28	0.04	0	0	0.02	0.04	0	-0.03	0	-0.01	0	0	0	0	-0.04
-0.03	0.02	-0.01	-0.04	0	0	0	0	0	0	0	0.01	0	-0.01	0	0	-0.01	-0.09	0.03	0	0	-0.01	-0.01	0	-0.01	0	0	0	0	0	0	0
-0.04	0.08	0.06	-0.11	0.03	0	0.01	-0.07	0	0	-0.09	0.01	-0.27	-0.02	0	-0.23	0.02	0.2	0.28	0	0	0.03	-0.23	-0.07	-0.03	0	0	0	0	0	0.02	-0.01
-0.03	-0.03	0.06	0.02	0.01	0	0.01	-0.1	0	0	-0.05	-0.01	0.03	-0.05	0	0	0.04	-0.23	-0.02	0	0	0.04	-0.05	0	0	0	0	0	0	0.03	0	0.02
-0.02	0.01	0.01	0.01	0	0	0	0.01	0	0	0.02	0	0	-0.01	0	0	0	-0.23	-0.05	0	0	-0.02	-0.03	-0.01	0.01	0	0	0	0	0	0	-0.01
-0.06	-0.02	-0.46	0.06	0	0	-0.02	0.03	-0.05	0.01	0.01	0.06	0.02	-0.03	0	0.01	0.05	0.34	-0.05	0	-0.02	0.11	-0.21	0.04	-0.06	0	-0.01	0	0	0	-0.01	-0.01
-0.04	0.1	0.29	0.15	0.09	0	0.02	0.02	-0.01	0	-0.04	0.06	0.04	0	0	0.01	0.01	-0.19	0.04	0	-0.01	-0.04	0.15	0	0.02	0	0.01	0	0	0	0	0
0	0.03	-0.07	-0.02	0.01	0	-0.01	0.03	-0.01	-0.01	0	0.03	0.01	0	0	0.01	0.01	-0.11	-0.02	0	0	-0.02	-0.18	0	0	0	0	0	0	0	0	0
-0.02	-0.02	-0.05	0.02	0.03	0	0	0	0.02	0	-0.01	0.01	0	0	0	0.02	-0.02	-0.23	-0.09	0	0	-0.01	0.09	0.02	-0.05	0	-0.01	0	0	0	-0.01	-0.03
0	-0.02	-0.02	0.04	0	0	-0.01	-0.02	0	0	-0.03	-0.01	0	-0.01	0	0.01	0.01	-0.25	-0.07	0	0	0.03	-0.05	-0.01	-0.01	0	0	0	0	0.02	0	0.05
-0.02	0.03	-0.09	0.02	-0.03	0	0	0.01	0	0	-0.03	-0.04	0	0	0.01	0	-0.01	-0.12	-0.03	0	0	0.01	0.01	0.02	-0.01	0	0	0	0	0	0	-0.03
-0.01	-0.05	-0.05	-0.06	0.04	0	0	0	-0.02	0	-0.03	0.04	0.01	0	0.01	0.05	0.01	-0.1	0	0	0	-0.04	0.09	0.03	0.07	0	-0.01	0	0	0.09	-0.01	0.71
-0.02	0.05	0.08	-0.1	0.03	0	0.08	-0.01	0	0.01	0.08	0.08	0.03	-0.01	-0.04	0.02	0.06	0.33	-0.08	0	0.01	-0.13	0.15	0.01	-0.02	0	0	0	0	0	0	-0.04
-0.03	0.07	-0.17	-0.17	-0.16	0	-0.11	0	0	0	-0.09	0.06	0.02	0	-0.04	0	0.05	0.25	0.07	0	-0.01	-0.04	-0.03	-0.03	0.04	0	0.03	0	0	-0.01	0	-0.03
-0.01	-0.06	0.01	0.05	-0.05	0	-0.02	-0.01	-0.01	0	0	-0.04	0.03	-0.02	0	0.01	-0.02	-0.22	-0.07	0	0	0.01	0.09	0.02	0.03	0	0	0	0	-0.01	0	-0.05
0.11	-0.05	-0.23	0.03	0.01	0	-0.02	-0.01	0.01	0	0	-0.03	0.02	0	0	0	-0.01	-0.3	0.05	0	0	-0.01	0.06	-0.01	0	0	0	0	0	0	0	0
0.37	-0.07	-0.13	0.1	0.06	0	0	-0.03	0	0	-0.02	-0.03	0.02	0	0	0.01	-0.03	0.28	0.11	0	-0.01	0	0.09	-0.01	-0.11	0	0	0	0	0.01	0	0
-0.07	0.04	-0.33	-0.16	0.04	0	-0.03	-0.02	-0.01	0	0.08	0	0.02	-0.05	0	0.01	0	0.26	0.08	0	0	-0.01	-0.12	-0.06	-0.03	0	-0.03	0	0	0	0	0.02
0.16	0.02	-0.26	0.04	0.01	0	0	0	0	0	0.03	0.01	0	0	0	0	-0.02	-0.27	0.02	0	-0.01	0	-0.06	0.02	0.02	0	0.01	0	0	0	0	-0.02
-0.01	0.04	-0.03	-0.05	0	0	0	0.05	0	0	0.01	0	0	-0.02	0	0	-0.01	-0.15	-0.03	0	0	0	-0.04	-0.02	-0.09	0	0	0	0	0	0	0.01
-0.04	-0.02	0.42	0.01	-0.07	0	0	0.01	0	0	-0.01	-0.02	0.01	0	0	0.01	-0.02	0.4	0.12	0	0	0.01	-0.17	0.02	0.04	0	0	0	0	0	0	0
0.33	-0.06	-0.3	0.1	0.02	0	0.01	0.04	0	0	-0.04	0.04	0.01	-0.02	-0.01	0.01	-0.03	0.45	0.12	0	0	-0.05	0.03	0.03	0.01	0	-0.01	0	0	0	0	-0.01
0	-0.04	-0.06	-0.03	-0.01	0	0	0.05	0.01	0	0	0.01	0	0	-0.02	0	-0.01	-0.15	-0.02	0	0	0.01	-0.03	0.01	0.02	0	0	0	0	0	0	-0.02
-0.07	0	-0.07	0.06	0	0	0	-0.02	0.01	0	-0.01	-0.03	-0.08	0	0	0.02	-0.04	-0.24	-0.06	0	0	0.01	0.09	0.02	0	0	0.02	0	0	0	-0.01	-0.02
-0.01	-0.01	-0.03	-0.06	0	0	0.01	0	0	0	0.03	0.02	0.01	-0.01	0	0	-0.02	-0.31	0.01	0	0	0.02	0.03	0.01	0	0	0	0	0	0	0	-0.01
-0.04	0.03	0.05	0.03	0.01	0	-0.01	-0.01	0	0	-0.01	0.01	0.01	-0.01	0	0.01	0.01	-0.23	0	0	0	-0.04	0.04	0	-0.07	0	0	0	0	0	0	-0.01
0.13	-0.04	0.07	-0.13	0	0	0.01	-0.01	0.01	0	-0.01	-0.01	0.01	-0.02	0	0	-0.03	0.28	-0.04	0	-0.01	-0.01	-0.41	0	0.02	0	-0.01	0	0	0	-0.01	0.02
-0.03	0.01	0.05	0.07	0.04	0	0.04	0.01	0	0	0.02	-0.04	0	0	0	0	0.02	0.55	-0.06	0	-0.01	0.01	0.04	0.03	0.02	0	-0.01	0	0	0	0	-0.01
-0.04	-0.07	0.03	0.03	0.02	0	0	-0.03	-0.01	0	-0.04	0.02	0.01	0	0.01	0.01	0.01	-0.26	0.14	0	0	0.02	-0.14	-0.1	0.03	0	-0.01	0	0	0	0	-0.01
0.12	0.02	-0.52	0.07	0.02	0	0	0.04	-0.01	-0.01	0.03	0.04	0.01	-0.01	0	-0.24	0.01	0.35	-0.05	0	-0.01	-0.22	0.03	0.02	0	0	0	0	0	0	0	-0.02
-0.04	0.02	-0.07	0.03	0	0	0.01	-0.01	0	0	0.06	0.03	0	-0.02	0	0	-0.04	-0.23	-0.06	0	-0.01	-0.05	0	0.03	0.01	0	-0.01	0	0	0	0.01	-0.01
-0.01	-0.03	0.06	-0.09	0.01	0	0.01	0	0.01	0	-0.02	0	0	-0.01	-0.02	0	-0.01	-0.23	-0.02	0	0	0.01	-0.05	0.06	-0.01	0	0	0	0	0	-0.01	-0.02
-0.04	0.02	-0.09	0.01	0	0	0	0	0	0	0.01	0	0	0	0	0.01	0	-0.2	0.05	0	0	-0.03	-0.04	0	0.01	0	0	0	0	0	0	0
-0.02	-0.02	0.39	0.05	0.05	0	0.09	0.02	0	0	-0.05	0.06	0.05	-0.01	0.01	0.01	0.07	-0.22	-0.05	0	-0.01	0.07	0.1	0.04	0.04	0	-0.01	0	0	-0.02	0.01	-0.05
-0.02	0	0.11	0.04	0.02	0	0	0	0	0	0.03	0.03	0.02	0	0.01	0	0	0.47	-0.05	0	0	-0.01	0.02	-0.01	0.02	0	0	0	0	0	0	0
0	-0.01	-0.58	0.07	-0.08	0	0.02	-0.04	-0.01	0	-0.02	0	0.01	-0.01	0	-0.26	-0.02	0.21	0.18	0	0	0.03	0.14	-0.06	0.02	0	0.01	0	0	0	-0.01	0
-0.07	-0.03	0.33	0.15	0.02	0	0.06	-0.03	0	0	0.1	-0.04	0.03	0	0	0.01	0.03	-0.24	0.12	0	0	-0.01	-0.01	0	0.07	0	0	0	0	0	-0.01	0.12
0	-0.13	0.14	-0.19	0.01	0	-0.04	-0.07	0	-0.02	0.07	0.03	0.01	-0.02	0.01	-0.23	-0.08	0.26	-0.17	0	-0.03	0.07	0.02	-0.03	0.05	0	0	0	0	-0.02	-0.01	-0.03
0	-0.03	-0.05	-0.05	0.01	0	0.01	0.02	0	0	-0.02	-0.03	0.01	0	0	0.01	0.01	0.3	0.2	0	0	0.09	-0.02	0	0.04	0	0.01	0	0	-0.01	0	0
-0.05	0.03	-0.08	-0.08	0.02	0	-0.02	0.01	0.02	0	0.02	-0.04	0.01	-0.02	0	0.01	-0.02	-0.28	-0.01	0	0.01	0.06	0.04	0.01	0.01	0	0	0	0	-0.01	0	-0.01
0.16	-0.06	-0.03	0.03	0.01	0	-0.06	0.01	0	0	-0.04	-0.06	0.03	0	0	0.01	0.05	-0.19	0	0	-0.03	0.03	-0.07	-0.02	0	0	-0.01	0	0	0	0.01	-0.01
-0.02	-0.02	0	0.11	0.07	0	0.02	0.12	-0.01	0	0.1	0.04	0.01	0	0	0.01	-0.03	0.45	-0.1	0	-0.01	-0.07	-0.02	0.04	0.01	0	0.02	0	0	-0.02	-0.01	-0.01
0	-0.03	-0.01	-0.02	-0.02	0	-0.02	-0.01	0	0	0	0	0.01	0	0	0	0	-0.1	-0.04	0	0	-0.01	-0.06	0.01	0.01	0	0	0	0	0	0	0
0.11	-0.04	0.09	-0.09	0	0	0.02	0	0	0	-0.04	-0.03	-0.2	-0.01	0	0.01	0	-0.22	0.1	0	0.03	-0.02	0.1	-0.04	0.01	0	0	0	0	-0.01	-0.01	-0.02
0.08	0.01	-0.18	0	0.04	0	0	-0.01	0	0	-0.03	-0.05	0.02	-0.03	0	0.02	0	-0.3	-0.01	0	0	0	0.06	-0.01	-0.01	0	0	0	0	-0.02	0	-0.02
-0.04	0	0.11	0.05	0.03	0	-0.03	-0.03	-0.01	0	-0.02	-0.02	0.01	-0.01	-0.01	0	-0.02	0.41	0.08	0	-0.01	-0.02	0.13	-0.01	-0.03	0	-0.01	0	0	0.01	0	0.03
-0.01	0.04	0.18	0.05	0.03	0	0.01	0.02	0	0	-0.01	0.04	0.02	0.41	0	0	-0.04	-0.18	0.06	0	0	-0.13	0.25	0	-0.02	0	0	0	0	0	0	-0.03
0	0.09	0.55	-0.09	0.03	0	0.03	-0.06	0	0.02	0.07	0.04	0.03	0	0	0.01	0.02	-0.18	-0.12	0	0.01	-0.06	0.13	0.05	0.05	0	-0.01	0	0	0	-0.01	0.06
0.16	-0.01	-0.13	0.01	0	0	-0.01	0.02	0	0	0	-0.04	0.01	0	0	0	-0.02	-0.19	-0.1	0	0	0.02	0.02	0	-0.01	0	-0.02	0	0	0	0.01	-0.04
-0.08	0.01	-0.08	0.01	-0.01	0	0	0.01	-0.01	0	0	0	0	0	0	0	0	-0.14	0.07	0	0	-0.05	-0.1	-0.03	0.02	0	0.01	0	0	0	0	-0.01
0.17	-0.06	-0.14	0.1	0.03	0	-0.01	0.03	-0.01	-0.01	-0.03	0.03	0	-0.01	0	0.02	0.01	0.52	-0.01	0	0	-0.04	0.11	0.02	0.04	0	0	0	0	0	0	0
-0.02	-0.02	-0.01	0.03	0	0	0	-0.01	0	0	0	-0.02	0	0	0	0	-0.01	-0.21	-0.03	0	-0.02	-0.01	0.02	0	0	0	0.01	0	0	0	0	0
0	0	-0.03	-0.06	0.01	0	-0.01	0.06	0	0	-0.02	-0.02	0.02	0	-0.02	0.01	-0.01	-0.05	-0.03	0	0	-0.01	-0.08	0	0	0	-0.01	0	0	-0.01	0	0
-0.02	-0.01	-0.06	0.05	0.01	0	0	0	0	0	-0.02	-0.04	0.01	-0.01	0	0	-0.01	-0.25	-0.06	0	0	0.05	0.03	0.01	0.02	0	0	0	0	0	-0.01	-0.02
0	0.07	-0.33	0.06	0.02	0	-0.03	-0.01	0.03	0	-0.01	-0.05	0.04	0	0	0.04	-0.01	0.45	0.46	0	0	0.04	0.09	-0.06	-0.1	0	0	0	0	0	0	-0.02
-0.05	-0.04	0.35	0.1	0.02	0	0	0.01	0	0	-0.05	0.01	0.01	-0.01	0.01	-0.05	0	0.47	-0.03	0	0	-0.04	0.02	0	0.01	0	0	0	0	0	0	-0.01
0	0	0.2	0.03	-0.05	0	0.01	0.02	0	0	-0.03	-0.03	0.03	0.16	0	0.01	-0.01	0.4	-0.07	0	-0.01	0.05	-0.06	0.02	0	0	-0.01	0	0	0	0	-0.01
0	-0.03	0.22	0.02	0	0	0.03	-0.05	-0.02	0	0	-0.02	0.01	-0.01	0	0	0.02	0.49	-0.05	0	0	0.05	0.04	0.01	0.05	0	0	0	0	-0.02	0.01	-0.01
0.26	-0.04	-0.1	0.11	0.06	0	-0.03	0.25	-0.01	0	0.08	0.03	0.01	-0.04	0	0	-0.04	-0.16	-0.01	0	0	0.02	0.1	-0.02	0.11	0	0	0	0	0	0	0.01
-0.01	-0.02	0.06	-0.03	0	0	0.01	0	0	0	0	0	0	-0.01	0	0	0	-0.13	-0.08	0	-0.01	0.01	-0.12	0.04	0.01	0	0	0	0	0	0	-0.01
-0.02	0	0.01	-0.19	-0.1	0	0.01	0	0	0	0.05	0.02	0	0	0	0.02	0.03	0.31	0.02	0	0	-0.03	-0.5	0.08	0.03	0	0.02	0	0	-0.01	0	-0.02
0	0.02	-0.08	-0.06	0	0	-0.03	0.01	0	0	0	0	0	0	0	0.01	0	-0.14	0	0	0	0.05	-0.1	0	0	0	0	0	0	-0.01	-0.01	-0.03
0.13	-0.08	-0.15	0.01	0.02	0	0	-0.01	-0.01	0	0	-0.03	0	-0.02	0.01	0.01	0.04	-0.31	-0.04	0	0	0.01	0.09	0.01	0	0	0	0	0	-0.01	-0.01	-0.04
0.15	-0.05	-0.05	-0.11	-0.12	0	0.02	0.01	0	0	0.02	-0.03	0.01	0	0	0.01	-0.02	-0.16	0.01	0	0	0.01	-0.11	0.02	0.01	0	0	0	0	0	0	-0.02
-0.02	-0.01	0.05	0.05	0.01	0	0.02	-0.03	0	0	0	0	0	-0.01	0	0	0.01	-0.24	-0.04	0	0	-0.04	0.01	0.01	-0.04	0	0	0	0	0	0	-0.03
0.07	-0.01	0.06	-0.05	0	0	0	0	0	0	0	0.02	0	-0.02	0	0	-0.02	-0.1	-0.14	0	-0.01	0.05	-0.1	0.03	-0.01	0	-0.01	0	0	0	0.01	-0.01
-0.02	0.02	0.07	-0.14	0	0	0.01	-0.01	0	0	0.02	0.02	0.02	-0.01	0	0.01	0.01	-0.27	0.05	0	0	-0.04	-0.04	0.04	-0.07	0	-0.02	0	0	0	-0.01	-0.01
-0.01	-0.01	-0.06	-0.03	0	0	0.01	0.02	0	0	0	0.01	0.03	-0.01	0	0	-0.02	-0.14	-0.03	0	-0.01	-0.05	-0.06	-0.01	0.01	0	-0.01	0	0	0	0	0
0	0	-0.04	-0.03	0.01	0	0.02	-0.01	0	0	-0.02	-0.01	0.01	-0.02	0.01	0	-0.03	-0.15	-0.03	0	0	0.01	-0.04	0.02	0.01	0	0.01	0	0	0	-0.01	-0.03
-0.02	0	-0.06	-0.08	0.01	0	0.01	0	0.01	0	0.01	0	0	0	0.01	0	0.03	-0.14	0.05	0	0	-0.01	-0.15	0.02	0.01	0	-0.03	0	0	0	0	-0.02
-0.04	-0.01	0.1	0.05	0	0	0.02	0.02	-0.02	0.01	-0.01	-0.03	0	-0.05	0	0.01	0	-0.24	-0.05	0	0	-0.07	0.01	-0.05	0.03	0	0	0	0	0	0	-0.05
0.31	-0.08	0.08	0.1	0.04	0	0.06	-0.03	-0.02	0	-0.01	0.04	0.04	-0.02	0	0.04	0.06	-0.16	0.14	0	0.02	-0.03	0.06	0.05	0.06	0	0.02	0	0	0.01	-0.01	0.02
-0.03	-0.02	0.04	0.02	-0.02	0	0	0	0	0	0	0	0	-0.01	0	0	0	-0.39	-0.01	0	0	0	-0.04	0	0	0	0	0	0	0	0	0
-0.02	0	0.04	-0.05	0	0	-0.01	0.04	0	0	0	-0.02	0	-0.06	0	0.01	0	-0.26	0	0	0	0.01	-0.02	0.01	0	0	0.01	0	0	0	-0.01	0
0	-0.01	0.33	0	0.02	0	0.06	-0.01	0	0.02	0.02	0	0	-0.01	0	0.01	0.05	0.36	0	0	0	-0.01	0.02	-0.02	0.01	0	0	0	0	0	-0.01	-0.02
0.09	-0.02	-0.07	-0.04	0.01	0	0.01	-0.01	0	0.01	0.04	0.01	0	0	0	0	-0.03	0.19	0.08	0	0	0.04	0	0	0.01	0	0	0	0	0.02	-0.01	0.27
-0.01	0	-0.07	-0.05	-0.04	0	0.01	0.01	0	0	0.01	-0.02	0.01	0	0	0	0	-0.16	-0.01	0	0	0	0	0.01	0	0	-0.01	0	0	0	0	-0.01
0	0.01	-0.07	0.06	0.04	0	0.03	-0.07	-0.01	0	0.06	0.03	0.06	0	0	0	0.03	0.44	0.03	0	0	-0.02	0.04	0.08	0.01	0	-0.01	0	0	0	-0.01	0
-0.04	-0.03	-0.01	0.02	0	0	-0.04	0	0	0	0	0.01	0	-0.01	0	0.02	0	-0.2	-0.03	0	0	-0.02	-0.04	0.01	0.01	0	0	0	0	0	0	-0.02
0.26	0.01	0.16	0.07	-0.12	0	-0.07	0.13	-0.01	0	-0.03	0.02	0.01	-0.01	0.01	0	0.05	-0.17	0.02	0	0.01	0.1	0.11	0.21	-0.06	0	0	0	0	0	0	-0.04
-0.07	0.04	0.26	0.08	0.02	0	-0.02	0.02	-0.03	0	-0.06	0.03	0	-0.01	0	0	-0.13	-0.23	0.05	0	0	-0.15	0.21	-0.13	-0.16	0	0.01	0	0	0	0.01	-0.03
-0.02	-0.05	0.08	0.05	0	0	0.03	-0.03	-0.01	0	-0.02	0.01	0.04	-0.04	0.01	0.01	-0.02	-0.18	-0.09	0	0	0	-0.01	0.08	-0.02	0	0	0	0	-0.02	0	-0.06
-0.01	-0.02	0.37	0.13	0.05	0	0.01	-0.09	0	0	0.08	0.03	0.02	-0.01	0	0.01	0.02	-0.17	-0.12	0	0	0	0.02	0.13	0.15	0	-0.02	0	0	-0.01	0.01	-0.02
-0.02	-0.07	0.02	0.04	0.04	0	0	-0.01	-0.01	0	0	-0.03	0.01	0	0	0	0.02	0.45	0.08	0	0	0.08	-0.02	-0.02	0.01	0	0	0	0	0	0.01	-0.01
-0.01	-0.03	-0.19	-0.03	0.01	0	-0.02	0.02	0	0	-0.02	0	0.01	0	0	0.02	0	-0.19	0.04	0	0	-0.01	0.03	0.01	0	0	0.01	0	0	-0.01	0	-0.04
0.1	0	0.2	0.04	0.01	0	0.02	0	0	0	0	0	0.01	0	0	0.01	-0.01	0.35	0.09	0	0	-0.04	0	-0.04	0.01	0	0	0	0	0	0	0
0.15	-0.02	-0.11	-0.13	0.04	0	0.01	-0.02	-0.01	-0.01	-0.01	0.05	0.02	-0.01	0	0	-0.07	0.3	-0.23	0	-0.01	0.01	-0.25	-0.01	-0.02	0	0.02	0	0	-0.01	0	-0.01
-0.01	-0.01	0.02	-0.07	0.02	0	0.01	0	0	0	0.04	-0.03	0	-0.01	0	0.01	-0.04	0.21	0.01	0	0	0	-0.54	0	0	0	0	0	0	0	0	-0.05
-0.01	0.02	0.11	0.07	0.03	0	0.02	-0.03	0	0	0.02	0	0.04	0	0	0.01	0	0.44	-0.12	0	0	-0.03	0	0.03	0.03	0	0	0	0	0.01	0	0.04
-0.08	0.05	-0.16	0.04	0.02	0	0.03	-0.03	-0.01	0	0.07	0.01	0	0	0.01	0.01	-0.03	-0.17	-0.15	0	0.01	-0.08	0.07	0.04	-0.03	0	-0.02	0	0	0.02	0	0.17
-0.06	-0.01	-0.15	0.03	0.01	0	-0.01	-0.04	0	0	-0.03	0.05	0	-0.01	-0.01	0.02	0	0.22	-0.13	0	-0.01	-0.05	-0.12	0.03	-0.04	0	0.01	0	0	0	0.02	0
0	0	-0.06	-0.04	0	0	0.01	-0.01	0	0	-0.02	-0.01	0	0	0	0	-0.01	-0.06	0	0	0	0.01	-0.02	0	0.01	0	-0.01	0	0	0	0	-0.02
-0.03	0.03	0.1	0.03	0	0	0	-0.01	0	0	0.03	0.02	-0.15	0	0	0.01	0.01	0.53	0.03	0	0	0.07	0.05	-0.03	0.02	0	0.02	0	0	0	0	-0.03
0.38	-0.09	0.18	0.08	0.02	0	0.04	0.08	0	0	-0.04	0.01	0.03	-0.01	0	0.02	-0.01	-0.15	-0.05	0	0	-0.02	0.12	0.06	0.04	0	0.01	0	0	0	0	0.03
-0.02	-0.02	-0.02	0.01	0.01	0	-0.02	0.01	0	0	0	0	0	-0.02	0	0	0	-0.11	-0.01	0	0	-0.02	-0.07	-0.01	0	0	0.01	0	0	0	0	0
-0.03	0.04	0.03	0.07	0.02	0	0.02	-0.01	-0.02	0	0.04	0	0.01	0	0	0.02	0.02	0.38	-0.04	0	0	-0.04	0.02	0.04	-0.01	0	0	0	0	0	0	0
0	0.03	-0.02	-0.05	0	0	-0.02	0.01	0	0	-0.03	0.01	0.01	-0.01	0	0	-0.01	-0.07	0.01	0	0	-0.01	-0.1	-0.02	0	0	-0.01	0	0	0	0	-0.03
-0.04	0.05	-0.1	-0.06	0.01	0	0.01	0	-0.01	0	-0.01	0.01	0.01	-0.02	0	0.02	0.02	-0.19	-0.01	0	0	-0.04	0.02	0.02	0	0	0	0	0	0	-0.01	-0.06
-0.05	-0.1	-0.46	0.06	0.01	0	0	-0.02	-0.01	0	0	0.03	0.02	0	0	0.02	-0.02	0.29	0.04	0	0	-0.03	-0.03	-0.06	0.02	0	-0.03	0	0	0	0	-0.04
-0.02	-0.11	0.44	-0.09	0.03	0	0.01	-0.07	-0.01	0	0.09	0.06	0.05	0	0.02	0.03	0.03	0.37	0.04	0	-0.02	0.03	-0.12	-0.17	0	0	0	0	0	-0.02	0.01	0
-0.01	-0.02	0.08	0.09	0.03	0	-0.01	-0.02	0	0	0	0.01	0	0	0	0	0.01	0.33	0.02	0	0	-0.04	0.12	-0.01	0.01	0	0	0	0	0.01	0	0.03
-0.03	-0.01	0.09	-0.03	0.01	0	-0.02	0	0	0	0	-0.03	0.03	0	0	0	-0.01	-0.16	-0.07	0	0	0.01	-0.04	-0.01	0	0	0.01	0	0	0	0	-0.04
-0.03	-0.03	-0.09	0.02	0.01	0	0	0	0.01	0	-0.02	0	0	-0.01	0	0.01	0.01	-0.19	-0.04	0	0	-0.05	0.02	0.02	0.01	0	0	0	0	0	0.01	-0.09
-0.03	0.03	0.28	0.11	0.02	0	-0.02	-0.03	0	0	-0.01	0.06	0.02	-0.03	0	0.02	0.09	-0.18	0.12	0	0	0.02	0.14	0.06	0.06	0	-0.01	0	0	-0.01	-0.03	-0.03
-0.03	0.02	-0.13	0.03	0	0	0	0	0	0	-0.02	-0.04	0.01	-0.02	0	0	-0.02	-0.36	0.01	0	0	-0.02	0.11	0.01	0.02	0	0	0	0	0	-0.01	-0.03
-0.01	0.03	-0.03	0.01	0	0	-0.01	0	0	0	0	-0.02	0.02	0	0	0.02	0	-0.12	-0.01	0	0	0	-0.07	0	0	0	0	0	0	0	0	-0.04
-0.02	0.02	-0.31	-0.07	0	0	0	0.04	0	0	-0.02	0	0.02	0	0	0.04	0.02	0.18	-0.01	0	-0.01	-0.04	0.02	-0.03	-0.11	0	0	0	0	0	0	-0.01
0.16	-0.03	-0.32	0.09	0.06	0	0.03	0.01	0	0	-0.01	0.05	0.01	0	0	0.02	0.02	0.45	0.06	0	-0.01	-0.05	0.1	0.11	-0.03	0	0.01	0	0	0.01	-0.01	-0.01
0.06	-0.01	-0.08	0.01	-0.01	0	-0.02	0.06	0	0	0	0	0.01	0	0	0.01	0.01	-0.09	-0.11	0	0	-0.03	-0.06	0.01	-0.02	0	0	0	0	0	0	-0.02
0.16	0.02	-0.16	-0.06	-0.1	0	-0.03	0	0	0.02	0.03	-0.07	0.03	0	0	0	-0.01	-0.24	0.1	0	-0.01	-0.05	-0.09	0.07	0.01	0	0.02	0	0	0.01	0	-0.01
-0.02	-0.03	-0.05	-0.02	0	0	0	-0.03	-0.01	-0.01	0.02	-0.01	0	0	0	0.01	0	-0.2	0.06	0	0	-0.01	-0.13	0.01	0	0	-0.01	0	0	-0.01	0	-0.01
0	-0.01	-0.04	0.03	0	0	0.01	0.01	0	0	-0.02	-0.03	-0.11	0	0	0.01	-0.05	0.38	0.06	0	0	0.01	0.12	0	-0.03	0	-0.02	0	0	0.01	0	0.23
-0.03	-0.03	0.24	-0.19	0.02	0	0.01	-0.04	0	0	0	0.04	0.02	0	0	0	0	-0.22	-0.01	0	0	-0.04	0	-0.04	0.01	0	0	0	0	0	0	-0.03
0	0.06	-0.1	-0.1	0	0	-0.01	0.03	-0.01	0	0.03	-0.02	0	-0.01	0	0.02	0.01	-0.22	-0.01	0	0	0.03	-0.09	-0.04	0	0	0	0	0	0	0	0
0	-0.03	0	0.03	0	0	0	0	0	0	0	0	0.01	-0.02	0	0	-0.01	-0.32	0.02	0	0	0	-0.04	0	0.01	0	0	0	0	-0.01	0	0
-0.02	0	-0.1	-0.18	0	0	-0.03	0.02	0	-0.01	0.05	0.01	0	0	0	0.02	0.01	0.31	-0.2	0	-0.02	-0.02	-0.26	0.1	0.04	0	0.03	0	0	0	-0.01	-0.02
-0.03	0.01	-0.2	0.03	0	0	-0.02	0.01	0	0	0.02	-0.04	0.01	-0.04	0.01	0	-0.01	-0.19	0.01	0	0	0.04	0.03	0.05	0.02	0	0.01	0	0	-0.03	-0.01	-0.02
-0.01	0	-0.16	0.06	0.03	0	0	-0.01	-0.01	0	0	0	0.01	-0.03	0.01	0	0.01	-0.19	-0.06	0	0	0	0.03	-0.02	-0.04	0	0	0	0	-0.01	0	-0.02
-0.03	0.03	-0.27	-0.12	0	0	0.01	0.02	0	0	0.01	0	0	-0.02	0	0.02	-0.01	-0.22	0.08	0	0	0	-0.14	-0.01	0.02	0	0	0	0	0	0	0.2
-0.01	0.02	0	-0.04	0	0	-0.01	-0.01	0	0	0	-0.01	0.01	-0.01	0	0	0.01	-0.2	0.01	0	0	0.06	-0.06	-0.02	-0.17	0	0	0	0	0	0	-0.01
0.13	-0.03	-0.05	-0.08	0.02	0	-0.05	0.04	0.01	0.01	0	-0.03	0	-0.01	0	0	-0.03	0.52	0.1	0	0	0.09	0.08	-0.04	0.03	0	-0.01	0	0	0	-0.01	0
0.16	0	-0.1	0.05	0.02	0	-0.06	-0.01	-0.02	0	0.04	-0.12	0	-0.01	0.01	0	-0.09	-0.25	-0.12	0	0	-0.02	0.18	0.01	-0.02	0	-0.02	0	0	-0.01	-0.01	-0.05
0.08	-0.02	0.14	0.05	0.03	0	0.02	-0.05	0	0	-0.01	0.01	0	0	0	0	0	0.53	-0.06	0	0	0.04	0	0	-0.01	0	0	0	0	0	0	0
0	-0.02	0.13	0.03	0.01	0	0.01	-0.02	0	0	-0.02	-0.04	0.01	-0.01	0	0.03	0	0.43	-0.04	0	0	0.02	0.09	-0.04	-0.04	0	0	0	0	0.01	-0.02	0.01
0.22	0	-0.13	0.09	0.04	0	-0.03	0.15	0.03	0.01	-0.02	-0.02	0.03	0	0	0.01	-0.01	-0.17	0.27	0	0	0.15	0.03	0.03	-0.01	0	0	0	0	-0.01	-0.01	-0.01
-0.03	0.01	-0.09	0.04	0.01	0	0	-0.05	-0.01	0	0	0	0	0.17	0	0.01	0	-0.24	0.03	0	0	0.07	0.01	0	-0.14	0	-0.01	0	0	-0.01	0	-0.04
-0.01	0	-0.04	-0.04	0	0	-0.01	-0.01	0	0	-0.01	0	0	0	0	0	0	-0.18	-0.04	0	0	0.01	0	0	-0.01	0	0	0	0	0	0	0
-0.02	0	0	0.01	0.01	0	-0.01	0.02	0.05	0	-0.05	0	0	-0.03	0	0.01	-0.02	-0.32	-0.1	0	0	-0.04	0	0	0.03	0	0.01	0	0	0	0	-0.03
-0.04	0.02	-0.06	0.01	0.02	0	-0.01	0	0	0	0	0.01	0.01	-0.01	0	0	0.01	-0.17	-0.03	0	0	-0.04	-0.05	0	-0.01	0	0	0	0	0	0	0
-0.06	0.08	-0.1	-0.09	-0.06	0	-0.03	-0.01	-0.01	0	-0.03	-0.01	0.03	-0.01	0	0	-0.04	0.31	0.35	0	0	0.14	0.11	-0.04	0.02	0	-0.02	0	0	0.01	0	0.04
-0.02	0.08	-0.14	0.03	0.01	0	-0.03	0.02	0.03	0	-0.04	-0.03	0.01	-0.02	0	0.01	0.02	-0.16	-0.03	0	-0.01	0.03	0.01	0.04	0.06	0	-0.01	0	0	0	0	-0.04
0.17	-0.04	-0.26	0.08	0.01	0	0.02	0	0.01	-0.01	0.04	-0.04	0.01	-0.01	0	0.01	-0.03	-0.31	0.04	0	0	0.07	-0.03	-0.04	-0.01	0	-0.01	0	0	0	0	-0.04
-0.01	0.01	-0.08	-0.06	0.01	0	0	0.02	0	0	-0.04	0	0	-0.01	0	0.02	0.03	-0.14	0.01	0	-0.01	0.01	0.01	-0.03	-0.05	0	0	0	0	0	0	0
-0.01	-0.02	0.06	0	0.02	0	0	-0.01	0	0	-0.01	0.02	-0.1	0	0	0.01	0	-0.18	-0.03	0	0	-0.03	0.05	-0.03	0.02	0	0	0	0	0	0.03	-0.04
-0.02	-0.04	-0.15	0.07	0.01	0	0	0.06	0.02	0	0.06	-0.05	0.02	0	0	0.01	0.02	0.51	0.1	0	0	0.08	0.11	-0.13	0.03	0	0.01	0	0	0	0	0
-0.01	-0.03	-0.05	-0.02	0.01	0	0	0.02	0	0	0	0	0	-0.02	0	0.02	0	-0.18	-0.04	0	0	-0.04	0.01	-0.01	-0.01	0	-0.01	0	0	0	0	-0.05
-0.01	0.01	-0.2	-0.07	0	0	-0.01	0.04	0	0	-0.02	-0.02	0	0	0	0	-0.02	-0.23	0.18	0	0	0.05	0.04	-0.02	0	0	-0.01	0	0	-0.01	0	-0.01
-0.01	0.02	-0.1	-0.03	0	0	-0.03	0.01	0	0	0	0	0	0	0	0.01	0	-0.18	0.03	0	0	0	-0.11	0.02	-0.02	0	0	0	0	0	0	0
0.09	0	-0.15	0.05	0.02	0	-0.03	-0.01	0	-0.01	-0.02	0.04	0	0.21	-0.04	0.01	0.03	0.5	-0.04	0	0	-0.07	0	0.04	0.02	0	0	0	0	0	0	0.02
-0.05	0.01	-0.23	0.08	0.03	0	-0.01	-0.02	-0.01	0	0.03	-0.04	0	-0.01	-0.01	0.01	-0.02	-0.32	0.13	0	-0.01	-0.01	0.09	0	0	0	0	0	0	0	0	-0.01
-0.04	-0.03	0.37	-0.1	0	0	-0.02	0	0	0	0.08	0.01	0	-0.01	0	0	-0.02	0.38	0.07	0	0	-0.01	-0.08	0.01	0	0	0	0	0	0	0	-0.01
-0.04	0.03	-0.06	-0.06	-0.07	0	0.01	0	-0.01	-0.01	0	0.01	0.01	-0.01	0.02	0.02	0.04	-0.18	0.05	0	0	0.02	-0.01	0.02	-0.02	0	-0.02	0	0	0	-0.01	-0.02
-0.01	0	-0.13	0.1	0	0	-0.06	-0.05	0	0	-0.02	-0.07	0.02	0	0	0	-0.03	0.19	-0.1	0	0	0.01	-0.18	-0.01	0.05	0	0.01	0	0	-0.01	0	-0.02
0.08	-0.01	-0.11	-0.05	0.03	0	0	0.02	0	0	-0.03	-0.02	0	0	0	0	-0.02	-0.18	-0.02	0	0	0.02	-0.06	0	-0.03	0	0	0	0	0	-0.02	-0.03
-0.02	-0.01	-0.11	-0.04	0.01	0	0	-0.01	0	0	0.01	0.01	0	0	0	0.01	-0.03	-0.19	0	0	0	0.05	-0.11	0.02	0	0	0	0	0	-0.01	0	0
0.3	0.02	-0.16	-0.15	0.05	0	0.02	-0.03	0	0	-0.01	0.03	-0.28	-0.01	0	-0.23	0.01	0.23	-0.14	0	-0.01	0.03	-0.01	0.05	0.02	0	-0.03	0	0	0	0	-0.01
-0.03	0.06	-0.04	0.01	-0.06	0	0.02	-0.01	0	0	0.07	0.03	0.01	-0.03	0	0.01	-0.01	-0.2	-0.04	0	-0.01	-0.05	0.01	-0.03	0.01	0	-0.01	0	0	-0.01	0	0.01
-0.01	0	-0.15	0.1	0.06	0	0.02	0.03	0	0	0.13	0.02	0	0	-0.01	0.03	0.03	0.3	-0.2	0	0	0.15	0.14	0.04	-0.16	0	-0.04	0	0	0	0	0.11
-0.02	0	-0.08	0.01	0.02	0	-0.03	0	0.03	0	0	-0.02	0.01	-0.02	0	0.01	-0.03	-0.25	-0.07	0	0	0.05	0.04	0	0.01	0	0	0	0	0	0	-0.01
-0.01	-0.01	0	-0.03	0	0	-0.01	0	0.02	0	-0.01	0	0	0	0	0	0	-0.1	-0.03	0	-0.01	-0.04	-0.07	0.01	0	0	0	0	0	0	0	-0.02
-0.01	0.01	-0.05	0.1	0.02	0	0.03	0	0	0	-0.03	0	0.02	-0.03	0	0	0.02	-0.35	-0.01	0	0	-0.05	0.04	-0.01	-0.06	0	0	0	0	-0.02	0.01	-0.03
-0.05	0.02	0	-0.13	0.04	0	-0.06	0	0	0	0.04	0.03	-0.26	0	0.01	0	0.02	-0.25	0.23	0	-0.02	-0.02	0.13	-0.04	-0.01	0	0.03	0	0	0	0.01	-0.05
-0.02	0	0.12	-0.22	0.02	0	0.01	-0.03	-0.01	0	0.03	0.02	0	-0.01	-0.01	0	0.05	-0.27	0.03	0	0	-0.03	-0.02	-0.03	0.04	0	0	0	0	0	0	-0.05
-0.03	-0.03	-0.05	0.03	0.03	0	0.01	-0.03	0	0	-0.09	0.01	0.01	0	0.02	0.03	0.01	-0.37	0.15	0	0	0.03	-0.09	0.08	-0.03	0	0.02	0	0	-0.05	0	-0.06
-0.06	0.01	-0.46	0.04	0.04	0	-0.05	-0.01	0	0	0.06	-0.06	-0.28	0	0	0	0.04	0.29	0	0	0	0.07	0.06	-0.03	-0.14	0	0	0	0	0.02	-0.01	0.08
-0.02	-0.05	-0.08	0.09	0.02	0	0.01	-0.01	-0.02	0	-0.03	0.02	-0.14	-0.01	0.01	0.02	0.03	0.39	0.5	0	0.02	-0.01	0.02	-0.02	0	0	0	0	0	0	-0.01	-0.01
-0.05	-0.04	0.41	0.12	0.01	0	0	0	0.02	0	-0.01	-0.06	0	-0.02	0	0.01	0.05	-0.1	0.12	0	0.02	0.12	0.09	-0.03	0.04	0	0.04	0	0	0	0	-0.01
0	-0.02	-0.06	0.03	0.02	0	0.02	-0.01	0	0	-0.02	0.02	0	0	0	0.04	0.03	0.4	0.24	0	0	-0.01	0.1	-0.11	-0.03	0	0	0	0	0	-0.01	-0.02
-0.01	0.11	0.34	-0.08	-0.11	0	0.04	0	0	0	-0.02	0.01	0.02	0	0	0	-0.02	0.34	-0.04	0	0	0.08	-0.08	0.04	0.02	0	-0.01	0	0	0	0	-0.02
0.21	-0.05	-0.17	0.01	0.01	0	-0.02	0.02	0.04	0	-0.01	-0.02	0.02	-0.01	0	0.03	-0.01	-0.22	0.17	0	-0.01	0.02	-0.22	-0.12	0.04	0	0	0	0	0	-0.01	-0.04
-0.04	0.07	-0.24	0.04	0.02	0	-0.04	-0.04	-0.04	0	0.07	0.03	0	-0.02	0	0	0.03	0.34	-0.15	0	0	-0.1	-0.3	0.02	0.06	0	0.04	0	0	-0.01	-0.02	-0.03
-0.01	-0.01	0.01	0.03	0.03	0	-0.03	0.03	-0.01	0	0	0.02	0	0	0	0	0	0.4	0.15	0	0	0	0.06	-0.04	-0.01	0	-0.01	0	0	0	0	0
-0.02	-0.11	0.03	-0.12	0.01	0	-0.01	0.02	0.04	0	-0.02	-0.03	0.03	-0.03	0	0	0.02	-0.29	0.17	0	0	0.1	-0.08	-0.14	0.03	0	0	0	0	0	0	-0.02
0.13	0.18	-0.35	-0.16	-0.26	0	-0.18	0.04	0.05	0.01	-0.01	-0.03	0.01	0	0	0.02	-0.05	0.3	0.02	0	0	0.02	-0.06	0.01	0.01	0	-0.01	0	0	0	0.01	-0.04
-0.03	-0.03	0.16	-0.09	0	0	-0.02	0.04	0	0	-0.03	-0.02	0.01	-0.05	0	0.02	-0.03	-0.16	0.07	0	0	-0.03	-0.12	0.01	0.01	0	-0.01	0	0	-0.02	0.01	-0.05
0	0.01	0.09	0.01	0.02	0	0.01	-0.01	0.02	0	-0.03	0	0.02	-0.03	0.01	0.01	-0.05	-0.39	-0.18	0	0	-0.03	0.03	0.01	0.02	0	0	0	0	0	0	0
-0.01	-0.02	-0.07	0.02	0	0	-0.01	0	0	0	-0.01	0	0	0	0	0.01	0.01	-0.21	-0.13	0	0	-0.01	0.01	0	-0.01	0	0.01	0	0	0	0.01	0
0	-0.04	0.35	-0.09	0.04	0	0.03	-0.04	0	0	0	0.04	0.01	0	-0.01	0	0.01	0.39	0.11	0	0	0	-0.19	0.02	0.03	0	0	0	0	0	0	-0.01
0.18	0.08	0.01	0.05	0.01	0	-0.01	0.05	0	0	-0.06	-0.11	0.01	-0.01	0.02	0.02	-0.09	-0.33	-0.02	0	0	0.1	-0.18	0.02	-0.07	0	0	0	0	0	0.01	-0.05
0	0.01	-0.03	0	0	0	0	-0.02	0	0	-0.01	0	0.01	0	0	0	0.02	-0.17	-0.03	0	0	-0.01	-0.07	0.02	0.01	0	-0.01	0	0	0	-0.01	-0.01
0.17	0.06	-0.27	0.09	0.04	0	-0.03	0.03	-0.01	0.01	0.06	-0.03	0	-0.01	0	0	0.02	0.45	0.12	0	0	0.05	0.05	0.02	-0.09	0	0	0	0	0	-0.02	-0.05
-0.05	-0.05	0.03	0.02	0	0	-0.02	0.01	-0.01	0	-0.02	0.02	0.01	-0.02	0	0.01	0.01	-0.35	-0.03	0	0	0.01	-0.02	0	-0.01	0	0	0	0	-0.01	0.01	-0.04
0	0.01	-0.07	0.03	-0.02	0	0	-0.01	-0.01	0	0	0	0	0	0	0	-0.01	-0.21	0.01	0	0	-0.01	-0.05	0.04	0.01	0	0.01	0	0	-0.01	0	0
-0.05	-0.04	-0.05	0.01	0	0	0	-0.01	0	0	0.02	0	0	-0.02	0	0.03	0.01	-0.18	-0.06	0	0	0.02	0.06	0.01	0	0	0	0	0	0	0	0
0	-0.02	0.15	-0.04	0	0	0.03	-0.02	-0.01	0	0	-0.02	0	0	0	0.01	0	0.13	0.02	0	0	0.05	0.01	0.01	0.01	0	0	0	0	0.02	0	0.28
0	-0.01	-0.05	0.03	0	0	-0.01	0	0	0	-0.01	0	0	0	0	0	0	-0.12	-0.04	0	-0.01	-0.01	-0.11	0	-0.01	0	-0.02	0	0	0	0	-0.01
-0.07	-0.01	-0.1	0.13	0.08	0	0.04	-0.04	0	-0.01	0.04	0.02	0.01	-0.01	0	0.04	0	0.4	-0.01	0	0	0	0.02	0	0.03	0	0	0	0	0	0.01	-0.01
-0.01	-0.03	0.05	0.09	0.02	0	0.03	-0.02	0	0	-0.02	-0.03	0	0	0	0	0.01	0.51	-0.03	0	-0.01	0.01	0.05	0	-0.01	0	0	0	0	0	-0.03	0
-0.04	-0.01	0.01	-0.1	0.01	0	-0.01	0.01	0	0	0.01	0.05	0	0	0	0.01	0.05	-0.36	0.12	0	0.02	-0.1	-0.1	0.04	-0.02	0	0	0	0	0	0	-0.01
-0.02	0.01	-0.07	-0.03	0.01	0	0.02	0	0	-0.01	-0.02	0.01	0	-0.04	0	0	0.01	-0.16	-0.03	0	0	0.01	0.01	0.03	-0.06	0	-0.01	0	0	-0.01	0	-0.01
-0.01	-0.01	-0.16	0.01	0.02	0	-0.01	0.06	0	0	-0.03	0.01	0.02	0	0	0	0	-0.23	0.01	0	-0.01	-0.02	-0.04	-0.02	0.01	0	0	0	0	-0.01	0.02	0
-0.01	0.04	-0.05	0.06	0.01	0	0.01	-0.01	0	0	0.01	0	0	0	-0.01	0.02	0.03	0.34	0.06	0	0	0.03	0.11	-0.04	-0.02	0	0.02	0	0	0	0.01	0
-0.04	-0.04	-0.06	0.04	0.01	0	0.02	-0.02	0	0	0	-0.02	0.02	-0.01	0	0	0.02	-0.22	-0.11	0	0.01	0.03	0.01	0.01	0	0	0	0	0	0.01	0.01	0.02
0	-0.02	0.04	-0.05	0	0	0.02	0	0	0	0	-0.01	-0.03	-0.02	0	0	-0.04	-0.3	-0.02	0	0	0.09	0.03	-0.03	0	0	0	0	0	0	0	0
0	-0.03	0.4	-0.07	0	0	-0.01	-0.02	-0.01	0	0	0.03	0	0	0	0.02	0	0.45	0.01	0	0	0.03	-0.06	0	-0.02	0	0.01	0	0	0	0	0
0	0.01	0	-0.1	-0.04	0	-0.01	0	0	0	0.03	0.01	0.01	-0.02	0	0	0.01	-0.2	0.03	0	0	0.02	-0.12	0.02	0.01	0	0	0	0	0	0	0
-0.03	-0.03	0.07	0.03	-0.18	0	-0.03	0.02	0	0.01	0.03	0.01	0	-0.01	0	0	0.03	-0.14	-0.1	0	-0.01	0.05	0.01	0.04	0.02	0	0	0	0	-0.01	0.01	-0.02
-0.01	-0.01	-0.11	0.01	0.01	0	-0.01	0	-0.01	0	-0.01	0	0	-0.01	0	0.01	-0.01	-0.21	-0.06	0	0	-0.03	0.06	0.01	0.02	0	0.01	0	0	-0.01	0	-0.01
-0.13	-0.02	-0.06	0.06	0.02	0	0	-0.04	0	0	-0.05	-0.05	0	-0.01	0	0	0.02	-0.11	-0.03	0	-0.01	0.01	0.11	0.02	-0.02	0	0.04	0	0	-0.01	0	-0.02
-0.03	-0.11	0.23	-0.26	0.01	0	0.02	-0.07	-0.02	0	0.05	-0.07	-0.28	-0.01	0.01	-0.25	-0.06	0.36	0.06	0	0	0.06	0.06	0.03	0.06	0	-0.01	0	0	-0.01	0	0.01
0.1	-0.02	0	0.02	-0.06	0	0.01	0.01	0	0	-0.01	0.02	0	-0.01	0	0.02	-0.02	-0.28	-0.06	0	-0.01	-0.02	-0.04	0.03	0.01	0	0	0	0	0	0	-0.02
-0.04	0.03	0.23	0.05	0.01	0	0.03	-0.1	-0.01	0	0.1	0.02	0.01	-0.03	0	0.02	0	-0.15	0.14	0	0	-0.09	0.06	0.02	-0.02	0	0	0	0	0.04	0.01	0.3
-0.02	0.06	-0.04	-0.09	-0.06	0	-0.02	0.05	0	0	0.05	-0.05	0.01	-0.02	0	0.01	-0.03	0.51	0.24	0	0.02	-0.01	0.07	-0.01	0.03	0	-0.01	0	0	-0.02	-0.02	-0.02
-0.02	-0.03	-0.18	0.06	0.01	0	-0.01	-0.13	0	0	-0.04	-0.07	0.03	-0.01	0.01	0.01	0.02	0.24	-0.15	0	0	-0.06	0.11	-0.13	-0.23	0	-0.01	0	0	0	0	0.04
-0.03	0	-0.02	-0.06	0	0	0	-0.01	0.01	0	-0.02	-0.04	0.01	-0.02	0	0	-0.01	-0.13	-0.06	0	0	0.04	-0.03	0.03	0	0	-0.01	0	0	0	-0.02	-0.02
0	0.02	0.15	0.02	0	0	0.01	-0.02	0	0	0	0.01	0	0.09	0	0	0	0.22	0.03	0	-0.01	0.02	0.08	-0.03	0	0	0	0	0	-0.01	0	0
-0.04	0	0.19	0.04	-0.15	0	0.06	0.03	-0.01	0	-0.12	0.02	0.01	-0.01	0	0.04	0.03	-0.29	0.1	0	-0.01	-0.05	-0.14	-0.06	-0.01	0	0	0	0	0	0	-0.01
-0.02	-0.02	-0.03	-0.07	0.02	0	0.01	0.01	0	0	-0.03	0	0	-0.01	0	0	0	-0.23	-0.01	0	0	0.01	-0.13	0.02	0.06	0	0.01	0	0	0	0	-0.02
-0.01	0	0.01	-0.03	0	0	-0.01	0.04	0	0	-0.02	-0.01	0	0	0	0	-0.01	-0.2	-0.04	0	0	-0.02	-0.02	-0.02	0	0	0	0	0	0	0	0.01
-0.01	-0.01	-0.05	-0.03	-0.02	0	0	0	0	0	0	0	0	-0.07	0	0	-0.01	-0.08	-0.04	0	0	0.01	-0.02	0.02	0.02	0	0	0	0	-0.02	-0.01	-0.04
-0.07	-0.05	0.18	-0.16	0	0	-0.04	0.02	0	0	0.02	0.02	0.02	-0.02	0	0.01	0.01	-0.25	-0.06	0	-0.01	0.02	-0.05	0.03	0.05	0	0	0	0	-0.01	0	-0.05
-0.05	0.02	0.12	0.05	0.03	0	0	-0.01	0	0	0.05	0	0	0	0	0.01	0.02	-0.33	-0.17	0	0	-0.01	-0.05	-0.01	-0.08	0	0	0	0	0.01	0	0
-0.05	-0.02	-0.08	-0.13	-0.12	0	0.01	0.03	0	0	-0.06	-0.01	0.01	0	0	0.01	0.01	-0.25	0.1	0	0	0.07	-0.04	0	0.04	0	-0.02	0	0	0.03	0	0.16
-0.02	0.05	0.16	0.03	0	0	-0.01	-0.02	0	0	-0.02	0.01	0.06	0	0	0	0.01	0.43	0.01	0	0	0.03	0.02	0	0.02	0	0	0	0	0	0	-0.01
-0.01	0.03	0.07	-0.06	0.03	0	0.01	-0.07	0	0	0.05	0.03	0.03	0	0	0.01	0.02	0.49	0.01	0	0	-0.03	0	-0.02	0.05	0	0.01	0	0	0	-0.01	0.03
-0.03	0.03	-0.1	-0.08	0	0	0	-0.01	0	0	0.06	0.04	0	0	0	0.01	0	-0.15	-0.02	0	0	-0.01	-0.04	0.02	-0.01	0	0	0	0	0	0	-0.03
-0.01	-0.01	-0.06	0.01	0	0	-0.02	-0.01	0	0	0	-0.02	0	0	0	0	0	-0.14	-0.03	0	0	0	-0.01	-0.01	0.01	0	0	0	0	0	0	-0.01
-0.03	-0.05	-0.07	0.02	0	0	0	-0.01	0	0.01	0.04	0.02	0.04	-0.01	0	-0.19	-0.03	0.2	-0.1	0	0	-0.06	-0.14	0	0.02	0	-0.02	0	0	0	0.01	0
0.16	-0.03	0.24	0.05	0.01	0	-0.01	0.01	0	0	0.06	-0.01	0.01	-0.01	0	0.01	0.01	-0.09	-0.02	0	0	-0.05	0.1	-0.01	0.01	0	0.02	0	0	0	0	0.11
-0.02	-0.02	0.01	-0.07	0	0	0	0.01	0	-0.01	-0.02	-0.01	0	-0.01	0	0	-0.01	-0.17	-0.04	0	0	0.04	-0.02	-0.03	-0.02	0	-0.01	0	0	0	0	-0.01
-0.01	-0.01	-0.01	-0.08	0	0	-0.01	0.01	0.02	0	-0.01	-0.06	0.02	-0.01	0	0	-0.02	-0.21	0.07	0	-0.01	0.06	-0.05	-0.04	0	0	-0.01	0	0	0	0	-0.01
-0.04	-0.02	0.2	0.04	0.01	0	0	-0.02	0	0	0	0	0.02	-0.01	0.01	0	0	0.42	-0.01	0	0	-0.01	0.09	-0.02	0.02	0	0	0	0	0	-0.01	-0.02
-0.06	-0.05	0.03	0.03	0.01	0	0	0	0	0	-0.04	-0.01	0.01	-0.02	0	0.01	-0.03	-0.33	-0.07	0	0	0.06	0.07	0.02	-0.07	0	0	0	0	-0.01	-0.01	-0.01
0.34	-0.13	0.44	0.17	0.04	0	-0.02	0.03	-0.01	0	0.1	-0.04	0.02	0	0.01	0	0.06	-0.17	-0.11	0	0	0.05	0	-0.02	-0.07	0	0	0	0	-0.01	0	-0.02
0.15	0.06	-0.07	0.06	0.01	0	-0.02	0.06	-0.01	0	-0.02	-0.02	0	0	0	0	-0.05	-0.08	0.06	0	0	0.01	-0.08	-0.03	0.02	0	0.01	0	0	0.03	0	0.59
-0.04	-0.01	0.1	-0.08	0.01	0	0	0	0	0	-0.01	0.02	0.04	-0.01	0.01	0	0.01	-0.34	-0.1	0	0	-0.02	0.02	0.01	0.01	0	0	0	0	-0.01	0	-0.03
0.14	-0.08	-0.53	0.04	0.01	0	0.01	-0.02	-0.01	-0.01	-0.04	-0.05	0.02	0	0.01	0.01	-0.03	0.19	-0.06	0	0	0.08	-0.03	-0.04	0.02	0	-0.03	0	0	0	0	-0.02
-0.03	0.02	0.17	-0.06	0.02	0	0	0.01	0	0	0.04	0	0.02	0	0	0.01	0.02	-0.28	0.01	0	0	0.02	-0.32	-0.06	0.05	0	0	0	0	0	0	-0.01
-0.02	0.02	0.15	0.05	0.02	0	0	0.02	-0.01	0	-0.01	0.02	0.02	0	0	0.01	-0.05	0.38	0.02	0	0	-0.08	0	0.05	-0.01	0	-0.01	0	0	0	0	0.01
-0.03	0.05	0.14	0.05	-0.24	0	0.03	-0.04	0.04	0	0.03	0.05	0.01	-0.01	0	0	-0.04	-0.29	-0.08	0	0	0.14	-0.16	0.05	-0.03	0	-0.05	0	0	-0.01	-0.02	-0.03
-0.05	-0.04	0.37	0.1	0.02	0	-0.02	0.05	0	0.02	0.05	0.01	0.04	0	0	-0.12	-0.03	-0.18	0.19	0	-0.01	0.02	0.16	0.03	0.04	0	-0.01	0	0	0	0	0.01
-0.03	-0.07	0.19	0.05	0.03	0	0.04	-0.04	-0.03	0	-0.03	0.05	0.02	0	0.01	0.02	0	-0.35	-0.11	0	-0.01	0	0.04	-0.01	-0.13	0	0	0	0	-0.01	0.02	-0.01
-0.01	0	0.21	0.05	-0.15	0	0.03	-0.05	0	0	-0.02	0.02	0	-0.01	0	0.01	0.04	0.4	-0.02	0	0	0	0	0	-0.03	0	0	0	0	0.02	0.01	-0.01
-0.05	-0.07	0.12	0.04	0	0	0.02	-0.02	0	0	-0.04	0.02	0.01	-0.01	-0.03	-0.28	-0.06	0.29	-0.07	0	0	-0.03	-0.09	-0.04	-0.01	0	0	0	0	0	0	-0.04
-0.04	0.02	-0.05	0.01	0.01	0	0	0	0	-0.01	0	0	-0.03	-0.01	0	0	0	-0.15	-0.07	0	0	0.05	-0.03	-0.01	-0.03	0	-0.01	0	0	0	0	-0.03
-0.02	-0.07	-0.2	0.13	0.02	0	-0.04	-0.04	0	0	-0.04	0.03	0.04	-0.02	0	0.03	0.02	0.38	0.2	0	0.01	0.02	0.21	0.02	-0.07	0	0	0	0	-0.01	0	0
0.3	0.06	-0.22	0.1	0.02	0	0.01	0.02	-0.01	0	-0.04	-0.06	0.01	0	0	0	0.04	-0.06	0.06	0	-0.02	0.2	0.18	-0.02	0.05	0	0.01	0	0	-0.01	0	-0.01
-0.02	0.09	0.09	0.01	0	0	-0.06	0	0	0	-0.03	-0.01	0	0	0	0	-0.02	-0.34	-0.06	0	0	0.01	-0.07	0	-0.04	0	0	0	0	0.01	0.01	-0.04
0	0	-0.02	-0.05	0.01	0	0	0	0	0	-0.01	0.01	0	-0.02	-0.01	0	-0.01	-0.17	-0.01	0	0	0.03	0.01	0.01	-0.03	0	-0.01	0	0	0	-0.01	-0.01
-0.05	-0.02	-0.07	-0.1	0	0	0.03	0	0	0	0.01	0.03	0.01	-0.01	0	0.03	0.04	-0.21	-0.07	0	0	0.02	-0.02	0.03	0.01	0	0	0	0	0	0	-0.02
-0.01	0.03	-0.1	-0.07	0	0	-0.03	0.03	0	0	0	0.02	0.01	-0.03	0	0	0.01	-0.24	0.14	0	0	0.02	-0.06	-0.07	0.02	0	-0.01	0	0	-0.01	0	-0.01
-0.02	0.04	0.11	0.02	0.02	0	0.01	-0.02	-0.01	0	0.04	0.01	0.02	0	0	0	0.02	0.51	-0.08	0	0	-0.13	0.03	0.06	-0.02	0	0	0	0	0.01	0	0.08
-0.07	0	0.14	0.03	0.05	0	0	-0.03	0.02	0	-0.03	0.02	0.03	-0.01	0	0.03	0.03	-0.23	-0.12	0	0	0.02	-0.08	-0.03	-0.01	0	0	0	0	-0.01	0	-0.02
-0.02	-0.03	0.04	-0.02	0	0	0	-0.02	0	0	-0.01	0.01	0.01	-0.02	0	0	0	-0.17	0.01	0	0	0	-0.09	-0.02	0	0	0	0	0	0	-0.01	-0.02
-0.01	-0.06	-0.13	0	0	0	0	0	0	0	-0.02	-0.02	0.01	-0.01	0	0.01	0	-0.18	0.01	0	0	-0.02	-0.09	0.04	0	0	0	0	0	0	0	-0.01
-0.02	0.04	-0.03	-0.06	-0.02	0	0.02	-0.01	-0.01	0	-0.02	-0.04	0.01	-0.02	0	0.01	0	-0.22	-0.01	0	0	0.04	0.02	0	0.05	0	-0.01	0	0	0	0	-0.01
-0.02	-0.01	0.1	-0.02	0.01	0	0	-0.01	0	0	-0.01	-0.01	0.01	-0.02	0	0.02	0	-0.22	-0.02	0	0	-0.01	-0.04	0	0	0	0	0	0	0	0	0
-0.02	0.03	-0.08	-0.07	0	0	0	0	0.02	0	-0.04	0.01	0.01	-0.03	0	0.02	-0.02	-0.21	0.03	0	-0.01	0.04	-0.02	0.01	-0.01	0	0	0	0	0	0	-0.01
-0.01	-0.03	-0.05	0.01	0.01	0	0	-0.01	0	0	0.05	0	0	0	0	0	0.02	-0.34	0.02	0	0	-0.02	-0.06	0.06	0.01	0	0.01	0	0	0	0	0
-0.03	-0.01	0.09	-0.13	0.05	0	-0.01	-0.03	0	-0.01	0.07	0.02	0	0	0	0.03	0.02	0.49	0.01	0	0	-0.08	0.05	0.03	0	0	0	0	0	0	0	-0.02
-0.02	0.03	-0.06	-0.11	0.01	0	-0.01	-0.02	0	0	0	0.02	0	0	0	0	0	-0.18	0.29	0	0	-0.09	-0.16	-0.04	0.02	0	-0.01	0	0	0	0.01	-0.06
0	-0.02	-0.05	0.01	0	0	0	0	0	0	-0.01	0.01	0.01	0	0	0	0.01	-0.18	-0.07	0	0	-0.05	0.01	0	-0.01	0	-0.02	0	0	0	0	-0.01
-0.09	0.02	-0.18	0.02	0.02	0	0.02	0.02	-0.01	0	0.05	0.02	0.01	-0.01	0.01	0.01	0.01	-0.29	0	0	0	-0.04	0.07	0.05	-0.02	0	0	0	0	-0.01	0	-0.07
-0.02	0.04	-0.1	-0.04	0	0	0	0.02	0	0	-0.01	0.01	0	0	0	0	0.01	-0.19	0	0	0	0.02	-0.05	-0.01	0	0	-0.01	0	0	0	0	-0.02
-0.02	-0.03	-0.09	0.05	0.01	0	-0.02	0.02	0	0	-0.03	-0.09	0	-0.01	0	0	0.01	-0.36	-0.17	0	0	0.04	0.21	0.08	-0.03	0	0.01	0	0	-0.02	-0.01	-0.01
-0.03	0	0.02	-0.01	0.03	0	0	-0.01	0	-0.01	0	0.01	0	0	0	0.02	0.01	-0.22	0	0	0	-0.04	-0.03	0.01	0.02	0	0	0	0	-0.01	0	-0.02
-0.02	0.05	-0.23	0.02	0.02	0	-0.01	-0.03	0	0	0	0.01	0.04	-0.01	0	0	0.02	0.36	0.31	0	0	0.01	0.07	-0.02	-0.01	0	-0.03	0	0	0	0.02	0.01
-0.02	0	0.48	0.17	0.03	0	-0.01	-0.09	-0.02	0	-0.02	-0.04	0.03	-0.06	0	0.01	0.02	-0.13	0.05	0	0	0.12	0.05	0.03	0.05	0	-0.01	0	0	0	0.02	0.04
0.05	-0.04	-0.12	-0.08	-0.04	0	-0.03	0.01	0.04	0	-0.03	-0.02	0.01	-0.01	0	0.01	-0.01	-0.15	0.22	0	0	-0.03	-0.06	-0.04	0.03	0	0	0	0	0	0	-0.02
-0.03	-0.05	-0.18	0.04	0.03	0	0.03	0.01	0	0	0.06	0	0.01	0	0.01	0.01	-0.05	0.41	0.1	0	0	0.03	0.27	-0.04	0.01	0	0.01	0	0	-0.01	0	0
0.17	-0.06	0.2	0.07	0	0	0	0.01	0.01	0	-0.01	-0.04	0.02	0	0.01	0	0.04	-0.06	0.05	0	0	0.16	0.11	0	0.01	0	0.01	0	0	0	-0.01	-0.01
-0.02	0.02	0.38	0.14	0	0	0.05	0.02	-0.01	0	-0.05	-0.06	0.04	-0.01	0.01	0	0.02	-0.09	0.18	0	0	0.02	0.01	-0.05	0.03	0	-0.02	0	0	0	0	0.02
-0.07	0.1	-0.61	0.03	0	0	0	0	0	0	0.01	-0.01	0.01	-0.02	0.02	0.02	-0.03	0.26	-0.14	0	0.01	0.06	-0.01	0.03	0.01	0	0.01	0	0	0	0	-0.02
-0.08	-0.04	-0.03	0.02	0.01	0	0	0.01	0	0	-0.01	-0.04	0	-0.03	0	0.01	0	-0.25	0	0	0	0.02	0.04	0	0.02	0	0	0	0	0	-0.01	-0.02
-0.04	-0.04	-0.23	-0.17	-0.19	0	-0.03	0.07	0	0	-0.04	0.03	0	-0.01	0	0.01	-0.04	0.26	0.13	0	0.02	-0.01	0.02	-0.04	0.03	0	-0.03	0	0	-0.01	0	-0.04
-0.02	-0.01	0.15	-0.14	0.04	0	0	-0.01	0.03	0	-0.01	-0.01	0.01	0	0	0	-0.01	-0.22	0.17	0	0	0.01	-0.2	-0.05	0.01	0	0	0	0	-0.01	0	-0.02
0.18	-0.01	0.02	-0.11	0.01	0	0.03	-0.02	-0.01	0.01	0.03	0.02	0.03	0	0	0	-0.01	0.34	0.06	0	0	0.02	0.14	0.02	0.01	0	0	0	0	0	0	-0.03
-0.01	0.03	-0.07	0.06	0.01	0	0	-0.01	-0.01	0	-0.01	0.01	0.01	-0.03	0	0.01	-0.02	-0.23	-0.12	0	0.01	-0.05	0.1	0.01	-0.01	0	0	0	0	-0.01	0	-0.03
-0.03	-0.05	0.51	0.13	0.01	0	0.03	-0.01	0.01	0	-0.01	-0.03	0.03	-0.01	0	0.03	0.01	-0.15	-0.01	0	0	0.09	0.09	0	-0.01	0	0.01	0	0	0	0	-0.02
0	0	0	0.03	0.02	0	0	0	-0.01	0	-0.01	0.01	0.03	-0.03	-0.02	0	0.01	0.47	-0.03	0	0	-0.04	0.11	0.01	-0.06	0	-0.01	0	0	0.02	0	0.08
-0.03	-0.02	0.03	0	0.02	0	0	0.01	-0.01	0	-0.03	-0.05	0	0	0	0.02	-0.05	-0.24	-0.1	0	0	-0.06	0.07	-0.01	0.05	0	0	0	0	0	0	-0.04
-0.03	0.05	0.03	-0.02	0.01	0	0	0.02	0	0	0.05	-0.03	0.01	0	0	0	-0.01	0.51	0.02	0	0	0.03	0.04	0.02	0.01	0	0	0	0	0	-0.01	-0.01
-0.01	0.02	0.24	0.02	0.04	0	-0.02	0	0.01	0	-0.01	0.02	0	-0.01	0	0	-0.03	0.43	-0.07	0	-0.02	0.06	-0.12	0.02	0.01	0	0	0	0	0.02	0	0.01
0.08	0.01	-0.1	0.03	0	0	0	0	-0.01	0	-0.01	0	0.02	0	0	0.01	0	0.3	0.08	0	-0.01	0.05	0.09	-0.01	0.02	0	0.01	0	0	0	0	-0.01
0.1	0.04	-0.23	-0.11	0.02	0	0.01	-0.02	0	0	0.07	0.04	0	-0.02	0	0	0.03	-0.22	-0.05	0	0	0.05	-0.06	0.01	-0.03	0	0	0	0	-0.02	0	-0.03
-0.03	0.02	0.06	0.06	0.02	0	0.01	-0.06	-0.02	0	0.04	0.01	0.01	0	-0.01	0	0.02	0.46	-0.04	0	0	-0.01	0.01	0.01	-0.02	0	0	0	0	0.03	0	0.12
-0.06	0.01	-0.05	-0.02	0	0	-0.01	0.02	0	0	-0.01	0	0.01	0	-0.02	0.01	0	-0.18	-0.01	0	0	0.06	-0.08	0.02	0.01	0	0	0	0	-0.01	-0.01	-0.01
0	0	-0.03	-0.07	0.01	0	0.02	0.04	0	0	0	0	0.01	-0.01	0	0	-0.04	-0.16	0	0	-0.02	-0.02	0.02	0	0.01	0	0.01	0	0	-0.01	0	-0.06
0.13	-0.01	0.19	0.01	0.03	0	0.01	-0.03	0	0	0	0.01	-0.07	0	0	0	-0.01	0.22	-0.04	0	0	0.03	0.03	0.02	0	0	0	0	0	0.02	0	0.05
-0.03	0.02	-0.12	-0.15	-0.27	0	-0.15	0.11	-0.02	0	-0.03	-0.1	0.04	-0.02	0.01	0	-0.12	0.25	0.33	0	-0.01	0.07	-0.22	-0.03	0.07	0	-0.01	0	0	-0.01	0	-0.09
-0.01	-0.02	0.22	-0.09	0.02	0	0	0	-0.03	0	-0.02	0.04	0	-0.01	0	0	0.02	-0.22	-0.03	0	0	-0.01	-0.12	0.02	-0.01	0	0	0	0	0	-0.01	0
-0.01	0	0.26	-0.09	0	0	0	0	0	0	0	-0.03	0.03	0	-0.03	0.01	-0.04	-0.26	-0.05	0	0	0.03	-0.06	0.02	-0.04	0	-0.01	0	0	0	-0.01	-0.03
-0.04	-0.04	0.3	0.09	0.05	0	0.03	-0.02	0	0	-0.02	-0.04	-0.19	0	0	0.02	0.02	0.37	-0.06	0	0	-0.05	0.03	0.01	0.07	0	0	0	0	0.01	0	0.07
-0.01	-0.01	-0.18	0.05	0	0	-0.01	0.02	0.01	0	0	-0.02	0	0	0	0	-0.02	-0.29	0.04	0	0	0.05	0.07	-0.01	0.02	0	0	0	0	0	0	-0.04
-0.01	-0.03	-0.28	0.04	0.02	0	0	0.01	0	0	0.03	-0.03	-0.17	0	0	0.03	0.02	0.17	-0.03	0	0	0	-0.1	-0.02	0.02	0	0	0	0	0	0	-0.01
-0.02	0.06	-0.44	0.05	0.01	0	0	-0.05	-0.01	0	-0.02	0.01	0.02	0	0	0.04	-0.08	0.13	-0.09	0	0	-0.01	-0.01	0.06	-0.04	0	0	0	0	0	0.01	-0.03
-0.01	-0.03	0.31	-0.05	0.02	0	-0.04	0.02	0	0	-0.01	-0.06	0	-0.01	0	0.01	0	0.37	0.02	0	0	-0.02	0.02	0	0.01	0	0.03	0	0	0	0	-0.03
0	-0.04	-0.12	-0.07	0.01	0	0	0.03	0	0	-0.01	0.02	0	0	0	0	-0.01	-0.15	0.06	0	-0.01	-0.04	0.02	-0.04	-0.02	0	0	0	0	0	0	-0.01
-0.01	-0.03	-0.06	0.04	-0.02	0	-0.01	-0.01	0	0.01	0.03	0.02	0	0	0	0	-0.02	-0.13	-0.02	0	0	0.01	-0.19	0.02	0	0	0	0	0	0	0	-0.01
0	-0.07	0.01	0.06	0.01	0	-0.01	0.03	0	0	0.03	-0.03	0	-0.01	0	0.01	0.01	-0.26	0	0	0	0.02	-0.14	0.06	-0.02	0	0	0	0	0	0	-0.01
-0.02	0	0.32	-0.06	0	0	0.01	-0.01	0	0	-0.04	0.01	0.04	-0.01	0	0	0.01	0.38	-0.05	0	0.02	0.06	-0.05	0	0.04	0	0	0	0	0	0.01	0
-0.02	-0.05	-0.31	-0.14	0	0	0.01	0.02	0	0.01	0.03	-0.02	0.04	0	0	0	-0.02	0.26	0.18	0	0	0	-0.08	-0.01	-0.32	0	-0.01	0	0	0.02	0.01	0.03
-0.02	-0.02	-0.04	0	0	0	-0.01	-0.01	0.01	0	0	-0.02	0	-0.02	0	0	0	-0.18	-0.05	0	0	-0.01	0.07	-0.02	-0.01	0	0	0	0	0	0	0
-0.02	0.01	0.18	0.07	0.02	0	0	0.01	-0.01	0	0.04	0	0	0	0	0.01	0.02	0.31	-0.02	0	0	-0.03	0.13	-0.04	0.07	0	0.01	0	0	-0.01	0	-0.01
0	0	0.14	-0.06	0	0	0	0.02	0	0	0.03	0	0	0	0	0	-0.01	-0.15	0	0	-0.01	-0.02	-0.19	-0.07	-0.01	0	0	0	0	0	0.01	0
-0.02	-0.01	0.15	0.02	-0.09	0	0	0.04	0.01	0	-0.01	0.02	0.04	-0.01	0	0.01	0.01	0.44	0.02	0	0	-0.01	0.08	0.01	0.01	0	0	0	0	0	0	-0.03
-0.03	0.07	-0.24	-0.17	0.04	0	-0.07	0.05	0	0	-0.03	-0.18	0.03	0	0	-0.29	-0.04	0.19	0.07	0	0.02	0.13	0.19	0.06	0	0	-0.01	0	0	-0.01	0	-0.05
-0.04	0	-0.06	0.04	0.01	0	-0.05	0.02	0	-0.01	0	0.01	0.01	-0.03	0	0	0.02	-0.3	-0.06	0	0	-0.02	-0.02	0.02	0.03	0	0	0	0	0	0	0
-0.01	0.01	0.09	0.06	0.02	0	-0.01	0.02	0.02	0	-0.03	-0.03	0.02	0	0	0.01	-0.03	0.36	-0.06	0	0	0.01	0.08	0.04	0.02	0	0.02	0	0	-0.02	0	-0.01
-0.02	-0.04	-0.3	-0.12	0	0	-0.01	0	-0.01	0	-0.01	0.02	0.01	0	0.01	0.01	0	0.23	-0.1	0	0	0	-0.03	0.05	0	0	-0.01	0	0	0	0	-0.05
0	-0.02	0.07	-0.09	0.02	0	-0.04	0	0	0	-0.01	0.01	0.02	0	0	0.03	0	-0.23	0.01	0	0.01	-0.06	0.01	-0.02	-0.04	0	0	0	0	0	-0.01	0
0.05	-0.05	-0.07	0.04	0	0	0.04	0.01	0	0	-0.04	-0.03	0.02	-0.02	0	0	-0.03	-0.3	0.1	0	0	-0.02	0.05	-0.1	0	0	-0.02	0	0	-0.02	0	-0.07
-0.06	-0.04	-0.14	0.01	0.02	0	-0.02	-0.02	-0.02	0	-0.02	0.05	0.02	-0.01	-0.01	0.01	0.02	-0.25	0.13	0	0	0.06	0.01	-0.09	0.03	0	0.01	0	0	0	0	-0.02
-0.04	0.02	-0.14	0.06	0.04	0	-0.01	0.01	0	0	0.03	0.02	0.02	-0.03	0	0	0	-0.25	0.02	0	0.01	-0.03	0.01	0.01	0.02	0	0	0	0	0	0	-0.03
0.08	-0.04	-0.14	0.02	0.01	0	0	0.02	0	0	-0.02	-0.02	0.01	0	0.01	0.01	0.01	-0.19	-0.11	0	0	-0.01	0.01	-0.05	0.01	0	-0.01	0	0	-0.01	-0.01	0
-0.02	0.05	-0.04	-0.05	-0.07	0	0.02	-0.02	0	0	0.02	0.02	0	0	0	0	0.01	-0.26	0.05	0	0	0	-0.05	0	0.04	0	0.01	0	0	0	-0.01	-0.04
-0.05	0.01	-0.06	0.04	0	0	0.01	0.01	0	0	-0.03	0	-0.28	-0.02	0	0.01	0.01	-0.34	0.11	0	0	-0.02	0.25	-0.05	0.02	0	0.02	0	0	0.01	0	-0.09
-0.03	0	0.08	0.08	0.01	0	0.02	0.02	-0.01	0	-0.02	0.01	0.02	0	0	0.02	0.04	0.52	-0.08	0	-0.01	0.06	-0.06	0.01	0.01	0	0	0	0	0	0	-0.03
-0.03	-0.05	-0.04	0.09	0	0	0.03	-0.03	0	0	-0.03	0.01	0	-0.02	0	0.01	0.03	-0.33	-0.04	0	0	-0.09	0.1	-0.02	0.03	0	0.02	0	0	0	-0.01	-0.05
-0.02	0.02	-0.06	-0.07	0.01	0	0	-0.02	0	0	-0.03	-0.01	0	0	0	0.02	-0.02	-0.13	-0.06	0	0	0.01	0.01	-0.01	-0.02	0	0	0	0	0	0	-0.03
-0.02	-0.04	0.2	0.06	0.02	0	0.04	-0.07	0	0.01	0.01	0.03	0.02	-0.01	0	0	0.03	0.39	0.06	0	-0.01	-0.06	-0.02	0.03	-0.01	0	-0.01	0	0	0	-0.01	0
-0.01	0.01	-0.42	0.03	0.01	0	-0.03	0.01	-0.01	0	-0.03	-0.02	0.01	-0.02	0	0	-0.03	0.27	-0.06	0	0	0.01	-0.01	-0.01	-0.07	0	0	0	0	0	0	-0.02
-0.04	0.02	-0.15	0.05	0.02	0	-0.05	0	0	0	-0.04	-0.04	0.02	-0.01	-0.04	0.01	0.02	-0.31	0.08	0	0	0.01	0.03	0.01	0.01	0	-0.01	0	0	0.01	0	0.03
0.07	-0.03	-0.05	0.02	0	0	-0.01	0.03	0	0	0	-0.01	0	-0.04	0	0	0	-0.16	-0.09	0	0	0.07	-0.01	0.01	-0.01	0	0	0	0	0	0	-0.03
0.14	0.06	-0.17	0.02	0.02	0	-0.03	0	-0.01	0	-0.01	0	-0.14	0	-0.02	0.01	-0.01	-0.29	-0.01	0	0	-0.07	0.15	0	-0.06	0	-0.02	0	0	0.01	0.02	-0.01
-0.01	0.01	0.09	-0.08	0	0	0.01	-0.04	0	0	0.03	0.03	0	0	0	0.02	0.01	0.35	0.06	0	0	-0.03	0.11	0	-0.05	0	0	0	0	0.01	-0.01	0
-0.01	0	-0.04	-0.03	0	0	0	0	0	0	-0.01	0	0	-0.02	0	0	0	-0.1	-0.07	0	0	0	-0.12	0	0	0	0	0	0	0	0	0
0.15	-0.02	-0.12	0.03	0.02	0	-0.03	0.01	0.01	0	0.01	-0.06	0	-0.01	0	0.01	-0.04	-0.16	0.2	0	-0.01	-0.05	0.05	-0.09	-0.03	0	0	0	0	-0.01	0	-0.03
0	-0.01	0.19	0.04	0	0	-0.01	-0.03	0	0	0.01	0	0.01	0	0	0	-0.04	0.34	-0.11	0	0.01	-0.04	0.12	0.01	0.03	0	0	0	0	0.03	0	0.08
-0.01	0.01	-0.1	0.02	0	0	0	-0.01	0	0	0.01	0	0	0	0	-0.07	-0.02	-0.11	-0.08	0	0	0	0.04	0.01	-0.05	0	0.01	0	0	0	0	-0.01
-0.02	0	0.14	0.03	0.02	0	0.04	-0.01	-0.01	0	0.01	0.01	0.02	-0.01	0	0	-0.03	0.27	0.03	0	-0.01	-0.03	0.09	0	0.04	0	0	0	0	0	0.01	0.01
0	-0.02	-0.06	-0.12	0.03	0	0.04	-0.01	0	0	-0.01	0.02	0.01	-0.01	0	0.01	0	-0.39	0.1	0	0	-0.12	0.12	-0.01	-0.01	0	0.01	0	0	0	0	0.04
-0.02	0	0.16	0.02	0	0	0.01	0.04	0	-0.01	-0.01	0.01	0.02	0	0	0.02	0.01	0.43	-0.08	0	0	-0.01	0.02	0.03	0.05	0	0.01	0	0	0	-0.01	-0.03
-0.02	0.05	0.37	-0.1	0.01	0	-0.01	-0.03	0	0	0.04	0.01	0.01	0	0	0.03	0	0.48	-0.01	0	0	-0.04	-0.09	-0.01	-0.01	0	0	0	0	0	0	0
-0.03	0.11	0.33	-0.16	0	0	-0.02	0.04	0.04	0	-0.03	-0.06	0.03	-0.02	0	0.01	-0.03	-0.16	0.16	0	0	0.21	0.04	0.02	0.04	0	-0.01	0	0	-0.01	0	-0.01
0	-0.01	-0.06	0.02	0.01	0	0	0	0	0	-0.02	0.01	0	-0.03	0	0.01	0.02	-0.29	-0.03	0	0	-0.04	0.03	0.01	0.01	0	0.01	0	0	-0.01	0	-0.04
-0.01	0.03	-0.01	0.04	0	0	0	0.08	-0.01	0	0.08	0.01	0	0	0	0.01	-0.05	0.42	0.07	0	0.02	-0.05	0.08	-0.03	-0.08	0	0	0	0	0	0	0.02
-0.01	-0.04	0.03	0.01	0.01	0	-0.01	0.01	0	0	-0.02	-0.03	0.01	0	0	0	-0.02	-0.23	-0.02	0	0	0	-0.03	0	0	0	-0.01	0	0	0	0	-0.03
-0.01	-0.01	-0.1	0.04	0	0	0.01	-0.01	0	0	0.03	0	0.01	0	0	0.01	0	0.53	0	0	-0.01	0.01	0.05	0.02	0.01	0	0	0	0	0	0.01	0
-0.04	-0.07	-0.16	0.09	0.02	0	-0.02	-0.07	-0.01	0	-0.02	-0.06	-0.24	-0.01	0.01	0	0.03	0.2	-0.01	0	0	0.05	-0.08	0.04	0.03	0	0	0	0	-0.02	-0.02	0.01
-0.01	-0.02	-0.12	0.05	0	0	-0.02	-0.06	0	0	0	0.02	0	0	0	0.02	0	-0.17	-0.03	0	0	0.01	0.02	0.01	0	0	0	0	0	0	0	-0.06
-0.02	0.04	-0.05	-0.05	-0.08	0	0.01	0.01	-0.01	0	-0.01	0	0	0	0	0	0.02	-0.27	-0.04	0	0	0.02	-0.02	0.03	0.03	0	0.03	0	0	0	0	-0.01
-0.03	-0.03	-0.14	-0.08	0.02	0	0	0.02	-0.01	0	-0.02	0.03	0.01	0	0	0	0.01	-0.27	0.12	0	0	-0.03	0.07	-0.05	0.02	0	0	0	0	0	0	-0.03
-0.01	0.01	0.13	0.01	0	0	0.02	-0.08	0	0	0.02	0.05	0.03	0	0	0.01	0.02	0.56	-0.05	0	0	-0.02	-0.03	0.01	0.03	0	0	0	0	0	-0.01	-0.01
-0.01	-0.02	0	-0.09	0	0	-0.01	-0.01	0	0	-0.01	0	0.06	-0.01	0	0	-0.01	-0.17	-0.02	0	-0.01	-0.02	0.02	0	0.01	0	0.01	0	0	0	0	-0.01
-0.1	-0.15	0.1	0.04	0.03	0	0.01	-0.02	0.05	0	-0.01	-0.02	0	0	0	0.02	-0.05	-0.29	0.09	0	0	0.04	0.07	0	-0.15	0	-0.01	0	0	0	0	-0.03
0	-0.03	-0.13	-0.02	0	0	0	0	0	0	0	0.01	0.02	0	0	0	-0.01	-0.16	0	0	0	-0.01	0.01	0.01	0.02	0	0	0	0	0	0	-0.02
-0.01	0.02	-0.06	0.1	0.05	0	0.05	-0.01	0	0	0.05	0.04	0.03	-0.02	0	-0.14	0.06	0.45	0	0	0	-0.06	0.07	-0.1	0.13	0	0	0	0	0	-0.01	-0.01
0.11	-0.05	-0.03	0.03	0	0	0	0	0.04	0	-0.02	0.03	0.01	0	0	0	0.02	0.46	0.15	0	0	-0.05	-0.04	0	-0.01	0	0	0	0	-0.01	0	-0.01
-0.01	0.01	-0.07	-0.08	0.01	0	-0.01	0.01	0	0	0	-0.01	0.02	-0.02	0	0	-0.01	-0.17	0.03	0	0.01	0.05	-0.01	0	-0.01	0	0	0	0	-0.01	0.01	0
-0.04	0.01	-0.03	-0.03	0.04	0	-0.01	0	0	0	0.03	-0.02	0.03	-0.02	0	0	-0.03	-0.14	0.02	0	0	-0.03	-0.08	-0.01	-0.02	0	0	0	0	0.01	-0.01	0
0	0.01	-0.04	0.02	-0.03	0	-0.04	0	0	0	0.01	-0.01	0.02	-0.01	0	0.02	-0.02	-0.14	-0.01	0	0	0.05	-0.16	0.04	0.01	0	-0.01	0	0	0.02	0	0
0	0.01	0.2	0.04	0	0	0.04	-0.02	0	0	0	0	0.01	0	0	0	0.03	0.27	0.02	0	0	-0.01	0.07	0	0	0	0	0	0	0	0	0
0	0.04	-0.01	0.05	0	0	0	0.03	0	0	0	0	0.01	0	0	0	0	0.59	0.03	0	0	-0.02	0.05	0	0	0	0	0	0	0	0	-0.01
-0.03	-0.02	0.34	-0.07	0	0	0.02	0	0	-0.01	0	0	0.02	0	0	0.01	-0.04	0.38	0.05	0	0	-0.02	-0.11	0.02	0.01	0	0	0	0	0	0	0.09
-0.02	0.06	-0.26	0.07	0.03	0	0	-0.01	0	0	0.02	0.01	0	0	0	0.01	0.03	-0.29	-0.07	0	0	-0.05	-0.11	0	0.01	0	0.03	0	0	0.05	0	0.17
-0.03	0.02	0.06	0.1	-0.08	0	0.01	-0.05	0	-0.01	0	-0.03	0.04	0.49	0	0	-0.05	0.34	0.01	0	0	0.05	-0.13	-0.01	0.04	0	0.01	0	0	0	-0.02	-0.04
-0.07	-0.02	-0.07	0.02	0.04	0	-0.1	0.09	-0.01	0.01	0.06	-0.12	0	0	0.01	0	0.04	-0.23	0.06	0	-0.02	0.12	-0.15	0.01	0.01	0	-0.01	0	0	-0.03	-0.02	-0.04
0.27	-0.04	-0.15	0.07	0.04	0	0.03	-0.06	0	0	0.05	-0.04	0	-0.02	0.02	0.02	-0.04	-0.11	0.21	0	0	0.21	0.03	0.07	0.09	0	0.01	0	0	-0.01	0	0.01
-0.02	-0.02	0	-0.03	0.01	0	-0.01	0.04	0	0	-0.01	0.01	0	0	0	0.01	-0.01	-0.1	-0.09	0	0	0	-0.11	0	-0.04	0	-0.01	0	0	0	0	-0.02
-0.01	-0.02	-0.05	0.02	0.01	0	0.01	-0.01	0	0	0.03	0.02	0.02	0	0	0.02	0	0.41	0.21	0	0	-0.06	0.12	-0.06	-0.01	0	0	0	0	0	0.01	0.01
-0.03	-0.02	-0.01	0.05	-0.07	0	0	-0.04	0	0	-0.03	0.01	0	-0.01	0	0.01	0.02	0.46	-0.03	0	0	0.01	-0.05	-0.09	0.08	0	-0.02	0	0	0.07	-0.01	0.27
-0.02	-0.04	-0.29	-0.06	0.01	0	-0.04	0.01	0	-0.01	0.03	0.02	0.01	-0.01	0	-0.09	0.02	0.24	-0.02	0	0	-0.02	0.04	-0.02	-0.11	0	0	0	0	0.01	0.02	0
-0.02	0.01	0.03	0.05	0.04	0	0.01	-0.04	0	0	-0.02	0.01	0.01	0	0	0	0.03	0.49	-0.07	0	0	0.08	0.08	-0.01	0.03	0	0	0	0	0	0	-0.01
-0.02	-0.03	-0.16	0.04	0.02	0	0.01	-0.01	0	0	0.05	-0.02	0	0	0	0.01	0.01	-0.19	0.01	0	0	0.06	-0.07	-0.03	-0.02	0	0.01	0	0	0	0.01	-0.04
-0.01	-0.04	0	0	0	0	0	0.01	0	0	0	0.02	0.02	0	0	0	-0.02	-0.27	-0.06	0	0.02	0.01	-0.01	0.02	0	0	0.01	0	0	0	0	-0.02
-0.01	0.01	-0.18	0	0	0	0	0	0.01	0	0.02	-0.02	0	0	0	0	-0.01	-0.21	0.14	0	0	0.01	0.01	0.01	0.02	0	0	0	0	0	0	-0.03
0.12	-0.09	0.05	-0.07	0.04	0	0.01	-0.03	0	0	-0.02	0.01	0.03	0	0	0.02	-0.02	-0.17	-0.09	0	0	0.02	-0.09	0.01	0.04	0	0	0	0	0	0	-0.03
-0.01	-0.01	0.12	0.04	0	0	0.01	-0.06	-0.01	0	-0.03	0.03	0	-0.01	0	0.01	0.01	0.51	-0.03	0	0	-0.07	0.08	-0.01	-0.01	0	0	0	0	0.02	0.01	0.02
-0.01	0.03	-0.1	-0.05	0	0	0	0.01	0	0	0	-0.01	0	-0.03	0	0.01	0	-0.12	0	0	0	-0.01	-0.06	0.02	0	0	0	0	0	0	0	-0.01
-0.02	-0.02	0.15	0.06	0.04	0	0.01	-0.08	0	0	0.05	0.01	0.01	-0.01	0	0	-0.04	-0.23	-0.06	0	0	-0.03	-0.29	0.06	0.04	0	-0.01	0	0	0.01	0	0.07
-0.04	0.01	-0.07	0.16	0.06	0	-0.04	0.07	-0.01	0	-0.02	0.04	0	-0.01	0	0.03	0.03	0.38	-0.07	0	0.02	-0.03	0.08	0.02	-0.02	0	0	0	0	-0.01	0.04	-0.04
0	0.01	-0.11	-0.06	0.01	0	-0.02	0.02	0.04	0	-0.02	0.01	0	-0.01	-0.01	0	-0.02	-0.19	-0.04	0	0	0.02	-0.03	0.02	0	0	0	0	0	0	0	-0.03
-0.01	-0.02	0.2	0.02	0.04	0	0.02	0	-0.01	0	0.01	0.03	0.02	-0.01	0	0.01	0.01	0.53	-0.02	0	0	-0.08	-0.09	0.04	0.03	0	-0.01	0	0	0	0	-0.01
-0.03	0.01	-0.02	-0.05	0	0	0.02	0.03	0	0	0.02	-0.02	0.01	0.17	0	-0.14	0.01	0.45	0.11	0	0	0.03	0.03	-0.01	0.07	0	0.01	0	0	0	0	-0.01
-0.01	0.02	0.09	0.05	0.02	0	0	-0.02	0	0	0.03	0.01	0	0	0	0.02	0	0.45	-0.03	0	0	0	0.01	0	-0.02	0	0.02	0	0	0	0	0
-0.01	0.03	0.34	0.11	0.09	0	-0.02	0	0	0	0.15	0.01	0.05	0	0.02	0.03	0.01	-0.15	-0.06	0	-0.02	0.09	-0.06	0.08	0.04	0	0.01	0	0	0	0	-0.02
-0.04	0.06	-0.1	0.03	0.01	0	-0.03	0.01	0	0	0.02	0.03	0.01	-0.03	0	0	0	-0.34	0.01	0	0	-0.01	0.04	-0.01	-0.03	0	0	0	0	0	0	-0.03
0.11	-0.02	-0.12	0.07	0	0	0	0.02	0	0	-0.01	0.01	0	-0.01	0	0	0.01	0.32	0.17	0	0	0.03	0.05	0.03	0.01	0	0	0	0	0	0	0
-0.02	-0.03	-0.13	0.03	0.03	0	0.01	-0.02	0	0	0.02	-0.01	0.01	-0.01	0	0.02	-0.02	-0.29	-0.01	0	-0.01	0.03	0.03	0.02	0	0	0.01	0	0	-0.01	-0.01	-0.02
0.04	-0.03	0.09	0.04	0.01	0	0	0	0	0	-0.03	0	0	-0.01	0	0.02	-0.02	0.16	-0.03	0	0	0.02	0.07	0	0.02	0	0	0	0	0.1	0	0.2
-0.05	-0.04	-0.01	0.03	0.01	0	-0.01	-0.01	-0.01	0	-0.03	0.01	0.02	-0.01	0	0.03	0.02	-0.29	-0.01	0	-0.01	0.03	-0.08	0.01	0	0	0.01	0	0	0	0	-0.02
-0.02	0.01	0.24	0.04	0.02	0	0.01	0.03	0	0	-0.02	0.04	0.03	-0.01	-0.03	0.01	0	0.32	-0.06	0	0.01	-0.03	0.03	0.01	0.01	0	0.02	0	0	0	0.03	0
-0.01	-0.07	-0.07	-0.08	-0.05	0	-0.01	0.01	0	0.01	0.03	-0.02	0	-0.01	0	0	0.01	-0.17	0.08	0	-0.01	-0.02	-0.04	0.03	0	0	0	0	0	0	0	-0.05
-0.05	-0.01	0.1	0.04	0	0	0	0	0	0	0.03	0.02	0.01	0	0	0.01	0.02	0.6	0.02	0	0	-0.04	0.06	-0.03	-0.05	0	0.01	0	0	0	0	0
-0.15	-0.1	-0.15	0.06	0.03	0	-0.01	-0.11	-0.02	0	-0.02	0.02	0.03	-0.01	0.01	0	-0.08	0.23	-0.16	0	0.02	-0.09	0.16	0.09	-0.07	0	-0.01	0	0	-0.01	0.01	-0.06
0.1	0.07	-0.15	0.02	0.01	0	0.01	0	0	0	-0.01	-0.02	-0.1	0	0	0.01	0.03	-0.34	-0.02	0	0	-0.02	0.06	0.02	-0.01	0	-0.01	0	0	-0.01	0	-0.02
-0.01	0.01	-0.02	-0.07	0	0	-0.01	-0.01	0	0	0	-0.02	0.01	0	0	0.01	-0.01	-0.3	0.08	0	-0.01	0.05	-0.05	0	0.02	0	0	0	0	0	-0.02	-0.01
-0.03	0	-0.06	0.05	0.01	0	0.02	0.02	0	0	-0.01	0.01	0.02	-0.02	0.01	0.01	0.01	0.57	0.25	0	0	-0.01	0.03	-0.13	-0.05	0	-0.01	0	0	-0.02	-0.01	-0.02
0.12	-0.02	0.16	0.06	0.02	0	0.02	-0.01	0	0	0	-0.01	0	-0.01	0.01	0	-0.05	-0.17	-0.03	0	0	-0.07	-0.29	0.01	0.01	0	0	0	0	-0.01	0.02	-0.02
-0.03	0.01	0.17	0.01	0.01	0	0	0.02	-0.02	0	-0.02	0.01	0	0	0	0.01	0.02	0.44	0	0	0	-0.02	0.09	-0.02	-0.02	0	0.02	0	0	0	0	0
-0.07	0.03	0.01	0.04	0.01	0	0	0.01	0	0	0.01	-0.04	-0.31	-0.04	0	0.02	0.02	0.27	-0.15	0	0	-0.01	-0.02	-0.03	-0.07	0	0.02	0	0	-0.01	0	-0.03
-0.01	-0.01	0.14	0.06	0.01	0	0	-0.02	0	0	0	0.02	0.01	0	0	0	0.01	0.52	-0.01	0	0	-0.02	-0.02	-0.01	-0.02	0	0	0	0	0	0.01	-0.02
-0.01	0.04	-0.15	0.01	0.01	0	-0.01	0.02	0.01	0	-0.01	-0.01	0	-0.01	0	0.02	0	-0.19	-0.01	0	0	0.03	0	0.02	-0.02	0	0	0	0	-0.02	-0.01	-0.05
-0.02	0.01	-0.09	0.12	0	0	0	-0.02	0	0	-0.01	0.04	0.03	-0.01	0	0	0.03	0.52	-0.09	0	0.01	-0.02	0.17	0.02	0	0	0	0	0	0	0	-0.02
-0.01	-0.01	-0.02	-0.06	0.01	0	0	0	0	0	-0.02	0	0	0	0	0	0	-0.21	0.06	0	0	-0.05	-0.1	-0.03	0	0	0	0	0	0	0	-0.02
0	-0.01	-0.08	-0.06	0	0	-0.02	0	0	0	0	0.01	0	-0.02	0	0	0	-0.08	0	0	0	-0.04	0.04	0.02	-0.01	0	0.01	0	0	-0.01	-0.01	-0.02
0	0	-0.07	-0.07	0	0	0.01	0.05	-0.01	-0.01	0.02	0	0	-0.02	0	0	0	-0.17	0	0	0	-0.03	0.02	0	0.01	0	0	0	0	0	0	-0.02
-0.03	-0.02	0.12	0.05	0.03	0	-0.01	-0.02	-0.01	-0.01	-0.02	0.01	0.01	-0.02	0	0	-0.04	0.37	-0.24	0	0.01	-0.1	0.01	0.03	-0.42	0	-0.01	0	0	-0.02	0	-0.04
0	-0.04	-0.04	-0.02	-0.01	0	0.01	0	0	0	0.02	0.01	0	0	0	0.01	-0.02	-0.24	-0.02	0	0	0.01	0.05	0.03	0	0	0	0	0	0	0	-0.01
0	-0.06	-0.19	0.12	0.04	0	-0.03	0.07	-0.02	0	-0.01	-0.03	0.03	-0.02	0.01	0.02	-0.08	0.47	-0.02	0	0.01	0.01	0.33	0.02	0.04	0	0.01	0	0	0	0	-0.02
-0.02	-0.04	0	-0.04	0.01	0	0.01	0.01	0	0	-0.02	0.01	0	0	0	0.01	0	-0.22	0	0	0	0	0.01	0.01	0	0	0	0	0	0	0	-0.01
0.05	0.04	-0.05	0.03	0.01	0	-0.02	-0.02	0	0	-0.01	-0.01	0.02	-0.01	0	0.01	0.02	0.52	-0.01	0	0	-0.01	0.1	0	-0.01	0	0	0	0	0	0.02	-0.02
-0.01	0.07	0	-0.07	0	0	0	0.02	0	0	0.02	0	0	-0.03	0	0.01	0	-0.11	-0.04	0	0	-0.03	-0.04	0	-0.02	0	0	0	0	0	0	0
-0.06	-0.04	0.01	0.07	0.01	0	0	0.01	-0.01	0	0.02	0.01	0.02	0	0	0	-0.01	0.48	-0.04	0	0	0.04	0.09	0.02	0.02	0	0	0	0	0	0	-0.02
0	0.02	-0.1	-0.03	0	0	0	0	0	0	-0.01	0	0	-0.01	-0.02	0.01	0.01	-0.04	-0.05	0	0	-0.03	-0.02	0.01	-0.01	0	0	0	0	-0.01	0	0
-0.04	0.02	0.19	0.07	0.02	0	0.03	-0.05	-0.02	0	-0.02	-0.06	-0.3	-0.01	0	-0.27	-0.04	0.26	-0.03	0	0	-0.04	0.04	-0.06	0.01	0	0.01	0	0	-0.01	-0.01	-0.04
-0.01	0.07	0.01	-0.11	0	0	0.02	0	0	0	-0.02	0.01	0	-0.02	0	0.03	-0.01	-0.21	-0.03	0	0	-0.01	-0.04	0.03	0	0	-0.02	0	0	0	0.01	-0.02
-0.06	-0.06	-0.13	-0.11	0.03	0	-0.04	0.01	-0.01	0.01	0.03	0.01	0	-0.01	0	0	-0.02	-0.2	0.08	0	0.02	0.06	0.07	0.02	0.01	0	-0.01	0	0	0	0	0
0.05	0	-0.08	0.02	0.02	0	-0.01	-0.01	-0.01	0	-0.01	-0.02	0.03	-0.03	0	0.01	0	-0.25	-0.02	0	0	0.06	-0.09	0	0.01	0	0.01	0	0	0	0.01	-0.02
-0.03	0.02	0.31	-0.1	0.01	0	-0.02	0.02	0	0	-0.02	-0.05	0.04	0.47	0	0	-0.01	-0.09	-0.04	0	0	0.17	-0.03	0.01	0.07	0	-0.01	0	0	0	0	0
0.06	-0.01	-0.01	-0.05	-0.05	0	0	0	-0.01	0	0.03	0	-0.1	0	0	0	0	-0.3	0.02	0	0	0.01	0.01	0.03	0.03	0	0	0	0	-0.01	-0.01	-0.04
-0.02	-0.03	-0.04	-0.04	0.01	0	-0.02	-0.02	0	0	-0.01	0.01	0	-0.01	0	0	0.01	-0.13	-0.02	0	-0.01	-0.03	0.02	0.01	-0.01	0	0	0	0	0	0	-0.04
-0.01	-0.02	0.01	-0.13	0.01	0	0.01	-0.02	0	0.02	0.05	0.03	0	-0.03	0.01	-0.16	-0.05	0.15	-0.1	0	0	-0.01	-0.22	0.07	0	0	0	0	0	0	0	-0.02
-0.03	-0.1	0.05	0.06	0	0	-0.03	0.1	-0.01	0	0.07	0	0.01	0	0	0.01	0.02	0.58	-0.01	0	0	-0.07	0.03	0.04	0.01	0	0	0	0	0	-0.02	-0.02
0	-0.02	0	0.03	0	0	-0.01	-0.03	0	0	0.02	0	0	0	0	0	0	-0.12	-0.04	0	0	-0.01	0.04	-0.02	0	0	0.01	0	0	-0.01	-0.03	-0.01
-0.07	0.06	-0.21	0.04	0.01	0	-0.01	0.06	0	0	0.06	0.04	0.06	-0.01	0	0	0.02	-0.34	-0.05	0	0.03	0.04	0.01	-0.08	-0.01	0	0	0	0	0.01	0	0
-0.01	0.04	0.01	-0.03	0.01	0	-0.04	0.05	0	0	0.01	-0.04	0	0	0	0	-0.04	-0.13	0	0	0	0.04	-0.11	-0.04	-0.02	0	0	0	0	0	0.01	0
0.13	-0.02	0.16	0.09	0.03	0	0.01	-0.01	0	0	-0.04	0.01	0.02	-0.01	0	0.05	0	0.24	0.04	0	-0.01	0.01	0.03	0.01	-0.02	0	0.01	0	0	0	0	0
-0.02	0.1	-0.42	-0.22	0.02	0	-0.02	0	0.01	0	0.04	0.03	0	0	0	0	0.01	0.28	0.03	0	0	0	0.04	-0.15	-0.06	0	0	0	0	0	0	-0.05
0	0.04	-0.04	-0.04	-0.02	0	-0.01	0.01	0	0	0.01	0.01	0	0	0	0	-0.01	-0.14	-0.04	0	0	0.01	-0.03	0.02	-0.04	0	-0.01	0	0	0	0	-0.03
-0.06	-0.09	0.12	-0.16	-0.05	0	0.04	-0.06	-0.02	0	-0.03	-0.03	0.02	-0.04	0	-0.2	-0.03	0.19	-0.02	0	0	-0.03	-0.12	0.03	0.03	0	0	0	0	0.01	0	0.07
-0.01	-0.03	0.05	-0.09	-0.03	0	0.01	-0.01	-0.01	0	0	0.01	0	0	0	0.02	0.01	-0.22	-0.09	0	0	-0.04	0.03	0.04	0.01	0	-0.01	0	0	0	0	-0.01
-0.03	0.05	0.18	0.01	0.03	0	0.04	-0.03	0	0	0.01	0	0	0	0	0	0.02	0.28	-0.03	0	0	0.02	0	-0.01	0	0	0	0	0	0	0	0
-0.03	-0.04	-0.04	-0.03	0.01	0	-0.04	0.01	-0.01	0	0.01	-0.02	0.01	0	0	0	-0.02	-0.23	-0.04	0	0	-0.01	0.06	0.02	0.03	0	-0.01	0	0	0	0.01	-0.03
-0.03	-0.09	0.27	0.1	0.03	0	0.05	0.06	0	0	0.14	-0.02	0.02	-0.01	0	0	0.08	-0.18	0.18	0	0	0.1	-0.07	0.11	0.06	0	0.04	0	0	-0.01	-0.02	-0.01
-0.03	-0.04	-0.02	0.06	0	0	0.01	0	0	0.01	0.03	0.04	0.01	0	0	0	0.01	0.34	0.07	0	0	-0.04	0.14	0.03	-0.03	0	0	0	0	0.01	-0.01	0.12
-0.05	0.02	-0.11	0.08	0.02	0	-0.04	0.05	0.03	0	0.03	0.02	0	0	0	0.01	0.01	-0.21	-0.16	0	0	-0.03	0.02	0.01	0	0	-0.01	0	0	-0.01	0	-0.05
-0.01	-0.03	-0.13	0.03	0	0	-0.01	0.01	0.03	0	-0.02	0.01	0.01	0	0	0.02	0.02	-0.13	0	0	0	-0.08	0.1	0	0.02	0	-0.01	0	0	-0.02	0	-0.01
-0.06	-0.04	-0.17	0.11	0	0	-0.01	-0.01	0	0	0.06	-0.04	0.01	-0.01	0	0.02	-0.02	-0.33	0.08	0	0	0.07	-0.02	-0.02	-0.03	0	0.03	0	0	0	0	-0.02
0.16	0.04	0.02	0.06	-0.08	0	-0.02	-0.07	0	0	0.02	0.02	0.02	-0.01	0.01	0.02	0	0.38	0.03	0	0	-0.02	-0.1	0.04	0.01	0	-0.02	0	0	0	0	-0.01
-0.02	0.01	-0.09	-0.09	0.01	0	-0.01	0	0	0	-0.03	0	0	-0.01	0.01	0.01	-0.03	-0.17	-0.05	0	0	-0.04	0.06	0.03	0.01	0	-0.01	0	0	-0.01	0.03	-0.03
0.09	-0.01	-0.06	0.05	0	0	-0.01	0	0	0	-0.02	0.03	0.03	0	0	0.03	0.02	0.39	0.05	0	0	0.01	0.06	0.01	-0.01	0	0	0	0	0	0	-0.01
-0.01	0	-0.09	0.03	0	0	0.03	-0.02	0	0.01	0.02	0	0.01	-0.01	0	0	-0.01	-0.25	-0.07	0	0	-0.03	0.08	-0.07	-0.02	0	0.01	0	0	0	0	0
0	0.04	-0.04	0.02	-0.03	0	0.02	-0.05	0	0	0.05	-0.02	0	-0.01	0	0.01	0.01	-0.43	0.06	0	0	0.01	0.05	-0.07	-0.01	0	0	0	0	0	0	-0.02
-0.08	-0.09	0.17	-0.22	0.01	0	0.01	0.02	0	0	-0.02	0.01	0.02	-0.02	0	0.01	-0.03	0.28	-0.25	0	0	0	-0.36	0.13	0.03	0	0.02	0	0	0	0	-0.02
-0.01	0.06	-0.09	-0.18	0.03	0	0.03	-0.07	-0.03	0	-0.04	0.05	0	0	0	0	0.01	0.34	-0.12	0	0	-0.1	-0.06	-0.01	-0.03	0	0.01	0	0	-0.01	-0.03	-0.02
-0.01	0	0.1	0.04	0.03	0	0	0.01	0	0	0.02	0	-0.13	-0.02	0	0	0.01	0.39	0.05	0	0.02	-0.02	0.09	-0.03	0.03	0	0.03	0	0	0	0	0.01
-0.04	-0.02	-0.08	0.02	0	0	0	0.05	0.01	0	-0.01	-0.02	0	0	-0.01	0	0.01	-0.15	-0.06	0	0	0.01	-0.06	0	0.02	0	-0.02	0	0	0	0	-0.02
-0.01	0	-0.11	0.06	0.02	0	-0.02	0	0	0	-0.01	-0.02	0	-0.01	0	0	0	-0.28	0.07	0	0	0.02	0.01	-0.03	0	0	0.01	0	0	0	0	-0.01
-0.04	0	-0.52	0.05	0.02	0	0.03	-0.01	0	0	0	0.01	0	-0.01	0	0.01	-0.03	0.22	0.02	0	0	0.03	-0.05	0.01	-0.04	0	0	0	0	0	0.01	-0.02
-0.01	-0.03	-0.01	0.01	0	0	0	0	0	0	-0.01	0.01	-0.06	0	0	0.02	0	-0.17	0.02	0	0	-0.02	-0.02	0.01	0.02	0	0	0	0	-0.01	0	-0.04
0	0.01	0.11	0.09	0.01	0	0	-0.06	0	0	-0.03	0.01	0	0	-0.01	0.01	0.01	0.34	-0.03	0	0	0.06	0.03	0.01	0	0	0.02	0	0	0	0	-0.02
-0.01	-0.04	0.19	-0.07	-0.03	0	0	0	-0.01	0	-0.02	0	0	0	-0.01	0.01	-0.01	-0.08	-0.04	0	0	-0.03	-0.13	0.03	0.02	0	-0.02	0	0	0	0	-0.04
-0.02	-0.08	0.3	0.08	0.01	0	0	-0.02	0	0	-0.04	-0.01	0.01	-0.01	0	0.01	0.04	0.48	-0.09	0	-0.01	-0.05	0	0.02	-0.01	0	0	0	0	0	0	-0.01
0	-0.07	0.01	0.01	-0.04	0	0	0	0	0	0	0.02	0	-0.02	0	0.01	-0.01	-0.22	0.05	0	0	0	-0.11	-0.04	0	0	0	0	0	0.01	0	0.02
-0.02	0	-0.03	-0.02	0	0	0.01	-0.01	0	0	0	0	0	-0.01	0	0	0	-0.19	-0.06	0	0	0	-0.03	0.01	0	0	-0.01	0	0	0	0	0
-0.01	0.02	0.12	-0.04	0.01	0	0.01	-0.01	-0.01	0	-0.01	0.02	0.01	0	0	0	-0.03	-0.16	-0.06	0	0.01	-0.06	-0.06	0	0	0	-0.01	0	0	-0.01	0	-0.01
0	0	0.57	0.06	0.01	0	-0.02	-0.02	-0.01	0	-0.01	-0.05	0.03	-0.01	-0.03	0.03	0	-0.1	0.21	0	0.01	0.03	0.04	-0.01	0	0	0	0	0	0	0	0
-0.01	-0.03	-0.06	0.02	0	0	0.01	0.03	-0.01	0	0	0.01	0.02	-0.04	0.01	0	-0.03	-0.31	0.07	0	0	0	0.01	-0.07	-0.02	0	-0.01	0	0	0.01	0	-0.01
-0.04	0	-0.08	0.04	0.01	0	0.01	-0.03	-0.01	0	0	-0.01	0	0	0.01	0.01	-0.02	-0.27	-0.04	0	0	-0.02	0.13	0	-0.01	0	-0.01	0	0	0.01	0	-0.02
-0.03	0.06	-0.37	-0.15	0	0	0.01	0	0	0	-0.02	-0.04	0.02	-0.03	0	0	-0.04	0.3	0.2	0	0	-0.05	-0.12	-0.02	0	0	0.01	0	0	0	0.02	0
0	0.01	-0.1	-0.04	-0.02	0	-0.01	0.01	0	0	0.02	-0.03	0.01	0	0	0	0.01	-0.21	0.05	0	0	0	-0.01	-0.02	-0.02	0	0	0	0	0	0	0
0.07	-0.03	0	0.06	0	0	0.01	-0.01	0	0	-0.02	0	0.02	0	0.01	0	0.01	0.38	0.1	0	-0.01	-0.03	0.16	-0.03	-0.01	0	0	0	0	0	0.01	0
-0.02	0.02	0.02	0	0	0	0	-0.01	0	0	0	0.01	0.01	0	0	0	0.01	-0.11	-0.08	0	0	-0.01	-0.05	0.01	-0.03	0	0	0	0	0	0	-0.01
-0.01	0.08	-0.11	0.13	0.05	0	0.02	-0.04	0	0	-0.01	-0.05	0.03	0	0	0.02	0	0.31	0	0	0.01	-0.05	0.28	-0.02	-0.06	0	0	0	0	-0.01	-0.01	-0.02
-0.07	0.01	0.23	0.16	0.06	0	0.03	0	-0.01	0	0.13	0	0.01	0	0	0	0.03	-0.11	0.07	0	0	-0.03	0.17	-0.04	0.01	0	0.03	0	0	-0.01	-0.01	-0.04
-0.01	-0.02	0.02	0.03	0.02	0	0	-0.02	0	0	0	0.02	0.01	-0.01	0	0.01	0.01	-0.16	0	0	0	-0.04	-0.02	-0.02	-0.04	0	0	0	0	0	0	-0.02
-0.04	-0.03	-0.01	-0.06	0.01	0	0	-0.01	0	0	-0.01	0	0	0	0	0	0	-0.15	-0.06	0	0	0	-0.08	0.01	-0.04	0	0	0	0	0	0	0
0	-0.03	-0.14	0.04	0.02	0	-0.01	0.01	0	0	-0.05	-0.02	0.01	-0.02	0	0	-0.01	-0.2	-0.07	0	0	0.04	0.05	0	-0.02	0	-0.01	0	0	0	0	0
-0.06	0.02	-0.21	0.06	0.02	0	0.05	0.03	0	0	0.01	-0.05	0	0	0	0.01	-0.04	-0.32	0.09	0	0	0.13	-0.04	0.01	-0.06	0	0	0	0	0	-0.01	0
-0.03	-0.01	-0.08	0.06	0	0	0	-0.01	0	0	-0.02	0	0.02	-0.02	0	0	-0.02	-0.16	-0.04	0	0	0	-0.04	0.01	0.02	0	0	0	0	0	0	0
-0.02	0.06	-0.44	-0.13	0	0	0	-0.04	-0.03	0	-0.01	0.02	0.01	-0.03	0.01	0.04	0.01	0.27	0.2	0	0	-0.06	-0.12	-0.03	-0.03	0	0	0	0	-0.02	0	-0.03
-0.05	-0.08	-0.5	-0.12	0.04	0	0	-0.09	-0.01	0	0.08	0.04	0	0	0	0.01	0.02	0.3	0.17	0	-0.01	0.03	-0.14	0.04	0.01	0	0.01	0	0	-0.02	0	-0.01
0	-0.01	-0.09	0.01	-0.04	0	0	-0.03	0	0	0	0.02	0	0	0	0.01	-0.02	-0.12	-0.04	0	0	0.03	-0.04	0.01	-0.01	0	0	0	0	-0.01	0	-0.01
0.11	-0.01	0	-0.04	0	0	0	0.01	0	0	-0.01	-0.02	0	0	0	0	0	-0.29	-0.08	0	0	0.01	-0.01	0	0	0	0	0	0	0	0	-0.02
0.35	-0.05	0.14	0.09	-0.07	0	0	0.02	0	0	0.03	-0.08	0	-0.03	0	0.02	-0.02	0.37	0.01	0	0	0.09	-0.18	0.03	0.07	0	0	0	0	0	0	-0.07
0	-0.01	-0.06	0.01	0.01	0	0.01	0	0	-0.01	-0.01	0.04	0.03	0	0	0.02	-0.03	-0.3	-0.01	0	0	-0.03	0.03	-0.01	-0.05	0	-0.02	0	0	-0.01	0	0
-0.03	0	-0.06	0.05	0	0	-0.01	-0.01	-0.01	0	-0.01	-0.02	0.01	0	0	0	-0.02	-0.19	-0.08	0	0	0.05	-0.02	0.02	0.01	0	0	0	0	0.01	0	0.05
-0.02	-0.01	0.01	-0.1	-0.08	0	-0.02	0.04	0.02	0	-0.01	-0.01	0.01	0	0	0	0.02	-0.12	0.12	0	0	0.09	-0.09	0.01	0	0	0	0	0	0.07	0	0.7
-0.04	0.02	-0.01	-0.07	-0.04	0	0.02	-0.03	0	0	0.04	-0.05	0.02	-0.01	0	0.01	-0.01	-0.19	0.05	0	-0.01	0.01	-0.02	0.03	0.02	0	0	0	0	0	0	-0.01
-0.01	-0.03	-0.01	0.06	0.03	0	0	-0.01	0	0	0.04	0	0.06	0	0	0	0.02	0.56	-0.06	0	0	-0.07	0.03	0.02	-0.02	0	0	0	0	0	0	0.05
-0.03	0.02	0.13	0.02	0.01	0	0.01	-0.01	0	0	0	0.01	0.01	0	0	0.01	-0.01	0.41	-0.11	0	0	-0.06	0.16	0.02	0.01	0	0	0	0	0	0	0
-0.04	0.01	-0.51	-0.13	0.03	0	0	0.09	0.03	0	-0.01	-0.06	0	-0.03	0	0.02	-0.05	0.23	0.01	0	0.01	0.14	-0.05	-0.05	-0.01	0	0.02	0	0	-0.01	0	-0.05
0.09	-0.04	-0.22	0	0.01	0	0	-0.02	-0.01	0	-0.01	0.01	0	-0.02	0	0	0.02	-0.31	0.01	0	0	-0.01	0.08	0	-0.01	0	0.02	0	0	0	0	-0.01
0	-0.01	-0.09	-0.04	0	0	-0.03	-0.02	0	0	0.03	-0.01	0.01	0	0	0.01	0.01	-0.13	-0.05	0	0	0	-0.07	0.02	0.03	0	0	0	0	-0.01	0.02	-0.01
-0.01	-0.04	-0.06	0.02	0.01	0	-0.02	0	0	0	-0.01	-0.02	0	0	0	0.02	0	0.22	0.24	0	0	0.08	-0.04	-0.02	-0.02	0	0	0	0	0.02	-0.01	0.34
-0.02	0.01	-0.04	-0.06	0.01	0	0.01	0.02	0	0	0.01	0.01	0.01	-0.01	0	0	-0.01	-0.21	0.04	0	0	0.02	-0.05	0	-0.03	0	0	0	0	0	0	0
-0.03	-0.01	-0.07	-0.05	0.03	0	0.02	-0.01	0	0	0.03	-0.01	0.01	0	0	0	-0.02	-0.26	0.1	0	0	-0.01	-0.02	-0.03	0.01	0	0	0	0	0	0	-0.03
-0.03	0	-0.24	-0.04	0	0	0	-0.01	0	0	0.04	0	0.01	0.41	0	0	0	0.45	0.08	0	0	0.01	0.01	0	0.02	0	0	0	0	0	0	-0.01
-0.02	-0.04	-0.13	0.04	0	0	0	0	0	0	-0.04	-0.04	0.03	-0.01	0	0	0	-0.28	0.16	0	0	0.04	0.03	-0.04	-0.01	0	0	0	0	-0.01	0	-0.01
-0.01	-0.01	-0.04	-0.08	0	0	0	0.01	0	0	-0.03	0	0	-0.01	0	0	-0.01	-0.13	-0.01	0	0.01	0	-0.1	0.03	-0.01	0	0	0	0	0	-0.01	0
0.24	0.08	0.08	-0.16	0.07	0	-0.02	0.13	0.03	0	-0.01	0.05	0.01	0	0.01	0.01	-0.02	-0.17	0.22	0	0	-0.03	0.13	0.01	0.05	0	0	0	0	0	0	-0.01
-0.03	-0.03	0.1	0.01	0.02	0	0.04	-0.06	0	0	0.02	0	0	-0.01	0	0	0	-0.21	0.01	0	-0.01	-0.07	-0.23	0.03	0.01	0	0.03	0	0	0	0.03	-0.02
-0.03	0.01	-0.14	0.03	0.01	0	0	0	0	0	-0.03	-0.06	0	-0.05	0	0.02	-0.01	-0.33	0.05	0	0	0.08	0.07	-0.03	0.01	0	0	0	0	0	0	-0.02
-0.06	0.01	-0.29	-0.15	0.02	0	0.03	-0.06	0	-0.01	0.04	-0.04	-0.29	-0.01	0	0	-0.05	0.26	-0.07	0	0	0.03	0	0.02	0.08	0	0.02	0	0	0.01	0	0.02
-0.03	0	-0.13	0.05	0	0	0	0	0	0	0.03	0	0	-0.03	0	0	0	-0.24	0.02	0	0.01	0	-0.03	0.01	-0.01	0	-0.01	0	0	0	0	-0.02
0	0.03	-0.15	0.04	0	0	0	0	-0.01	0	0	0.01	0.01	-0.02	0	0	-0.01	-0.27	0.02	0	0	0.01	0.09	0.01	-0.07	0	0	0	0	-0.01	0	-0.01
-0.02	0.01	-0.04	-0.06	-0.05	0	0	-0.01	-0.02	0.01	0.06	-0.02	0	0	0	0	-0.04	-0.23	0.11	0	0	0.11	-0.2	-0.04	-0.01	0	0	0	0	0.01	0	-0.01
0	-0.03	0.31	0.04	-0.02	0	0.02	-0.01	0	0	0	0	0.01	0	0	0	-0.01	0.4	-0.02	0	0.01	-0.03	-0.14	0.07	0	0	0	0	0	0.01	0.01	-0.02
-0.03	-0.03	0.22	-0.02	0	0	0.01	0	0	0	-0.03	0.01	0	0	0	0	-0.01	-0.26	-0.09	0	0	0.01	-0.06	0.02	0.02	0	0	0	0	-0.01	-0.01	-0.02
0	-0.03	0.09	0.13	0.02	0	-0.01	-0.02	-0.01	0	-0.02	0.04	-0.23	0.39	0	0	-0.01	0.37	0	0	0.01	-0.1	0.03	0	-0.07	0	-0.01	0	0	0	0.05	-0.04
-0.02	-0.03	-0.37	-0.1	0.01	0	0	-0.03	0	0	-0.02	0	0	0	0	0	-0.02	0.29	-0.11	0	0	0.09	-0.03	0.01	0.02	0	0	0	0	0.01	0	-0.01
-0.04	0.11	-0.35	-0.17	-0.13	0	-0.01	-0.01	0.05	0	0	0.02	0.01	0	0.01	0.02	-0.01	0.29	0.09	0	0	-0.11	0.08	-0.02	-0.06	0	-0.04	0	0	0.04	0.01	0
0.08	-0.05	-0.09	-0.04	0	0	0.02	-0.06	-0.01	0	0.03	0.02	0.01	-0.01	0	0	0.01	-0.21	0	0	0	-0.03	-0.09	-0.01	0.03	0	0	0	0	0	-0.01	-0.03
-0.01	0.02	-0.03	-0.06	0.02	0	-0.02	-0.04	0	0	-0.01	-0.01	0.01	-0.01	0	0	0.01	-0.14	-0.01	0	0	0	-0.02	0.03	0.02	0	-0.02	0	0	-0.01	0	-0.02
-0.03	-0.06	0.14	0.17	0.02	0	-0.01	-0.08	0.03	0	-0.05	0.02	0.02	0	0	0.03	-0.06	0.36	0	0	0	0.08	0.11	-0.03	0	0	0	0	0	0	0	-0.03
-0.02	0.07	0.05	0.02	0.03	0	0	-0.07	0	0	0.08	0.01	0	0	0	0.02	0.02	-0.22	-0.21	0	-0.01	-0.03	-0.05	0.02	-0.01	0	0.01	0	0	0	0	-0.02
-0.02	0	0	-0.04	-0.02	0	0.01	0.01	0	0	0.01	-0.02	0.01	-0.01	0	0	0	-0.11	-0.01	0	0	-0.01	-0.2	0	0	0	0.01	0	0	-0.02	0.03	-0.02
-0.02	0	0	0	-0.02	0	0.01	0	0	0	0	0.01	0	-0.01	0	0.01	-0.01	-0.18	-0.06	0	0	0.01	-0.01	0.01	-0.05	0	-0.01	0	0	0	0	0
-0.01	0.01	-0.09	-0.1	0	0	0	0.02	0	0	-0.04	-0.02	0.01	0	0	0.02	-0.01	-0.14	0.03	0	0	0.01	-0.02	0	0	0	0	0	0	0	0	0
0	-0.04	0.01	0.13	0.02	0	0.01	0.05	-0.02	-0.01	-0.01	0.03	0.01	-0.01	0	0.04	0.06	0.46	-0.18	0	-0.01	-0.09	0.11	0.12	-0.01	0	-0.01	0	0	0	0	-0.02
-0.02	0.02	-0.26	0.03	0.02	0	0	-0.03	0	0	-0.03	-0.03	-0.12	0	0	0.03	0	0.24	-0.19	0	0	0.05	-0.05	0.02	-0.02	0	0	0	0	0	0.01	-0.02
-0.01	0.01	-0.04	-0.03	0	0	-0.02	0	0	0	-0.03	0	0	0	0	0	-0.01	-0.12	-0.02	0	0	0	-0.08	-0.02	0	0	0	0	0	0	0	0.01
-0.01	-0.07	0.21	-0.07	0.01	0	0.04	0	0	0.02	0.02	-0.08	0	-0.03	0	-0.11	0.02	-0.23	-0.09	0	0	0.05	-0.14	0	0.01	0	0	0	0	-0.01	-0.01	-0.07
-0.02	0.07	-0.07	0.13	-0.07	0	0.08	0.04	0	0	0.08	0.02	0.01	0	0.01	0.03	0.02	0.39	-0.09	0	0	-0.05	-0.01	0.05	0.01	0	0.01	0	0	0	0	0
-0.02	0.02	-0.04	-0.05	0.02	0	0	-0.01	0	0	0.02	0	0.02	-0.01	0	0	0	-0.11	0.01	0	0	-0.04	-0.08	0	-0.01	0	0	0	0	-0.01	0	-0.02
-0.02	-0.02	-0.04	0.06	0	0	0	0	-0.01	0.01	0	0	0	-0.01	0	0.02	0	-0.16	-0.08	0	0	-0.01	-0.01	0.01	0.01	0	0	0	0	0	0	0
0	0.04	-0.01	-0.1	0.02	0	-0.01	0.01	0	0	-0.01	-0.01	0.01	0	0	0	0.01	-0.14	-0.03	0	0	0	-0.01	-0.01	-0.01	0	-0.03	0	0	0	0	-0.06
-0.03	0.01	-0.19	0.02	0	0	-0.01	0.01	0.02	0	0	0	0	0	0	0	-0.02	-0.24	0.07	0	0	0	0.09	-0.02	0	0	-0.01	0	0	0	0.01	0
0	-0.06	0.23	0.02	0.01	0	-0.01	0	0	0	-0.01	0	0.01	0	0	0.01	-0.01	0.42	-0.02	0	0.02	0.01	0.03	-0.01	0.02	0	0	0	0	0	-0.01	0.01
-0.06	-0.03	-0.06	0	0.02	0	0.01	-0.02	0.01	0	0.03	0.02	0	-0.02	0	0.02	0.04	-0.25	0.03	0	0	-0.09	-0.02	0.01	0.01	0	0.01	0	0	0	0.01	-0.02
0	-0.01	0.04	0.06	0	0	-0.02	-0.03	0	0	-0.02	0.01	0	0	0	0	-0.02	0.41	-0.04	0	0	0	0.18	0.03	0.05	0	-0.01	0	0	-0.01	0	0
-0.03	0	-0.05	0.02	0	0	0	-0.01	0	0	0.02	0.02	0.01	0	0	0.01	-0.01	-0.26	-0.08	0	-0.02	-0.01	0.11	0.03	-0.01	0	0.01	0	0	0	0	0.01
-0.01	-0.02	-0.03	-0.12	0.01	0	-0.01	0.01	0	0	0.01	0.01	0	0	0	0	0.02	-0.19	-0.05	0	0	0.04	-0.08	0.01	-0.05	0	0.04	0	0	0	0	-0.01
-0.03	0	-0.07	0.04	0.01	0	0	0.01	0	0	-0.02	0.01	0.01	0	0	0.02	-0.03	-0.14	-0.01	0	0	-0.01	0.01	-0.03	-0.03	0	0	0	0	0	0	0.01
0	0	0	0.05	0.02	0	0.01	0.03	-0.01	0	-0.01	0.03	0.04	0	0	0.02	0.03	0.35	0	0	0	-0.03	0.11	0	0.01	0	-0.01	0	0	-0.01	-0.01	-0.01
0.05	0	-0.19	0.03	0	0	0.02	0.01	0.02	0	0	0	0.01	0	0	0.03	0.02	-0.31	0	0	0	-0.01	-0.07	-0.04	0.01	0	0.03	0	0	0	0	-0.01
-0.03	0.03	0.1	0.03	0.02	0	0.01	0	0	0	0.03	0.02	0	0	0	0	0.02	0.16	-0.06	0	0	-0.03	-0.02	0	0.01	0	0.01	0	0	0.02	0	0.18
0	-0.03	-0.01	0.01	0	0	0.02	-0.03	0	0	0	0.02	0.02	-0.04	0	0.02	0	-0.3	-0.03	0	0	-0.01	-0.01	0.01	0.01	0	0.01	0	0	0	0	0
-0.04	0.02	0.16	-0.03	0	0	0.02	0	-0.01	0	0	0	0	-0.03	0	0.02	-0.01	-0.17	-0.05	0	0	-0.01	-0.11	0.01	0	0	-0.01	0	0	-0.01	-0.01	-0.02
-0.01	0	-0.04	-0.04	0.01	0	-0.01	0	-0.01	0	0	0	0	-0.02	0	0	0	-0.09	-0.01	0	0	0.01	-0.02	0	-0.02	0	0.01	0	0	0	0	-0.02
-0.03	-0.01	-0.06	-0.06	0.01	0	0	0	0	0	-0.01	0.01	0	0	0	0.01	0.01	-0.3	0.01	0	0	0.06	-0.04	-0.01	-0.01	0	-0.01	0	0	0	0	-0.01
0	0.04	-0.07	-0.04	0	0	0	-0.01	0	0	0.02	0.01	0	0	0	0	0.01	-0.25	0	0	0	-0.02	0.03	0.03	0	0	-0.01	0	0	0	0	0
0	-0.07	-0.03	-0.03	0.02	0	0	0.01	0.03	0	-0.02	0.03	0.01	0	0	0	0	-0.16	-0.01	0	0	-0.01	-0.07	0	0.02	0	-0.01	0	0	0	0	0
-0.02	0.03	-0.19	-0.18	0.03	0	0.05	-0.01	-0.01	0	-0.04	0	0	-0.04	0	0.01	0.02	0.28	-0.08	0	0	-0.03	0	0.01	-0.13	0	0.01	0	0	0	-0.01	-0.01
-0.05	0.04	0.07	0.14	-0.09	0	-0.01	-0.02	0	0	0.04	-0.02	0.01	-0.02	0.01	0.02	0.02	0.45	-0.04	0	0	0.06	-0.01	0.02	0.04	0	-0.02	0	0	0	0	0
-0.02	-0.05	0.23	-0.18	0.04	0	-0.02	-0.01	-0.01	0	-0.02	0.01	0	0	0	0	0.02	0.29	-0.21	0	0	-0.01	-0.3	-0.01	0	0	0	0	0	0	0	-0.02
-0.01	-0.01	-0.05	0.01	0	0	0	0.04	0.02	0	-0.02	0.01	0.01	-0.01	0	0	0.02	-0.16	-0.01	0	0	-0.02	-0.16	-0.01	0.01	0	0	0	0	0	0	0
0	-0.03	-0.11	0.03	0.01	0	-0.04	0.01	0	0	-0.01	-0.02	0.02	-0.01	0.01	0	-0.01	-0.23	0.12	0	0	0.06	-0.03	-0.04	-0.01	0	0	0	0	-0.01	0	-0.02
-0.02	-0.07	-0.05	0.04	0.01	0	-0.01	0.02	0	0	0.01	0	-0.13	-0.01	0	0.02	0.02	-0.18	-0.03	0	0.01	-0.01	0.09	0.02	0	0	-0.01	0	0	0	0	-0.01
-0.02	0.04	-0.06	-0.08	0	0	0.01	0.03	-0.01	0	-0.02	-0.02	0	-0.01	-0.01	0.04	-0.01	-0.25	-0.02	0	0.01	0	0.09	-0.03	0.01	0	0.01	0	0	0	0	-0.06
-0.01	-0.01	-0.4	0.05	0.02	0	-0.02	0.03	-0.01	0	-0.03	0.04	0.01	-0.01	0	0	0.02	0.27	-0.12	0	-0.02	-0.03	-0.2	0	0.01	0	-0.01	0	0	0.02	0	0.11
-0.02	-0.06	-0.05	-0.07	0.02	0	0.02	-0.06	-0.01	-0.01	0	0.01	0	-0.01	0.02	0.01	0	0.18	-0.1	0	0	-0.05	-0.06	0.03	-0.02	0	0	0	0	-0.01	0	-0.02
-0.02	-0.02	-0.07	0.02	0.02	0	0	0	0.02	0	0	-0.03	0	-0.01	0	0	0.01	-0.28	-0.02	0	0	-0.02	0.03	0	0	0	0	0	0	0	0	-0.04
0	0.01	-0.08	0.04	-0.01	0	-0.01	-0.02	0	0	-0.02	-0.01	0	-0.01	0	0.01	-0.01	-0.07	-0.08	0	0	0	0.06	0.02	-0.01	0	0	0	0	0	0	-0.04
-0.01	0.03	0.08	-0.01	0	0	-0.02	0.01	-0.03	0	-0.03	-0.01	0.01	0	0.01	0	-0.03	-0.18	-0.05	0	0	0.01	-0.13	-0.01	0	0	0	0	0	0	0	-0.01
-0.03	-0.02	-0.16	0.01	0	0	-0.01	0.01	0	0	-0.02	-0.03	0.02	-0.01	0	0.01	0.01	-0.27	0.18	0	0	0.04	0.05	-0.04	0	0	-0.03	0	0	0	0	-0.01
-0.02	-0.06	0.37	0.12	0.02	0	-0.01	-0.04	0	-0.01	-0.01	0.01	0.02	0	0	0.03	0.01	0.36	-0.05	0	0.01	0.02	-0.06	0	0.02	0	0	0	0	0	-0.02	0
0	-0.01	-0.07	-0.07	0.01	0	-0.01	0.02	0	0	0.02	0	0.03	-0.02	0	0	-0.01	-0.38	0.01	0	0	0.07	-0.03	0.05	0	0	0	0	0	0	0	-0.01
-0.02	-0.03	0.07	-0.05	-0.01	0	0	0	0	0	-0.02	0	0.01	-0.01	0	0	0	-0.16	0	0	0	0	-0.1	0.02	0	0	0.01	0	0	0	0	-0.01
-0.02	0.03	0.08	0	0.01	0	-0.01	-0.01	0	0	0.05	0	0.01	0	0	0.01	0.02	0.55	-0.02	0	0	0.02	0.02	-0.02	-0.05	0	-0.01	0	0	-0.01	0	-0.02
0	-0.01	0.05	0.03	0	0	0.01	0.01	-0.01	0	-0.01	0.01	0.05	0	0	0	0.03	0.36	0.16	0	0	0.01	0.02	-0.04	0.02	0	0	0	0	0	0.03	0
-0.02	-0.01	0.1	0.06	0.02	0	0	0	0	0	0.05	0.01	0.03	0	0	-0.13	0.01	-0.25	0.05	0	0	0.01	-0.05	0.02	-0.12	0	0	0	0	0	0	-0.01
-0.06	-0.01	-0.04	0.01	0.01	0	0	0.02	0	0	0.03	0.01	0.01	0	0	0.01	-0.02	-0.19	-0.03	0	0	-0.02	0.1	0	-0.01	0	0	0	0	0	0	-0.02
0.27	-0.06	0.06	-0.06	-0.04	0	0.03	-0.06	0	0	0.03	0.01	0.06	-0.03	0	0.04	-0.02	0.54	-0.12	0	0	0.01	0.03	0.05	0.02	0	-0.02	0	0	0	-0.01	-0.02
-0.03	0.01	0.06	0.02	0	0	0.02	0.02	0.02	0	-0.02	-0.02	0.04	0	0	0	-0.04	-0.27	-0.03	0	0	-0.02	-0.05	-0.02	0.02	0	-0.01	0	0	0	-0.01	-0.04
-0.04	0.05	-0.04	-0.06	0.01	0	0	-0.02	0	0	-0.02	-0.01	0.01	0	0	0	-0.02	-0.05	-0.03	0	0	0.02	-0.06	-0.04	-0.02	0	0	0	0	0	0	0
-0.01	0.01	-0.05	0.01	0.03	0	-0.01	0.01	0	0	0	-0.02	0.01	-0.01	0	0.01	-0.02	-0.27	-0.02	0	0	-0.02	-0.02	0	0	0	0	0	0	0	0	-0.01
-0.02	0.07	0.14	0.18	0.04	0	-0.03	-0.01	0	0	-0.03	0.01	0.02	0	0	0.04	0.04	0.46	-0.06	0	0	-0.05	-0.02	0.03	-0.02	0	-0.01	0	0	-0.01	0.01	-0.04
-0.04	0.03	0.21	0.07	0.05	0	0.02	0	0	0.02	0.13	0.12	0.01	-0.02	0.02	0.01	0.11	-0.16	-0.04	0	0.07	0.06	0.13	0.06	-0.03	0	0.01	0	0	-0.01	-0.01	-0.11
-0.01	-0.07	-0.02	-0.1	0.02	0	0.02	-0.03	0	0	-0.04	-0.04	0.02	-0.01	0	0	0.01	-0.24	0.06	0	0	0.05	-0.19	0.02	-0.04	0	0	0	0	0.06	-0.03	0.28
-0.01	-0.03	-0.06	-0.11	0.01	0	0	-0.01	0	0	-0.02	0	0	0	0	0	-0.01	-0.13	-0.01	0	0	0.04	-0.06	0.01	0.02	0	0	0	0	0	0	0
-0.01	-0.01	0.2	-0.09	0.04	0	0.03	-0.03	-0.01	0	-0.01	0.01	0.01	0	0	0.03	-0.04	0.2	0.16	0	0	0.07	0	0.03	0.02	0	0	0	0	0	0	-0.01
-0.02	-0.04	0.28	-0.11	0.03	0	0.01	-0.02	-0.02	0	-0.02	0.07	0.04	0.41	0	0.01	-0.01	-0.18	-0.17	0	0	0.1	0.01	0.07	-0.04	0	0.03	0	0	0.02	-0.02	0.2
-0.02	0.03	-0.09	-0.06	0.01	0	0	-0.01	0	0	-0.03	0	0.02	-0.01	0	0	-0.02	-0.19	-0.02	0	0	-0.01	0.04	0	0.01	0	-0.01	0	0	0	-0.01	-0.04
-0.04	0.01	-0.01	-0.03	-0.05	0	-0.01	0.03	0	0	-0.01	-0.02	0.01	0	0	0	-0.02	-0.12	-0.03	0	0	0.03	-0.05	0	0.02	0	-0.01	0	0	0	0	-0.02
-0.02	-0.02	0.01	0.03	0.01	0	-0.05	0	-0.02	0	-0.03	0	0.02	0	0.01	0.01	0.01	-0.28	-0.11	0	0	0.05	-0.03	0.06	-0.01	0	-0.01	0	0	-0.02	0	0.03
-0.04	0.01	0.15	-0.05	0.01	0	0.01	-0.01	-0.01	0	-0.01	0.02	0.01	-0.01	0	0	-0.05	-0.22	-0.01	0	0	-0.01	-0.17	-0.02	0.02	0	0	0	0	0	0	-0.04
0.06	-0.02	-0.12	0.03	0	0	0	0.03	0	0	0	0	0.02	0	0	0.02	-0.01	-0.38	0.02	0	0	-0.05	0.03	-0.01	-0.01	0	-0.01	0	0	0	0	0
-0.04	0	-0.07	0.03	0	0	0.02	-0.01	0	0	-0.01	0.02	0.01	-0.01	0	0	0	-0.33	-0.03	0	0	-0.02	0.04	-0.01	0	0	0.01	0	0	0	0	-0.01
-0.05	0.01	0.18	-0.15	0.03	0	-0.03	-0.03	0.04	0	-0.02	-0.04	0.01	-0.03	0	0	0.01	-0.29	-0.06	0	0	0.12	-0.19	-0.01	0.03	0	0.01	0	0	0.03	0	0.03
0.19	-0.13	-0.19	0.06	-0.11	0	-0.05	-0.03	-0.01	0	-0.06	-0.07	0.02	-0.01	0.01	0	-0.05	-0.15	0	0	0	0.05	0.16	-0.12	0.04	0	-0.04	0	0	0.1	-0.02	0.18
0.15	-0.01	0.38	0.1	0.02	0	-0.02	0.01	0	0	-0.02	-0.05	0.02	0	0	0	-0.02	-0.13	-0.06	0	0	0.03	0.12	0	0.01	0	0	0	0	0	0	0.03
0	0	0.43	0.04	-0.03	0	-0.02	0.03	0	0	0.03	0.01	0	0.18	0	0	-0.02	-0.17	0	0	-0.01	-0.04	0.11	0.02	0	0	-0.01	0	0	0.01	0.01	0.02
0.09	-0.01	0.14	0.04	0	0	0	0	0	0	0.02	0.05	0.01	0	0	-0.11	0	0.49	-0.07	0	0.01	-0.05	0.08	0	0	0	0.01	0	0	0	0	0.04
0.11	0	-0.04	0.02	0.02	0	0.02	-0.01	0.01	0.01	0.01	-0.01	0	0.17	0	0.01	0.01	0.19	0.04	0	0	-0.02	0.06	-0.03	0.01	0	0.01	0	0	0	0	-0.02
-0.02	0.02	0.02	0.03	0	0	0	-0.03	0	0	0	0.01	0	0	0	0	0	0.26	-0.03	0	0	-0.02	0	0	0.03	0	0	0	0	0.03	0	0.34
-0.02	-0.07	0.33	0.03	-0.02	0	0	0.01	0	0.01	0.04	0.02	0.02	-0.01	0	0.02	0.01	0.39	0.05	0	0	-0.04	-0.24	0.02	0.03	0	0	0	0	0	0.01	-0.01
-0.05	0.07	-0.04	0.06	0.02	0	0	0.02	0	0	-0.02	-0.07	0	0	-0.02	0	0	-0.39	-0.01	0	0.02	0	0.03	0.02	-0.01	0	-0.01	0	0	-0.03	0	-0.01
-0.01	0.01	0.01	-0.05	0	0	0	0	0	0	-0.02	-0.02	0.03	0	0	0.01	-0.01	-0.12	-0.02	0	0	-0.01	-0.03	0.01	0	0	0	0	0	0	-0.01	-0.01
-0.02	0.06	-0.04	0	-0.07	0	0.01	-0.02	-0.01	0	-0.02	0.02	0.01	0	0.01	0.04	-0.03	-0.2	-0.08	0	0	0.03	-0.07	0.03	0.01	0	-0.01	0	0	-0.01	0	-0.01
-0.03	-0.03	0.08	-0.06	0	0	0	0	0	0	0	0.02	0	0	0	0.01	-0.03	-0.15	-0.03	0	0	-0.02	-0.15	0	0	0	-0.01	0	0	0	0	-0.02
-0.02	0.01	-0.11	0	0	0	0.02	-0.01	0.01	0	0.01	0	0	-0.01	0	0	0	-0.09	0.01	0	0	-0.06	-0.08	0	0	0	0	0	0	-0.01	0	-0.02
-0.03	0	0.07	-0.07	0	0	-0.03	-0.02	0	0	-0.04	-0.02	0.01	-0.01	0	0.01	-0.02	-0.16	0.02	0	0	0	-0.03	0.01	0	0	0	0	0	0	0	-0.04
0	-0.03	-0.01	0.08	0.01	0	0	0	0	0	0.02	0.02	0.01	-0.01	0.01	0.01	0	0.51	0.03	0	0	-0.03	-0.02	0.02	-0.01	0	0	0	0	0	-0.01	0
-0.01	-0.06	-0.09	0	0.03	0	0	0.02	0	0	0	0.01	0.01	-0.02	-0.01	0.01	-0.02	-0.26	0.09	0	0	-0.02	0.02	0	-0.01	0	0	0	0	-0.04	0	-0.02
-0.02	0	0.07	0.03	-0.04	0	-0.02	0	0	0	-0.01	-0.03	0	0	0	0	0.02	-0.22	-0.07	0	0	-0.01	-0.03	0.01	-0.02	0	0.01	0	0	0	0	-0.02
-0.03	-0.12	0.16	-0.04	0.03	0	0	0.03	0	0	-0.02	0	0.04	-0.01	0	0	0	0.56	0.02	0	0	-0.03	-0.05	0	0	0	0	0	0	0.03	0	0.18
0	-0.02	-0.44	-0.03	0.02	0	0	-0.01	0	0	-0.01	-0.02	0	-0.01	0	0.02	-0.02	0.25	-0.03	0	0	-0.01	0.04	0.01	0	0	0	0	0	-0.01	0	-0.01
-0.01	0	0.43	-0.06	0.07	0	0	-0.03	-0.01	0	-0.05	0.01	0	-0.01	0	0.01	0.03	0.41	0.05	0	0	-0.05	-0.1	0	0.02	0	-0.03	0	0	0	0.01	-0.01
-0.02	0.02	0.02	0.04	0.03	0	0.01	0.02	0	0	0.01	0.01	0.03	-0.03	0	0	-0.11	-0.25	-0.05	0	0	-0.04	0.04	0.01	0	0	0	0	0	-0.01	0	-0.04
-0.02	-0.01	0.12	0.03	0	0	0.02	0.06	-0.01	0	0	0.01	0	0	0	-0.1	0.05	0.53	-0.08	0	0.02	-0.06	0.08	0.02	0.02	0	-0.01	0	0	0.01	0	0.05
-0.05	0.03	0.27	0.03	-0.11	0	0	-0.04	-0.01	0	-0.02	-0.01	0.03	0	0	0	0.01	-0.3	0.03	0	0	-0.04	-0.12	0	0	0	0	0	0	0	0	-0.02
0	-0.01	-0.03	0.03	0	0	0.01	0	0.01	0	0	0	-0.08	0	0	0	0	-0.24	-0.01	0	0.01	0.04	-0.04	0.01	0	0	0.02	0	0	-0.02	-0.01	-0.04
-0.08	0.02	-0.18	-0.11	-0.09	0	-0.02	0.02	0	0	-0.02	-0.04	0	-0.01	0	0	-0.05	0.27	-0.02	0	0	0.01	-0.06	0.05	0.01	0	0	0	0	0	-0.01	-0.04
-0.02	0.02	-0.1	-0.06	0.01	0	0	0.01	0	0.01	-0.03	0	0.04	-0.01	0	0.01	-0.03	-0.28	0.03	0	0	0.06	0	0.01	-0.05	0	0	0	0	0	-0.01	0.01
-0.01	-0.02	-0.09	-0.02	0.03	0	0	-0.02	0	0	0	0.02	0	-0.01	0	0	-0.01	-0.18	0.01	0	0	-0.02	-0.03	0	0	0	0	0	0	0	0	-0.04
-0.01	0.02	0.11	-0.02	-0.08	0	-0.02	-0.02	0	0	-0.01	0	0.01	-0.01	-0.01	0.02	-0.02	-0.11	0.03	0	0	0.05	-0.29	-0.02	0.01	0	0	0	0	0	0	-0.02
-0.02	-0.09	-0.01	0.06	0.02	0	-0.01	0	-0.02	-0.02	-0.08	0.02	0	-0.01	0	0.02	0.02	-0.33	0.2	0	-0.01	-0.08	-0.03	-0.19	0.06	0	0	0	0	-0.04	0.01	-0.04
0.09	0.01	0	-0.03	-0.05	0	-0.01	0.01	0	0	0.01	0.01	0	-0.01	0	0	0	-0.31	-0.01	0	0	-0.01	-0.01	0.01	0.04	0	0	0	0	0	0	-0.04
-0.03	-0.06	0.06	0.1	0.03	0	-0.02	0	0	0	-0.01	0.04	0.03	-0.02	0	0	0.04	0.27	-0.05	0	0	-0.02	0.14	0.01	0.01	0	0	0	0	0	0	0
-0.01	0	0.01	0.03	0.01	0	0	0	0	0	-0.02	0	0	0	0	0	0	-0.23	0	0	0	-0.04	-0.04	0	0	0	0	0	0	0	0	0
-0.02	-0.01	-0.12	0.02	0.01	0	-0.01	0.01	0	0	-0.02	0.01	0	0	0	0.01	-0.04	-0.16	0.08	0	0	0.03	-0.12	-0.05	-0.01	0	0	0	0	-0.01	0	-0.03
0.15	-0.02	0.08	-0.22	0	0	0	0.01	0	0	-0.02	0	0.03	0	0.01	0.03	-0.02	-0.34	0.12	0	-0.01	0.02	-0.33	0	0.06	0	0	0	0	0.01	0.01	-0.01
-0.01	0.01	-0.23	0	0	0	0.01	0.01	0.02	0	-0.01	-0.04	0	-0.01	0.01	0	-0.02	-0.24	0.08	0	-0.01	-0.04	0.1	-0.01	0	0	0	0	0	0	0.03	-0.01
-0.04	0	0.05	-0.06	-0.02	0	-0.03	0	0	0	0.04	0.02	0.01	0	-0.03	0	0.02	0.4	0.36	0	-0.01	-0.06	-0.02	-0.02	-0.01	0	0.01	0	0	0	0	-0.03
-0.03	0.04	-0.05	0.01	0	0	0.01	-0.01	0	0	0	0.01	0	0	0	0	0.01	-0.24	-0.04	0	0	-0.03	0.06	0.01	-0.09	0	0	0	0	0	0	-0.01
-0.01	0	-0.05	-0.1	0.01	0	0.03	-0.03	0	0	-0.01	0.01	0.01	-0.01	0.02	0	0.02	-0.18	0.01	0	0	-0.03	0.07	-0.01	0.01	0	0	0	0	-0.03	-0.01	-0.03
-0.02	0	-0.01	0.03	0.03	0	-0.03	0	0	0	0.02	0.02	0.04	0	0.01	0.02	0.01	0.41	-0.03	0	0	0.05	-0.02	0.01	0.05	0	-0.01	0	0	-0.01	0	0
0	-0.08	0.06	-0.03	-0.12	0	-0.01	0	0	-0.01	-0.01	0.04	0.02	-0.02	0.01	0.01	0	0.54	-0.01	0	0	0.06	0.1	-0.08	0.03	0	0	0	0	0.02	0.01	0.13
-0.01	0.01	-0.11	0.07	0.04	0	0.04	-0.01	0	0	0.01	0	0.02	-0.01	0	0.02	0.02	0.53	-0.01	0	0	-0.06	0.11	0.03	-0.02	0	0	0	0	0	-0.01	0
0	0.01	-0.01	-0.06	0	0	0.01	0	0	0	-0.03	-0.01	0	-0.01	0	-0.08	0	-0.12	0	0	0	0.02	0.01	-0.04	0.01	0	0	0	0	-0.01	0.02	-0.05
-0.02	-0.02	-0.12	0.02	0.02	0	0	-0.01	0.02	0	-0.02	0.03	0	0	0	0	0	-0.26	0.03	0	0	0	0.02	-0.02	-0.01	0	0	0	0	0	0	-0.01
-0.01	0.01	0.1	0.04	0	0	0	0.02	0	0	-0.02	0.01	0	0	0	0.03	0	0.4	-0.02	0	0	0	0.09	-0.02	0.01	0	0	0	0	-0.01	0	0.03
-0.03	-0.06	0.09	0.04	-0.04	0	0	0	0	0	-0.03	-0.02	0.01	-0.01	0	0.01	0.03	0.37	0.22	0	0	0.08	-0.05	-0.02	-0.01	0	0	0	0	0	-0.01	0.06
-0.06	-0.03	0.03	-0.06	0	0	0.01	0	0	0	0	0.01	0.01	0	0	0	0	-0.22	0	0	0	0.01	-0.02	0.02	0.01	0	0	0	0	0	0	-0.02
0.28	-0.07	0.1	0.07	0.04	0	0.01	0	0.05	0.01	0	-0.04	0.02	-0.03	0	0	-0.02	-0.19	0.14	0	-0.02	0.2	0.06	-0.03	0.02	0	-0.01	0	0	-0.02	0	-0.03
0	-0.03	-0.03	0.01	0.05	0	-0.01	0.06	0.02	0.01	0.02	-0.03	0	0	0	0.03	-0.02	0.52	0.01	0	0	0.05	0.07	-0.01	-0.01	0	0.02	0	0	0	0	0.01
-0.03	0.01	0.02	0.02	0	0	0.01	0.02	0	0	-0.03	-0.03	0.01	-0.01	0	0.01	0.02	-0.31	-0.07	0	0	0.01	0.06	0	0	0	0	0	0	0	0	-0.01
-0.01	-0.05	0.17	-0.03	0.01	0	0.04	-0.01	0	0	-0.04	0.02	0	-0.01	0	0	0.04	-0.3	-0.03	0	0	-0.04	-0.15	0.03	0.01	0	-0.01	0	0	0	0	-0.02
-0.01	-0.05	0.19	0.04	0.02	0	-0.02	-0.02	-0.01	0	-0.03	0.03	0.01	-0.01	0	0.02	-0.03	0.56	-0.03	0	-0.01	0.01	0.03	0	0.02	0	0	0	0	-0.01	0.01	-0.03
0	0.05	0	-0.08	0	0	0	0.02	0	0	-0.03	0.01	0	0	-0.01	0.01	0	-0.2	0.02	0	-0.01	0	-0.17	-0.02	-0.01	0	0	0	0	0	0	-0.03
0	-0.06	0.05	0.03	-0.06	0	0.03	0.03	-0.02	0	-0.05	0.01	0.02	-0.01	0	0.01	0.03	0.52	0.02	0	-0.01	0.06	0.08	0.01	-0.02	0	0	0	0	0	0.01	-0.05
-0.02	0.11	0.17	0.09	0.04	0	0	-0.01	-0.01	0.02	0.16	0.02	0.03	0	-0.03	0.03	0.07	-0.21	-0.04	0	0	0.06	0.07	0.04	0.06	0	0.02	0	0	-0.01	0	-0.02
-0.02	-0.02	-0.14	0.03	0.02	0	0	0.01	0	0	0	0.01	0	-0.01	0	0	0.01	-0.1	-0.03	0	0	0.01	-0.09	0	-0.01	0	0.02	0	0	0	0	0
-0.04	0.05	-0.06	0.09	0.03	0	0.01	-0.01	0	0	0.02	0.06	0.06	0	0	0.02	0.04	0.43	-0.16	0	0	0.06	0.03	0	0.03	0	-0.01	0	0	0	0	-0.04
-0.02	0.04	-0.06	-0.05	0	0	-0.01	-0.01	0	0	-0.01	0.01	0	0	0	0	0.02	-0.2	-0.02	0	0	0.01	0.03	-0.01	0	0	0.01	0	0	-0.01	-0.01	-0.01
-0.03	-0.08	0.12	-0.11	0.01	0	0	0.01	0	0	0	-0.01	0	0	0	0.01	-0.03	-0.18	0.03	0	0	-0.01	0.03	-0.01	-0.06	0	0	0	0	0	-0.01	0
0	-0.07	0.04	0.03	0	0	-0.12	0.04	-0.01	0.01	-0.02	-0.05	0	-0.01	0.01	0.02	-0.06	-0.26	0.05	0	0	0.02	0.02	-0.15	0.04	0	0.02	0	0	0.04	0	0.08
-0.03	-0.11	0.01	-0.21	0	0	-0.03	0.01	0	0	-0.02	-0.03	0	-0.01	0	0	0.04	0.38	-0.03	0	-0.01	-0.02	-0.38	0.03	0.07	0	0.02	0	0	0	0	-0.01
-0.04	-0.03	0.01	0.04	0.04	0	-0.01	-0.03	-0.01	0	0.03	0.04	0	-0.02	0	0	0	-0.37	0	0	0	-0.03	-0.11	0.03	0.03	0	0	0	0	0	0	0
0.31	-0.03	0.37	0.09	-0.07	0	-0.06	0.03	0	0	0.05	0.04	0	-0.01	-0.03	0.02	-0.04	-0.13	0.16	0	0	0.08	-0.04	-0.01	0.01	0	-0.02	0	0	-0.01	0.01	0
-0.03	0	0.21	0.1	0.03	0	0.01	0.02	0	0	0.09	0.02	0.01	0	0	-0.09	-0.02	0.39	-0.1	0	0	-0.12	0.14	-0.01	-0.02	0	0	0	0	0.01	0	0.01
0.13	0	0.28	-0.06	0.03	0	0.03	-0.04	0	0	0.03	-0.03	0.04	0	0	0	0	-0.11	0.02	0	-0.01	0.04	-0.01	-0.02	0.02	0	-0.01	0	0	0.05	0	0.28
0	0.01	0.26	-0.05	0	0	0	0.01	0	0	-0.05	0.01	0.01	-0.05	0	0.01	-0.01	-0.19	-0.08	0	0	0.02	-0.27	0	0.01	0	0.01	0	0	0	0.02	-0.01
-0.02	0.04	0.1	0.07	0.02	0	0.03	-0.02	0	0	0.09	0.03	0.01	-0.02	0	-0.16	0.01	0.39	0.03	0	0	-0.06	0.16	-0.11	0.05	0	0	0	0	0	0	-0.02
0.13	0	-0.25	0.04	-0.07	0	0.03	-0.11	0.04	0	-0.03	-0.04	0.01	-0.01	0	0.01	-0.1	-0.27	0.16	0	0	-0.02	0.11	-0.02	0.05	0	-0.02	0	0	-0.01	0.01	-0.02
0.34	0.03	-0.44	0.04	0.02	0	-0.05	0.02	0	0	-0.03	0.02	0.02	0	0	0.02	-0.04	0.37	-0.1	0	0.03	-0.12	0.37	0.04	0	0	-0.02	0	0	0	0.02	-0.02
-0.02	0	-0.49	0.04	0.01	0	-0.01	0.02	0	0	-0.02	0.02	-0.31	-0.04	0	0	0	0.2	0.17	0	0.01	0.01	0.06	-0.07	-0.04	0	-0.01	0	0	0	0	0.01
0	-0.03	0.05	-0.07	-0.08	0	0.02	0.02	-0.02	0	0.06	0.02	0.01	0	0	-0.11	0.01	0.42	0.04	0	0	-0.02	-0.05	0	-0.07	0	-0.02	0	0	0.02	0	0.43
-0.01	0.01	-0.11	-0.04	0.02	0	-0.01	0	0	0	0.02	0	0	0	0	0.02	0.02	-0.14	-0.03	0	0	0.03	0	0	-0.02	0	0	0	0	0	-0.01	-0.01
0	-0.01	-0.06	-0.05	0	0	0	0	0	0	-0.01	0	0.02	0	0	0	0	-0.18	0.02	0	0	0.01	-0.03	-0.02	0	0	0	0	0	0	0	0
-0.02	-0.03	-0.01	-0.06	-0.08	0	-0.02	0.01	0.02	0	-0.01	-0.02	0.01	0	0	0	0	-0.13	-0.03	0	0	0.02	0	0	-0.01	0	0	0	0	0	0.03	-0.02
0	-0.05	-0.06	0.01	-0.05	0	-0.01	-0.01	0	0	0	0.02	0.01	0	0	0	0	-0.1	-0.02	0	0	-0.02	0.04	0	0.02	0	0	0	0	0	0	-0.03
-0.02	-0.05	-0.34	-0.1	0.06	0	0	-0.02	-0.01	0	-0.03	0.04	0.04	-0.01	0	0.05	0.04	0.42	0.17	0	0	0.01	-0.13	0.04	0.06	0	-0.03	0	0	0.02	-0.01	0.49
0	-0.05	0.19	0.05	-0.04	0	0.01	0.01	0	0	0.01	0	0	0	0	0	0	0.32	0.07	0	0	0.01	0.08	0.02	0.02	0	0	0	0	0.01	0	0.02
0	-0.02	-0.07	0	0	0	0.03	-0.01	0	0	-0.02	-0.01	-0.05	-0.02	0	0.01	-0.01	-0.07	-0.04	0	0	0	0.03	0.03	0	0	0	0	0	-0.01	0	0
-0.01	-0.03	-0.07	0.01	-0.05	0	-0.03	0	0	0	0.02	0.01	0	-0.01	0	0.01	-0.02	-0.21	0.06	0	0	0	-0.12	0.03	0.02	0	0	0	0	0	0	0.07
-0.01	0.03	0.02	-0.05	0	0	-0.01	0.05	0.01	0	-0.01	-0.06	0	0	0	0	0	-0.27	0	0	0	0.02	-0.06	0.01	-0.01	0	0.01	0	0	0	0	-0.02
-0.01	0	0.05	0.02	0	0	0	-0.01	-0.01	0	0	-0.02	0.01	-0.01	0	0	0	-0.3	-0.06	0	0	-0.01	0.01	0	0	0	0	0	0	0	0	0.01
-0.06	0.03	-0.07	0.04	0.02	0	0	0.08	0	0	-0.02	-0.03	0	-0.01	0	0.02	0.02	-0.3	-0.04	0	0	0.05	-0.03	-0.01	0	0	0.01	0	0	0	0	-0.03
-0.03	0	0.1	0.01	-0.01	0	0.01	-0.02	0	0	0	0.02	0	0	0	0	0	-0.28	-0.04	0	0	-0.01	-0.12	0.01	0	0	0	0	0	0	-0.01	-0.01
-0.02	-0.01	-0.01	-0.06	0	0	-0.02	0.01	0	0	0	0	0.01	0	0	0	0	-0.12	-0.07	0	0	0	-0.09	0.01	0	0	0	0	0	0	0	0
-0.02	0.01	-0.07	0.03	0.01	0	-0.01	0	0	0.01	0.04	0.02	0.01	0	0	-0.13	0	0.15	-0.06	0	0	-0.05	-0.23	0.01	-0.01	0	0.01	0	0	0	0	-0.03
-0.01	0.05	-0.06	-0.03	0	0	0	0.02	-0.01	0	0.01	-0.01	0.01	0	0	0.01	0.01	-0.06	-0.07	0	0	-0.04	-0.11	0.01	0.01	0	0	0	0	-0.01	0	-0.01
0.11	-0.05	-0.05	0.03	0	0	0	-0.03	0.01	0	-0.02	-0.02	0	-0.01	0	0	-0.03	-0.27	-0.03	0	-0.01	-0.04	0.09	0.01	0	0	0	0	0	0	0	-0.01
0	-0.03	0.04	0.07	0	0	-0.01	-0.01	0	-0.01	0	0.01	0.01	0	0	0.01	0	0.44	0.06	0	0	0.01	0.06	-0.04	-0.03	0	0.02	0	0	0	0	0.01
-0.01	0.07	0.3	-0.11	0	0	-0.01	0.01	0	0	0.04	-0.03	0.01	0.46	0.01	0.03	-0.02	-0.1	-0.04	0	0.01	0.1	0.02	-0.02	0.05	0	-0.05	0	0	0	0	0
-0.02	0.06	0.06	0.02	0	0	-0.01	-0.02	0	0	-0.04	0.03	0.03	0.18	0	0	-0.03	-0.24	-0.14	0	-0.01	0.04	-0.26	0	0	0	0	0	0	0	-0.01	-0.03
-0.01	0.05	-0.04	0.06	-0.06	0	-0.01	0.02	0	0	0.02	0.01	0.01	-0.01	0	0.01	-0.02	0.46	0.13	0	-0.01	0.02	0.05	0	0.01	0	-0.01	0	0	-0.01	0.02	-0.01
-0.03	-0.03	0.04	0.05	0.05	0	0.01	-0.01	0	0	0	0	0.02	-0.01	0	0.01	-0.01	0.38	0.07	0	0.03	-0.05	0.01	-0.02	0	0	0.01	0	0	0.02	0	0.01
-0.01	0.01	-0.01	0.02	0	0	0.03	-0.06	0	0	0.02	0	0.04	0	0	0.01	0.02	0.47	0	0	0	-0.01	0.05	-0.04	0.02	0	0.02	0	0	0.01	-0.01	-0.01
0.12	0.04	-0.14	0.05	0.01	0	0	0.07	0	0	0.05	0	0	-0.01	0	0	0.01	0.38	-0.01	0	0	-0.02	0	0.01	0.01	0	0.01	0	0	0	-0.01	-0.01
-0.01	-0.03	0	0.03	0.01	0	0.01	-0.01	0.01	0	-0.03	0.02	0	-0.01	0	0.01	-0.01	-0.25	-0.03	0	0	-0.07	0.01	0.02	0.01	0	0	0	0	-0.01	-0.01	-0.01
-0.04	-0.02	0.11	-0.07	0	0	0.01	0	0	0	-0.01	0	0.02	0	0	0.01	0	-0.14	-0.03	0	-0.01	0.03	-0.11	0	0.01	0	0	0	0	0	0	0.01
0.08	-0.08	-0.57	0.05	0	0	0	0.02	0	-0.01	-0.02	-0.03	0	-0.02	0	0	0.03	0.24	0.02	0	0	0.05	-0.12	-0.07	0.01	0	0	0	0	0	0	-0.01
-0.03	0.04	-0.13	0.03	0.05	0	-0.07	0.05	-0.01	0	-0.08	-0.07	0.04	-0.01	0	0.01	-0.06	0.27	-0.1	0	0	0.02	-0.14	0.08	-0.11	0	0.02	0	0	0	-0.03	-0.04
0	0.02	-0.05	-0.08	0	0	0	0.01	0	0	0	0	-0.09	-0.01	0	0	-0.01	-0.06	-0.04	0	0	0.03	0.02	0	-0.03	0	0	0	0	0.01	0	-0.01
-0.1	-0.07	0.04	0.08	0.03	0	-0.05	-0.15	-0.02	0	-0.09	0.02	0.02	0	0	0.01	0	0.26	-0.18	0	0	-0.12	-0.22	0.04	0.08	0	-0.01	0	0	-0.01	-0.01	-0.02
-0.01	-0.02	-0.13	0.02	0.03	0	-0.03	0.02	0	0	-0.02	-0.06	0.03	0	0.01	0	0.02	-0.2	-0.04	0	0.03	0.11	0.05	-0.09	0.01	0	0	0	0	0	0	0
0	0	0.1	-0.1	0.01	0	-0.01	-0.01	-0.01	0	-0.02	0.03	0.03	-0.01	0	0	-0.04	-0.22	-0.07	0	0	0	-0.06	0.04	0.01	0	0.01	0	0	0.01	0	-0.01
-0.01	0	-0.12	-0.05	0	0	-0.01	0.01	0	0	-0.02	0	0	-0.01	0	0	-0.01	-0.16	0	0	0	0.02	0.01	0.02	-0.02	0	-0.01	0	0	0	0	-0.02
0	-0.03	-0.01	-0.03	0.02	0	-0.02	0	0.01	0	-0.02	-0.04	0.01	-0.04	0	0	0	-0.24	-0.01	0	0	0.02	-0.01	0.01	0.01	0	0	0	0	0	-0.01	0
-0.05	-0.12	-0.27	0.04	0.01	0	0	-0.03	-0.03	0	-0.06	0.03	0.02	-0.01	0	0.03	0.01	0.31	-0.03	0	0.01	-0.15	0.06	-0.01	-0.02	0	-0.01	0	0	-0.01	0	-0.03
0	0.03	-0.08	0.11	0.01	0	-0.02	-0.03	0	0	0	0.02	0.03	0	0	0.03	0.04	0.44	-0.04	0	0	-0.01	0.13	0.04	0.02	0	0	0	0	0	0	-0.03
0	0.02	-0.04	0.03	0.01	0	-0.04	-0.01	-0.01	0	-0.01	-0.03	0	0	0	0	0	-0.2	-0.07	0	0	-0.01	0.1	-0.01	-0.09	0	0	0	0	0	0.01	-0.01
0	-0.07	-0.52	0.04	0.03	0	0	-0.04	0	0	-0.04	-0.04	0.02	-0.07	0	0	-0.05	0.26	0.01	0	0	0.18	0.04	0.01	-0.1	0	0.01	0	0	0	0	-0.01
-0.01	0	-0.03	-0.02	0	0	0	0	0	0	0	0	0	0	0.01	0.01	0	-0.3	-0.01	0	0	0	-0.03	0	0	0	0	0	0	0	0	-0.01
-0.04	0.02	-0.11	0.1	0.01	0	-0.08	0.05	0.04	0	0.05	-0.13	0	-0.05	0	0	0.02	-0.23	-0.06	0	0.01	0.07	0.07	-0.02	0	0	-0.03	0	0	-0.02	0	-0.05
-0.02	0.02	-0.07	-0.05	-0.01	0	0	0	0	0	-0.01	0	0.01	0	0	0	-0.02	-0.07	-0.04	0	0	0	-0.01	0.02	0	0	0	0	0	0	0	0
-0.01	0.02	-0.09	0.02	-0.02	0	-0.01	0	0	0	-0.01	-0.02	0.01	-0.02	0	0.02	-0.02	-0.16	0.01	0	0	0.05	-0.02	-0.01	0	0	0	0	0	0	0	-0.04
-0.04	-0.05	0.04	-0.29	0.02	0	-0.01	-0.05	0	0	0.04	0.02	-0.26	-0.03	0	0.01	0	0.38	-0.22	0	0	-0.07	0.08	0.04	0.05	0	0.01	0	0	-0.01	-0.02	-0.03
-0.01	0.02	0.02	-0.1	0.01	0	0	-0.01	0	0	0.04	0.03	0.02	0	0.01	0.05	-0.01	0.36	0.09	0	0	-0.1	-0.05	0.13	0.06	0	0.01	0	0	-0.01	0	0.01
-0.01	0.02	-0.14	0.03	0.01	0	0.01	0	-0.01	0	0	-0.03	0.02	0	0	0.01	0	-0.13	-0.13	0	0	0	0.07	0	0	0	-0.01	0	0	0	0	-0.01
0	0.05	-0.18	0.03	-0.05	0	-0.06	0.09	0.01	0	-0.02	-0.03	0	-0.02	0	0.02	0.02	-0.29	-0.01	0	0.01	0.08	0.01	0.01	-0.03	0	0	0	0	0	0.01	-0.01
0	0	0.14	0.02	0.02	0	0.03	-0.04	0	0	0.03	0.03	0.01	0.13	0	0	-0.01	0.11	0.04	0	0	0	0.04	-0.04	0	0	0.01	0	0	-0.01	0	0
-0.04	-0.03	0.07	0.02	0.01	0	-0.01	-0.02	0	0	-0.02	0.02	0.02	-0.04	0	0	0.01	-0.19	-0.07	0	0	0.07	-0.01	-0.02	-0.03	0	-0.01	0	0	0	0	-0.02
-0.03	-0.1	0.07	0.12	0.04	0	-0.09	-0.13	-0.04	0	-0.06	0.03	0.02	-0.03	0	-0.27	0.05	0.32	-0.14	0	0	-0.09	0	-0.04	-0.03	0	0.04	0	0	0	0.01	-0.07
-0.02	0.1	-0.21	0.08	0.05	0	0.01	0.03	-0.01	0	0.04	0.01	0.05	-0.02	0	0.02	-0.05	0.42	0.26	0	0	-0.01	0.04	-0.09	-0.01	0	0.01	0	0	0	0	-0.02
-0.02	0.03	0.02	-0.05	0	0	0	0.02	0	0	0.03	0	0	-0.03	0	0.01	-0.02	-0.24	-0.05	0	0	-0.01	0	0	0.01	0	-0.01	0	0	0	-0.01	-0.03
-0.02	-0.02	0.2	-0.21	0.02	0	0.02	-0.04	0	-0.01	-0.03	0.03	0	0	0	0.01	0	-0.32	0.1	0	0	0.1	0	-0.07	-0.06	0	0	0	0	-0.01	-0.03	-0.07
-0.01	0.02	-0.12	0.03	0.01	0	-0.02	-0.02	0	0	0	0	0.01	0	0	0.03	-0.01	-0.22	-0.07	0	0	0	-0.01	0.02	-0.11	0	-0.01	0	0	0.01	0	0.04
-0.02	0.08	0.28	-0.12	0.06	0	0.02	-0.05	-0.01	0	-0.01	-0.01	0.03	-0.02	-0.01	0.01	-0.07	0.39	-0.16	0	0.06	-0.04	0.09	0.13	0.01	0	0	0	0	-0.01	0.02	0
0	0.01	0.05	-0.03	0.01	0	-0.02	0	0	0	-0.01	0	0	-0.02	0	0	0	-0.16	-0.04	0	0	0.06	-0.07	-0.01	-0.01	0	0	0	0	0	0	-0.03
-0.04	0.02	0.24	-0.1	-0.12	0	0.03	-0.01	0	0	0.04	0.02	0	0	0	0.01	-0.03	0.44	0.07	0	-0.02	-0.01	0.07	0	0.05	0	0	0	0	0	0.01	0
0	0.12	0	-0.07	0.03	0	-0.01	0.01	0	0	-0.05	0	0.02	0	-0.01	0.02	0.01	-0.27	0.01	0	0	0.02	-0.03	-0.01	-0.12	0	0	0	0	-0.02	0	0
-0.01	-0.02	-0.12	0.01	0	0	0	0	0	0	0	-0.03	0	-0.01	0	0	-0.01	-0.23	0.07	0	0	0	0.14	-0.05	-0.01	0	0	0	0	0	0	-0.01
0	-0.1	-0.03	-0.14	0.07	0	0.1	0.06	0	0	-0.05	-0.03	0.06	-0.02	0	0	0.11	0.39	0.18	0	0	0.07	-0.07	-0.04	0.14	0	0.01	0	0	0.01	0.02	-0.01
-0.03	-0.01	-0.05	-0.02	0	0	0	0.02	0	0	-0.03	0	0.01	-0.01	0	0.01	-0.02	-0.11	-0.02	0	0	-0.02	-0.06	0	-0.02	0	0	0	0	0	0	-0.01
0.13	-0.01	0.06	0.03	-0.02	0	-0.01	0	0	0.01	-0.01	0.04	0.01	-0.01	0	0.04	0	0.54	-0.11	0	0	-0.01	0.01	0.01	0	0	0.01	0	0	-0.01	0	-0.01
0	0	0.11	0.03	0	0	0.01	0	0.03	0	0	0.01	0.01	0	0	0.01	0.01	0.26	-0.06	0	0.01	-0.06	0.08	-0.05	0	0	0	0	0	0.02	0	0.19
-0.01	0.03	-0.05	0	-0.04	0	-0.05	0.03	0	0	-0.01	-0.01	0	0	0	0.01	-0.03	-0.16	0.01	0	0	0.04	-0.08	0	-0.01	0	-0.01	0	0	0	0	-0.01
-0.02	0.04	0.06	-0.04	0	0	-0.04	0.01	0	0	0.04	0.01	0.01	0	0	0	0	0.36	0.02	0	0	-0.04	0.06	0	0.05	0	0.01	0	0	0	0	0.18
-0.04	-0.04	0.31	0.08	0.05	0	-0.02	0.02	0	-0.01	-0.03	-0.06	-0.34	-0.03	0.01	0.02	0.04	-0.12	0.13	0	0	0.05	0.1	-0.01	0.05	0	-0.02	0	0	0.19	0.01	0.27
0.31	-0.03	-0.38	0.11	0.05	0	0	-0.02	-0.02	0	0.05	0.02	0	0	0.01	0.03	0	0.31	0.27	0	0	-0.02	-0.04	0	0.03	0	0.03	0	0	0	0	0
-0.02	-0.02	-0.03	-0.06	0	0	-0.02	0	0	-0.01	-0.01	0.01	0.01	0	0	0	0	-0.06	-0.03	0	0	0	-0.03	-0.01	0	0	0	0	0	-0.02	0	-0.01
-0.02	0.13	-0.29	0.13	0.03	0	-0.02	-0.02	-0.01	0	-0.03	0.01	0.01	-0.01	-0.01	0.02	-0.03	0.39	0.43	0	0	0.02	0.2	-0.07	-0.09	0	0	0	0	0	0.01	-0.03
-0.06	-0.02	0.04	0.05	-0.11	0	0	-0.02	0	0	0.03	0	0.01	-0.01	0	0	-0.02	-0.3	0.01	0	0.01	-0.05	0.07	0.02	-0.02	0	0.02	0	0	-0.02	0	-0.02
-0.02	-0.04	-0.05	-0.05	0	0	0.01	-0.01	0.01	0	0	0.01	0	0	0	0	-0.01	-0.11	-0.01	0	0	0	-0.04	-0.01	0.01	0	0	0	0	0	-0.01	0
-0.02	-0.03	-0.02	0.04	-0.03	0	0.01	-0.01	0.01	0	-0.01	-0.01	0	-0.01	0	0.01	0.01	-0.2	0	0	0	0	0.05	0	0	0	0	0	0	0	0	-0.03
-0.01	-0.09	-0.27	0.03	0.01	0	-0.02	-0.03	0.03	-0.01	-0.01	-0.02	0.02	-0.04	0	0.01	-0.02	-0.22	0.18	0	-0.01	0.04	0.06	0.01	0.03	0	0.02	0	0	0	0	0
-0.02	-0.02	0.21	0.02	0.01	0	0	0.01	-0.02	0	0	0.02	0.02	0	0	0	0.01	0.48	-0.02	0	0	0	0	0.01	0.06	0	0	0	0	0	-0.02	-0.01
-0.01	-0.02	-0.08	-0.05	0.01	0	-0.01	-0.04	0	0	-0.05	0	0.04	0	0.01	0.03	-0.05	-0.3	0.11	0	0	0.05	-0.03	0.04	-0.02	0	0.01	0	0	0	0.02	-0.06
0	-0.02	-0.1	0.03	-0.03	0	0.04	0	0	0	-0.02	0	0.01	-0.01	0.01	0.01	0.01	-0.28	0.01	0	-0.01	0.01	0.02	0.03	0	0	0	0	0	0	0	-0.01
-0.07	-0.06	-0.24	0.04	-0.1	0	-0.01	-0.04	0	0	0.05	-0.03	0.02	0	0	0.04	-0.01	0.25	0.05	0	0	-0.09	-0.14	0.04	-0.04	0	-0.01	0	0	0.03	0	0.05
-0.03	0	-0.15	0.01	0	0	0	0.01	0.03	0	0	-0.01	0	-0.01	0	0.01	-0.06	-0.24	0.09	0	0	0.01	0.04	-0.05	-0.04	0	0	0	0	0	-0.01	0.02
0	-0.02	-0.05	0.01	0.05	0	0	0.05	-0.01	0	0.01	0.02	0.01	-0.02	0	0.01	0.01	-0.22	-0.08	0	0	-0.01	-0.04	-0.01	0.01	0	0.01	0	0	0	0	-0.03
0.17	-0.03	0.29	-0.2	-0.14	0	0	-0.02	-0.03	0.01	0.05	0.03	0.01	0	0	0.01	0.04	-0.22	-0.04	0	-0.01	-0.03	-0.27	0.04	0.02	0	0	0	0	0	0.02	0
-0.02	0.05	-0.3	0.07	0.03	0	0.03	-0.05	0	0	0.02	0	0.02	0	-0.03	-0.31	0	0.3	-0.16	0	0.01	-0.16	0.2	0	0.01	0	-0.01	0	0	0	0	-0.05
-0.02	-0.02	0.21	0.08	0	0	0.02	0	0	0	0	0.03	0	0	0	0	0	0.25	0.09	0	0	-0.04	0.1	-0.04	0.01	0	0	0	0	0	0	-0.02
-0.02	0.04	0.34	0.16	0.05	0	0	0.03	0	0	-0.02	0.01	0.03	0	0	0.01	-0.03	-0.11	-0.05	0	0	-0.06	0.32	0.02	-0.01	0	0.02	0	0	0	-0.01	-0.03
0	-0.05	0.16	0.04	0.02	0	0.01	-0.03	0	0	0.03	0.01	0	0	0	0	-0.01	0.36	-0.04	0	0	0	0.1	0.02	0.02	0	-0.01	0	0	0.01	0	0
0	-0.01	-0.01	-0.04	0.01	0	0	0.01	0	0	-0.01	0	0.01	-0.02	0	0	-0.02	-0.12	-0.06	0	0	0	-0.02	0.01	-0.03	0	0	0	0	0	-0.01	0.01
-0.03	-0.02	0.14	-0.09	0.01	0	-0.01	-0.02	0.01	0	-0.03	-0.02	0.01	-0.01	0	0.01	0.03	-0.25	0.02	0	0	-0.07	0.04	-0.02	-0.06	0	-0.01	0	0	0	0.01	0.01
-0.02	0.01	-0.1	0.19	0.06	0	0.03	-0.03	-0.03	0	0.05	0.04	0.01	0	0.01	0.01	-0.04	-0.17	0.32	0	0	-0.08	0.36	0.04	0.05	0	0.02	0	0	0	0	-0.03
-0.01	0.03	-0.12	0.04	0.02	0	0	-0.01	0	0	-0.02	0	0.01	-0.02	0	0.01	0	0.43	0.09	0	0	0	0.05	0	0.02	0	0	0	0	0	0	0.07
-0.01	-0.04	-0.12	0.05	0.01	0	0	0.05	0.01	0	-0.03	-0.03	0	-0.01	0	0	0.02	-0.21	0.12	0	0	-0.02	-0.15	-0.09	0.01	0	-0.01	0	0	-0.01	0	-0.03
-0.04	-0.01	-0.1	0.05	0.02	0	0.04	0.02	0.01	0	0.01	0	0.03	-0.02	0	0.01	0	-0.28	0.04	0	-0.02	-0.01	0.01	0.01	0	0	0	0	0	0	0	-0.01
-0.01	0	-0.1	-0.07	0	0	-0.01	-0.01	0.01	-0.01	-0.01	-0.01	0	-0.01	0	0.01	-0.05	-0.24	0.1	0	0	0.06	0.07	0	0	0	0	0	0	0	0.01	-0.01
-0.03	-0.01	0.04	-0.15	0.02	0	-0.05	-0.01	0.01	0	-0.03	-0.04	0.02	-0.01	-0.02	0	0.03	-0.23	0.04	0	0	0.12	0.06	0	0.03	0	0.03	0	0	0	0	-0.05
-0.01	0.01	-0.1	0.02	0	0	0.01	0	0	0	0.04	0.01	0	-0.01	0	0.01	0	-0.3	-0.06	0	0	-0.01	0.06	-0.01	-0.04	0	-0.01	0	0	0	0	0
-0.01	0.05	-0.13	0.07	0.02	0	-0.01	0.03	0.01	0	-0.04	-0.04	0	0	0	0	-0.01	-0.35	-0.04	0	-0.01	0.09	0.09	-0.01	-0.02	0	-0.01	0	0	0	0.01	-0.03
-0.08	0.02	0.1	0.08	-0.1	0	0	0	0	0	-0.04	0	0.02	0	0	0.02	-0.01	0.19	-0.18	0	-0.01	0	-0.4	0.02	-0.01	0	0	0	0	0	0	-0.06
-0.05	-0.05	0	0.03	0.01	0	0	0.01	0	0	-0.02	-0.02	0	0	0	0	0	-0.29	0.03	0	0	0.05	0.02	-0.07	0.01	0	0	0	0	-0.02	0	-0.02
-0.02	-0.03	0.01	-0.05	-0.04	0	0.01	0	0	0	-0.02	-0.01	0	-0.01	0	0.01	0.02	-0.22	0.07	0	0	0.03	-0.07	-0.04	-0.01	0	0.01	0	0	0	-0.01	0.06
-0.01	-0.04	0.03	-0.08	0.01	0	0.01	-0.01	0	0	0.02	0	0	0	0	0	-0.01	-0.14	-0.06	0	-0.01	0	-0.15	0.03	0.05	0	-0.01	0	0	0	0	-0.01
-0.03	0.01	-0.19	-0.06	0	0	-0.03	-0.01	0.01	0	-0.01	0.02	0	0	0	0.01	-0.01	0.22	0.01	0	0	0.01	-0.31	0.04	0	0	0	0	0	0	0	-0.02
0	-0.02	0.01	-0.05	0.01	0	-0.01	-0.01	-0.01	0	0	0.03	0	-0.01	0	0.01	0.01	-0.26	0	0	0	0.02	-0.01	-0.01	-0.03	0	0	0	0	0	-0.01	0.01
-0.05	0.03	0.03	0.05	0.01	0	-0.02	0.02	0	0	-0.02	0.01	0.02	0	0	0	-0.03	-0.23	-0.04	0	0	-0.02	-0.01	0.01	-0.05	0	-0.01	0	0	-0.01	0	-0.02
-0.02	-0.04	0.13	0.09	-0.1	0	0.02	-0.07	-0.01	0.01	0.05	0	0.01	-0.01	0	-0.32	0.03	0.28	-0.22	0	-0.01	-0.11	-0.1	0.09	-0.01	0	0.01	0	0	-0.01	-0.01	-0.06
-0.04	0.18	-0.23	0.13	0.04	0	-0.07	0.15	0	0	-0.03	0.06	0.07	0	0	0.01	-0.03	0.36	-0.06	0	0	0.1	0.03	0.04	0.03	0	-0.01	0	0	0	-0.01	-0.02
0	-0.05	-0.04	0.03	0	0	0	0	0.02	0	-0.01	0.02	0	-0.02	0	0	-0.01	-0.11	0.01	0	0	-0.02	0.05	0.02	0	0	0	0	0	0	0	-0.01
-0.01	-0.03	0.38	0.09	0.04	0	0.07	0.05	0	0	-0.03	-0.06	0.05	-0.01	0	0	0.04	-0.2	0.18	0	0	0.09	0.04	-0.05	-0.04	0	0.1	0	0	-0.02	0	-0.02
-0.04	-0.01	0	0.03	0.01	0	0.01	-0.04	0	0	0	0.01	0	-0.01	0	0	0.02	-0.22	-0.03	0	0	-0.06	0.09	0	-0.02	0	0	0	0	0.01	-0.01	-0.02
-0.02	-0.02	0.05	-0.05	0.02	0	0.02	0.03	0	0	0	0	0	-0.01	0	0.01	-0.01	-0.21	-0.03	0	0	-0.03	0.01	0.01	0	0	-0.01	0	0	-0.01	0	-0.03
-0.04	-0.01	-0.04	-0.05	0.04	0	-0.02	0.01	0	0	0.04	0	0	0	-0.01	0.01	-0.02	-0.25	0.02	0	0	0.06	-0.07	-0.04	0.02	0	0	0	0	0	0	0
0	0.04	-0.16	0.16	0	0	0.01	0	0	0	-0.01	0.01	0.01	0	0.01	0	-0.04	0.42	-0.03	0	0.01	-0.02	0.27	-0.05	-0.02	0	0.01	0	0	-0.01	-0.02	0
0.08	-0.04	-0.15	0.03	0.01	0	0	0.01	0	0	-0.02	-0.02	0.02	-0.01	0	0	-0.02	-0.22	-0.04	0	0.05	-0.03	0.09	-0.02	0	0	0	0	0	0	0	-0.02
-0.03	-0.03	0.2	0.09	0.04	0	0.02	-0.02	0	-0.01	-0.04	0	0.03	0	0	0	0.03	0.4	-0.02	0	-0.01	-0.05	0.04	0.01	-0.03	0	-0.03	0	0	0	0.01	-0.02
0.16	-0.01	0.01	0.06	0.03	0	0	0	0	0	-0.03	-0.04	0.02	-0.01	0	0.02	-0.02	-0.17	0.34	0	0.02	0.02	0.09	-0.07	-0.01	0	0.02	0	0	0.01	0	0.09
-0.06	0.03	-0.07	0.02	0	0	0.01	-0.01	0	0	-0.01	0.01	0.01	-0.02	0	0	-0.02	-0.14	-0.03	0	0.01	-0.06	0.08	-0.01	0.01	0	-0.01	0	0	0	0	-0.01
-0.02	0.01	0	-0.06	0	0	0.01	-0.02	0	0	-0.01	0	0.02	0	0	0.01	0	-0.21	-0.03	0	0.01	0.01	0.08	0	0	0	0	0	0	0	0	-0.07
0	-0.02	-0.07	-0.03	0.01	0	0.03	-0.01	0	0	0	-0.02	0	0	0	0	0.01	-0.12	0	0	0	-0.01	-0.06	0.02	-0.01	0	-0.03	0	0	0	0	-0.02
-0.03	0.06	0.33	-0.18	0.03	0	-0.03	-0.05	-0.01	-0.02	-0.06	0	0.02	0	0.01	0.03	0.05	0.33	-0.09	0	-0.03	-0.11	-0.32	-0.06	-0.07	0	0	0	0	0	-0.08	-0.07
0	0.05	-0.05	0.07	0.01	0	0.03	0.03	0	0	-0.04	0.03	0.04	-0.01	0	0.01	0.01	0.46	0.13	0	0	-0.06	0	-0.04	-0.03	0	0.01	0	0	0	0	0.01
-0.01	0.04	-0.15	0.01	0.02	0	0.01	0.03	0.02	0	0	0.03	0	-0.02	0	0.02	0.02	-0.19	-0.13	0	0	-0.04	0.06	0.04	0.04	0	0	0	0	-0.01	0	-0.02
0.1	0.01	-0.15	-0.07	-0.09	0	0.04	0.01	0	0	0.03	0.01	0	0	0	0	0.01	-0.18	0.06	0	0.01	0.06	0.01	-0.1	0.02	0	-0.03	0	0	0	-0.01	-0.05
0.14	-0.04	0.2	0.02	0	0	0	0	0	0	0.03	0.02	0	0	0	0.02	0	0.3	-0.05	0	0	-0.01	0.03	0.03	0	0	0	0	0	0	0	0
0	0.02	-0.04	0.05	0.01	0	-0.01	-0.02	0	0	0	-0.02	0.02	-0.01	0	0.01	0	-0.26	0	0	0	-0.04	0.03	0	0	0	0	0	0	0.01	0	-0.02
0.14	-0.04	0.14	0.08	0.01	0	0.03	-0.04	0	0	-0.04	0.03	0.02	0	0	0.01	0.06	0.42	-0.05	0	-0.01	0.01	-0.13	0.01	0.03	0	0.01	0	0	0	0	0
0	0.04	0.14	0.04	0.01	0	0.02	-0.02	0	0	0.03	0.01	0.02	0	-0.01	0.01	-0.02	0.24	-0.01	0	0	0.04	0.06	0	0.01	0	0	0	0	0	0	0
-0.01	0.02	0.18	0.02	0.01	0	-0.01	0.01	0	0	-0.03	0	0.02	-0.01	0	0.02	0.01	0.49	-0.15	0	0.01	-0.11	0.16	0.05	-0.07	0	-0.01	0	0	0	0.01	0
0	-0.02	-0.09	0.06	0.02	0	0	0	0	0	-0.04	-0.02	0	-0.01	0	0	0.01	-0.28	0	0	0	0.04	-0.01	-0.01	0.01	0	0	0	0	0	0	0
-0.01	0.01	-0.08	0.11	0.01	0	0	0.02	0	0	0	-0.02	0.02	0	0	0	-0.01	-0.28	-0.05	0	0	0.03	0.03	0.01	-0.08	0	0	0	0	0	0	-0.01
-0.04	0.02	0.1	-0.07	0.01	0	0.01	0.06	0	0	0.01	0.01	0.02	-0.01	0	0	0.02	-0.3	-0.01	0	0	0.06	-0.24	0	0.03	0	0.02	0	0	0	0	0
-0.02	0	0.12	0.05	0.01	0	-0.01	0.01	-0.03	0	-0.01	-0.01	0.02	0	0	0	0	0.33	0.02	0	0.01	0.03	0.13	0	0	0	0	0	0	0	0	-0.04
-0.02	-0.07	0.06	0.04	0.02	0	0	-0.01	-0.01	-0.01	0.03	0.02	0.03	0	0.01	0	0.02	0.4	0	0	0.02	-0.06	0.15	-0.02	0	0	-0.03	0	0	0.02	0	-0.01
-0.01	-0.04	-0.05	0.02	-0.02	0	0.02	0	0	0	-0.03	0	0.01	-0.01	0	0	0.01	-0.11	-0.04	0	0	0	0.01	0	-0.01	0	-0.02	0	0	-0.01	0	-0.03
-0.02	-0.01	-0.17	0.02	0	0	0	0.04	0	0	0.02	0.01	0.01	-0.02	0	0	0	-0.25	0.05	0	0	-0.02	0	-0.02	-0.03	0	0	0	0	-0.01	0	-0.02
-0.03	-0.07	0.26	0.03	-0.08	0	0.02	0.01	0	0	0.04	0.03	0	0	0.01	0.03	0	-0.13	-0.11	0	0	0.05	-0.36	0.08	0.02	0	-0.01	0	0	0	0	0
-0.04	0.12	-0.06	0.19	0.02	0	0.06	-0.1	0	-0.01	-0.06	0.05	0.01	-0.01	0	0.01	-0.04	0.4	-0.11	0	0.02	-0.05	0.07	0.16	-0.02	0	0	0	0	0	0.01	-0.03
0	-0.01	0.07	0.01	0.02	0	0.02	0.01	0	0	0	0.01	0.01	0.08	0	0	0	0.16	0.18	0	0	0.02	-0.01	0.02	-0.02	0	0	0	0	0	0.02	0
0	0.02	-0.06	-0.04	-0.03	0	0	0.01	0	0	0	0.02	0	0	0	0.01	0	-0.16	-0.01	0	0	-0.01	-0.02	0	0	0	0	0	0	-0.01	0	0
-0.05	0.03	0.11	0.22	0.04	0	-0.02	-0.02	0.14	0	-0.05	0.06	-0.23	-0.02	0.01	0.02	0.1	0.36	-0.16	0	-0.01	-0.05	0.09	0.13	0.02	0	0	0	0	-0.01	0	-0.05
-0.01	0.02	0.04	-0.01	0	0	0	0.02	0	0	-0.01	0	0	0	0	0	0	-0.25	-0.02	0	0	-0.02	0.04	0.02	0	0	0	0	0	-0.01	0	-0.04
-0.03	-0.01	0.23	-0.13	-0.22	0	-0.08	-0.06	-0.04	0.01	-0.02	0.04	0	0	0	0.02	-0.11	0.37	-0.12	0	0	0.04	-0.1	-0.08	0.04	0	-0.03	0	0	-0.02	0.02	-0.02
0.18	0	-0.07	0.05	-0.03	0	0	-0.01	0	-0.01	-0.02	0.01	0.02	0	0	0.01	0.05	0.4	0.04	0	-0.02	0.04	-0.01	0	0.02	0	-0.01	0	0	0	-0.01	-0.01
-0.01	-0.01	0.04	-0.07	0	0	-0.01	0	0	0	0.03	-0.01	0.02	0	0.01	0.01	-0.07	-0.23	-0.06	0	-0.01	0.03	-0.04	0.03	0	0	0	0	0	0	0	-0.05
0	-0.01	-0.15	-0.08	0	0	0	0.05	0.01	-0.01	-0.01	-0.02	0	0	0	0.01	0	-0.1	0.03	0	-0.01	0.04	-0.17	0.01	0.03	0	0	0	0	0.02	0	-0.01
0	0.02	0.06	-0.07	0.01	0	-0.01	-0.02	0	0	0.03	-0.04	0	0	0	0.01	0.02	-0.27	-0.11	0	-0.01	0.04	-0.05	0.08	0.02	0	-0.01	0	0	0	-0.01	-0.07
-0.04	-0.12	0.31	0.05	0.04	0	0.01	-0.13	-0.02	0	-0.03	0.03	0.01	0	0.01	0.01	-0.09	-0.15	-0.18	0	0	-0.17	0.11	-0.05	0.01	0	0	0	0	-0.01	-0.01	-0.02
-0.01	-0.01	0.05	0.02	0.02	0	-0.01	0.01	-0.01	0	-0.01	0.03	0.01	-0.02	0	0.01	0.01	0.6	-0.04	0	0.01	-0.05	0.05	0.02	0.01	0	0	0	0	0	0	0.01
0	-0.01	0.06	0.05	0.02	0	0.03	-0.02	0	0	0.05	0.01	0	0.16	0	0	0.01	0.2	-0.03	0	0	-0.05	0.08	-0.01	-0.04	0	0.04	0	0	0	0	-0.01
0	0.02	-0.06	0.02	0.02	0	0.01	-0.01	-0.01	0	-0.01	-0.06	0	0	0	0.04	-0.01	-0.28	-0.02	0	0	-0.01	-0.1	0.06	0	0	0	0	0	0	0.02	-0.02
-0.01	0.02	-0.08	0.1	0.01	0	0.01	-0.02	0	0	0	0	0.06	-0.01	0	0	0.02	0.44	-0.05	0	0	-0.04	0.17	0.01	0.02	0	0	0	0	-0.01	0.01	0
0	0.01	-0.02	-0.05	0.01	0	-0.01	0	-0.01	0	0.02	0.01	0.02	0	0	0.01	0	-0.07	0.04	0	0	-0.02	-0.17	0.01	-0.01	0	0	0	0	0	0	-0.02
-0.03	-0.02	-0.07	0.07	0	0	0	0.04	0	0	0.05	0.04	0.01	-0.02	0.01	0	0.02	0.51	-0.05	0	0	-0.06	0.13	0.01	0.03	0	0	0	0	0	-0.01	0
0	0	-0.05	-0.06	0.01	0	-0.01	0	0	0	-0.01	0	0	0	0	0.01	0.02	-0.06	-0.03	0	0	0.02	-0.11	0.02	-0.02	0	-0.01	0	0	0.01	0	0.01
-0.02	-0.01	-0.05	-0.02	-0.01	0	0	0.02	0	0	-0.01	-0.02	0	0	0	0.03	0.01	-0.08	-0.04	0	0.01	0.05	-0.13	0.01	0.01	0	0.01	0	0	0	0	-0.01
-0.05	-0.09	-0.41	0.03	0	0	0.02	0	0.03	0	-0.05	0	0.01	-0.01	0	0	-0.03	0.28	-0.1	0	-0.01	-0.02	0.03	0.01	-0.02	0	0	0	0	0	0.02	-0.03
-0.01	-0.05	-0.09	-0.05	0.01	0	-0.01	0	-0.02	0	-0.02	-0.02	-0.07	-0.01	0.01	0	-0.01	-0.09	0.11	0	0.01	-0.04	0.05	-0.01	-0.04	0	0.01	0	0	0	0	0
-0.04	0.07	-0.31	0.07	0	0	0.02	-0.09	0.04	0	0	0.02	0.03	-0.01	0	0	0.05	0.34	-0.2	0	0.02	-0.14	0.11	0.05	-0.28	0	0	0	0	0	-0.01	-0.08
-0.03	0.01	-0.11	-0.07	0.01	0	0.01	-0.01	0.02	0	-0.02	0	0	-0.01	0.01	0.02	0	-0.29	0.18	0	0	-0.06	0.03	-0.05	0.02	0	-0.01	0	0	-0.02	0	-0.03
-0.02	0.04	0	-0.06	0.02	0	-0.02	0.02	0	0	-0.01	0.01	0.01	0	0	0	0.04	0.25	0.17	0	-0.01	-0.09	0.14	-0.02	0	0	0	0	0	0.05	-0.01	0.24
-0.05	0.02	-0.23	0	0.02	0	-0.05	-0.03	-0.01	0	0	0.02	-0.32	0	0	0.02	0.03	0.26	-0.1	0	0.05	-0.09	0.24	-0.01	-0.03	0	0	0	0	0	0	-0.02
-0.01	0.07	-0.17	0.03	0	0	-0.02	0.04	0.02	0	-0.02	0.01	0.02	-0.01	0	0.01	0.01	-0.25	0.05	0	-0.01	-0.04	-0.04	0	-0.03	0	0	0	0	0	0	-0.01
0.1	-0.02	-0.2	0.06	0.02	0	0.01	0.04	0	0	0.05	-0.01	0.01	0	0	0.01	-0.01	-0.22	0.15	0	0	0.04	-0.29	0.02	-0.01	0	0	0	0	0.01	-0.01	0
-0.02	-0.06	0.21	0.04	0	0	0	-0.03	0	0	-0.04	-0.05	0	-0.03	0	0.02	0.01	-0.33	0.12	0	0	0.06	-0.24	-0.06	0.03	0	0	0	0	0	0.01	-0.02
-0.01	0.02	0.12	0.03	0	0	0.02	-0.02	0	0	0.03	0	-0.12	0	0.01	-0.06	0	-0.19	-0.11	0	0	-0.02	0.05	0	0.01	0	0	0	0	-0.01	-0.01	-0.04
-0.03	-0.02	0.12	-0.07	0.01	0	0.02	0.02	0	0	-0.03	0.02	0.02	0	0	0	0.01	-0.15	-0.07	0	0	0	-0.07	-0.03	-0.01	0	0	0	0	0	0	-0.01
-0.02	-0.01	0.19	0.06	0	0	0.02	0.03	0	0.02	0.01	0.03	0.01	0.1	0	0.01	0	0.27	-0.04	0	0	-0.01	0.03	-0.05	-0.05	0	0	0	0	0.01	0	0.01
-0.01	0	0.05	0.03	0.01	0	0.01	0.07	0	0	-0.02	-0.04	0.02	0	0	0.01	-0.02	-0.26	-0.06	0	0	-0.04	-0.03	0.01	0	0	0	0	0	0	0	-0.03
-0.02	0.06	-0.09	-0.03	-0.05	0	-0.03	0.02	0	0	0	0.01	0	0	0	0.01	-0.02	-0.19	-0.04	0	0	0	0.02	0.04	0	0	0	0	0	0	0	-0.04
0.1	0.05	-0.01	0.02	0	0	0.03	-0.03	0	0	0.04	0	0	0.2	0	0	-0.01	0.24	0.05	0	0	0.01	0.1	0.01	0	0	0	0	0	0	0	0
0	-0.01	-0.04	0.01	-0.03	0	0	0.01	0.01	0	-0.02	0.02	0.01	0	0	0.01	0	-0.29	0.01	0	-0.01	-0.01	-0.04	0	0.01	0	-0.01	0	0	0	0	-0.04
-0.03	-0.01	0.37	-0.08	0.03	0	0.03	-0.04	0.02	0	0	0.01	0.03	0	0	0	0	0.36	0	0	0	-0.02	-0.12	0.03	0.03	0	0.01	0	0	0	0	-0.01
-0.04	0	-0.06	0.06	0	0	0.02	-0.01	0	0	0.02	0.01	0.02	0	0	0	0	0.5	0.03	0	0	-0.07	0.11	0.02	0.01	0	0.02	0	0	0	0	-0.02
0.03	0	0.08	0.05	0.02	0	0.01	0.02	0.01	0	0.02	0.01	0	0	0	0.02	0	0.23	0.02	0	0.01	0.03	0.04	0.01	0	0	0.03	0	0	0	-0.01	-0.01
-0.04	-0.01	0.14	-0.11	0.01	0	0.02	-0.21	-0.02	0	-0.1	0.03	0.02	0	-0.07	0.02	0.01	0.35	-0.05	0	-0.03	-0.07	-0.12	0.01	0.05	0	-0.02	0	0	-0.01	0	-0.02
0	-0.01	0.14	0.02	0.02	0	0.02	-0.01	-0.01	0	-0.03	0	0.01	0.14	0	0	0.03	0.16	-0.02	0	0	0.04	0.05	-0.02	0	0	0.02	0	0	0	0	-0.01
-0.01	-0.02	-0.18	0.04	0.01	0	-0.02	0.04	0	0	0	-0.02	0.01	-0.02	0.01	0.02	-0.04	-0.29	-0.01	0	0	0.09	0.02	0.01	0	0	0	0	0	0	0	-0.02
-0.02	-0.08	0.36	-0.1	0.02	0	0.11	-0.03	0	0	0.12	0.02	0.01	0	0.01	0.01	0.02	-0.15	0.15	0	0	0.14	-0.01	-0.05	0.06	0	0	0	0	-0.01	0	-0.02
0	-0.01	0.09	-0.09	0.03	0	0	-0.02	0	0	0.02	-0.03	0.03	-0.02	0	0.01	-0.01	-0.3	0.03	0	0	0	-0.03	-0.01	0	0	-0.02	0	0	0	0	-0.02
-0.01	0.02	0.11	0.06	0.02	0	0.01	-0.03	0.02	-0.01	-0.02	0	0.02	0	0.01	0.01	0	0.55	-0.05	0	0	-0.04	0.09	0.02	-0.05	0	0	0	0	-0.01	0	-0.02
-0.05	0	0.04	0.02	0	0	0	0	0	0	-0.01	-0.01	0.02	-0.03	0	0	0.01	-0.29	-0.09	0	0	0	0.05	0	-0.01	0	-0.01	0	0	-0.01	0	-0.03
0	0.03	0.28	0.05	0.02	0	0	-0.02	0	0	-0.02	0.01	0.04	-0.01	0	0	-0.02	0.43	-0.03	0	0	-0.07	-0.12	0.01	0	0	0	0	0	-0.01	0	-0.02
-0.03	-0.01	0.06	0.08	0.01	0	-0.04	0.01	0.02	0	0.01	-0.03	0.03	0	0	0.01	0.03	0.49	-0.05	0	0	-0.02	0.01	0.05	0.01	0	0	0	0	0	-0.01	0.02
0.08	0.02	-0.07	-0.02	0.01	0	-0.01	0	0	0	-0.01	0	0	-0.04	0	0	0	-0.2	-0.08	0	0	-0.03	-0.06	-0.01	0.02	0	0	0	0	0	0	-0.02
0	-0.02	0.15	-0.08	0.03	0	-0.02	0.02	0	0	0.07	0	-0.21	-0.01	0	0	-0.06	0.26	-0.14	0	0	-0.13	-0.03	0.01	0	0	0	0	0	-0.01	-0.01	-0.01
-0.03	-0.06	-0.01	-0.01	0	0	-0.01	-0.01	0	0	-0.01	-0.02	0	0	0	0	-0.01	-0.14	0.03	0	-0.01	0	-0.23	-0.01	0	0	-0.01	0	0	0	0	0.11
-0.01	-0.05	0	0.02	0.01	0	0.01	-0.01	0	0	-0.02	0.04	0.02	0	0	0.01	-0.01	-0.24	-0.01	0	0	-0.06	-0.03	0.01	0.02	0	0.01	0	0	0	0	0
0	0.07	0.13	0.06	0	0	0	-0.04	0	0	0.05	-0.06	0.01	-0.01	0	0	0	0.44	-0.12	0	0	0.03	0.1	0.05	0.03	0	0	0	0	0	0	-0.01
-0.02	0.03	0.01	-0.1	0	0	-0.02	0.01	0	0	0.04	0.01	0.01	0	0	0	-0.01	-0.09	0.11	0	0.01	0.01	-0.04	0	0.01	0	0	0	0	0.06	0	0.47
-0.08	0.05	-0.27	-0.19	0.03	0	-0.04	-0.02	0	0	-0.02	-0.04	0.03	0	0	0	0.02	0.3	-0.06	0	0.01	0.07	-0.14	0	0.01	0	-0.07	0	0	0.01	0	0.03
0.18	-0.01	0.04	0.04	-0.11	0	-0.02	-0.04	-0.01	0	0.05	-0.04	0	-0.01	0.01	0.02	0.02	-0.31	-0.06	0	0	0.01	-0.13	0.02	0.04	0	0	0	0	-0.01	-0.01	-0.01
0.06	-0.01	-0.12	0.03	-0.01	0	-0.01	0.02	0	0	-0.02	-0.04	0.01	-0.01	0	0.02	-0.02	-0.24	0.02	0	-0.01	0.06	-0.01	0.01	-0.03	0	0	0	0	0	0	-0.01
-0.03	-0.07	-0.2	-0.21	0.03	0	-0.03	-0.04	0	0	-0.06	-0.02	0.01	-0.01	0	0.02	0.04	0.26	-0.17	0	-0.01	0.02	0.1	0.02	0.02	0	0	0	0	-0.02	0	-0.03
-0.02	-0.02	0.08	0.02	-0.14	0	-0.01	0.07	-0.01	-0.01	0.03	0.01	0	-0.02	0.01	0	0.03	-0.27	0.06	0	0	-0.03	-0.1	-0.06	0	0	0.01	0	0	0	0.03	-0.03
-0.01	-0.04	-0.09	0.03	-0.04	0	0	0	0	0	0.02	0.02	0.01	-0.01	0	0	0.01	-0.11	0.05	0	0	0.01	-0.11	0	-0.01	0	-0.01	0	0	0	0	0
0	0.06	0.26	-0.14	0.02	0	0.07	0	-0.04	0	0.09	0.01	0.01	0	0	0.01	0.01	-0.19	-0.08	0	0.02	-0.05	0.25	0.01	0.02	0	-0.01	0	0	0.04	-0.01	0.31
-0.01	0.03	0.02	0.02	0.01	0	-0.01	0	0	-0.01	-0.02	0.02	0	-0.01	0.01	0	-0.01	-0.19	-0.1	0	0	-0.04	-0.02	0.04	-0.04	0	0.01	0	0	0	0	0
-0.02	0	-0.07	-0.05	-0.02	0	-0.01	-0.01	0	0	0	-0.01	0.01	-0.02	0	0	0	-0.1	0	0	0	-0.05	-0.05	0	0	0	0	0	0	0	0.01	-0.01
-0.05	0	-0.22	-0.17	0	0	0.01	-0.09	0	0	-0.08	0.01	-0.27	0	0	0	-0.03	0.13	0.28	0	0.01	0.01	0.04	-0.09	0.04	0	-0.01	0	0	0	0	-0.02
-0.01	0.09	0.06	-0.07	0	0	0.01	0	0	0	0.02	0.01	0	0	0	0.01	-0.01	-0.26	-0.15	0	0	0.09	-0.17	0.01	0.01	0	0	0	0	0	0	0.02
-0.01	0.01	-0.05	-0.06	0.02	0	0.02	0.02	0	0	0	0	0	-0.01	0	0.02	0.02	-0.24	-0.02	0	0	-0.01	0.04	0.01	-0.02	0	-0.01	0	0	-0.02	0	-0.01
0.11	0.02	-0.07	0.06	0.01	0	-0.04	-0.02	0	0	-0.03	0.02	0.02	-0.01	0	0.04	0.04	-0.26	-0.17	0	0.01	-0.02	0.02	0.02	-0.03	0	-0.01	0	0	0	0	-0.04
0.03	-0.01	-0.04	-0.05	0.02	0	0	-0.01	0	0	-0.01	-0.02	0	-0.01	0	0	-0.01	-0.16	0.03	0	-0.01	0.01	-0.03	-0.01	-0.02	0	0.01	0	0	0	0	-0.02
-0.09	0.03	0.37	0.13	0.04	0	0.07	-0.04	0	0	-0.02	0.06	0.03	-0.02	0.01	0.02	0.07	-0.21	-0.08	0	0.01	-0.11	-0.08	0.08	0.06	0	-0.01	0	0	0.08	0.03	0.21
0.12	-0.01	-0.12	0.05	0.05	0	0.03	-0.04	0	0	-0.03	-0.06	0	-0.01	0.01	0	0.01	-0.33	-0.04	0	0	0	0.05	-0.02	-0.03	0	0.02	0	0	-0.01	0	-0.02
-0.04	-0.04	-0.01	0.08	0.02	0	-0.01	-0.05	0	0	0.01	0.01	0.01	0	0	0	-0.02	-0.37	0.11	0	0	-0.01	-0.04	0.02	-0.01	0	0	0	0	0	0	-0.05
-0.02	-0.09	-0.3	0.05	0	0	0.03	-0.02	-0.02	0	0.04	0.04	0	0	0	0.01	0	0.37	0.01	0	-0.01	-0.16	-0.11	-0.01	0	0	0	0	0	0	0	-0.04
-0.02	-0.05	0.24	-0.09	0.04	0	-0.01	-0.07	0	0	0.04	-0.08	0.03	0	0.01	0	-0.01	-0.12	0.2	0	0	-0.01	0.01	-0.02	-0.01	0	-0.02	0	0	0.02	0	0.58
0	-0.03	-0.09	-0.07	-0.03	0	-0.02	-0.01	0	0	0.02	0.01	0	0	0	0.02	-0.01	-0.18	0.02	0	0	0.04	-0.06	-0.01	-0.02	0	0	0	0	0	0	0.01
-0.06	0	0.24	0.04	0.03	0	0	-0.03	0	0	-0.05	-0.05	0	0	0	0.01	-0.02	-0.28	-0.17	0	0	-0.01	0.01	0.01	-0.04	0	-0.01	0	0	0	0	-0.04
-0.01	-0.03	-0.14	0.01	0	0	-0.03	0.02	0	-0.01	0	0.01	0.01	-0.01	0	0.04	0.01	-0.16	0.05	0	0	-0.01	0.01	0.01	0	0	0	0	0	-0.01	0	-0.02
-0.09	0.1	0.07	0.08	0.03	0	0.01	0	0	0.01	0.05	0.03	0	0	0.01	0.01	0.04	-0.3	-0.23	0	0	-0.13	-0.03	-0.12	0	0	0	0	0	-0.01	0.01	-0.05
-0.03	-0.03	-0.1	0.14	0.04	0	0	0.07	0	0	0	-0.05	0.02	0	0	0.06	0.04	0.42	0.22	0	0	0.02	-0.06	-0.06	0	0	0.01	0	0	0	0	-0.04
-0.01	0.05	-0.04	0.02	0.03	0	-0.01	-0.03	-0.02	0	0.04	0	0.04	-0.01	0	0.03	0.03	0.42	0.02	0	0	-0.03	0.05	0.03	-0.01	0	0	0	0	0.01	0	0
-0.02	0.04	-0.26	0.06	0.03	0	0	-0.01	-0.01	0	0.08	0.02	0.01	-0.02	0	0	0	-0.28	-0.03	0	0.02	0.03	0.03	0.01	0	0	0.01	0	0	0	0	-0.01
-0.05	-0.04	-0.21	0.11	0.04	0	-0.03	-0.06	-0.05	0	0.03	0.03	0.01	-0.01	-0.02	0	0.03	-0.22	0.05	0	0	0.05	0.1	-0.06	0.07	0	-0.01	0	0	0	0	0.04
-0.01	0.01	0.49	0.08	0.02	0	-0.01	0	-0.01	0	0	-0.01	-0.28	0	0	0	0.02	-0.16	0.06	0	0.01	0.1	0.35	-0.1	-0.01	0	0.01	0	0	0.01	0	0.05
-0.01	-0.02	0	0.02	0	0	0	0	0	0	0	-0.02	-0.08	-0.01	0	0	-0.01	-0.15	-0.02	0	0	0	-0.01	0.02	-0.01	0	0	0	0	0	0	0
-0.02	-0.04	-0.04	-0.2	0	0	0	0.05	0.04	0	-0.01	0.02	0.01	0.19	0	0	-0.05	-0.24	0.14	0	0	-0.01	-0.23	-0.03	0.08	0	0.01	0	0	0	-0.01	-0.05
-0.04	0.02	-0.05	0.01	0.02	0	-0.01	0.01	0	0	0.01	-0.03	-0.08	-0.01	0	0	-0.02	-0.17	-0.04	0	0	-0.07	0.12	-0.03	0.01	0	0	0	0	0	0	0
-0.01	-0.08	0.01	0.09	0.02	0	0.01	-0.06	-0.03	0	0.03	0.01	0.01	0	0	-0.24	0.04	0.35	-0.22	0	0.01	-0.11	0.01	-0.16	0.06	0	0.02	0	0	0	0	-0.05
-0.02	0.19	0.37	-0.11	0.03	0	0	-0.07	-0.01	0	-0.03	-0.03	0.02	0	0	0.03	-0.06	-0.12	0.04	0	0.01	0.31	0.09	-0.01	0.03	0	0.02	0	0	-0.01	0	-0.03
-0.01	-0.03	-0.12	0.06	0.01	0	-0.03	-0.01	0	0	0.06	0	0	0	0.01	0	0.03	0.39	0.16	0	0	-0.05	0.07	-0.01	0.04	0	-0.01	0	0	0.01	0	0
-0.05	-0.02	0.08	0.02	0	0	0	0	0	0	0.02	0	0.01	-0.02	-0.01	0.03	0.04	0.43	0.01	0	-0.01	0	-0.02	0.04	0	0	0.02	0	0	0	0	0
0	-0.01	-0.08	0.03	0	0	0	-0.01	0	0	0	0.01	0	-0.01	0	0	-0.03	-0.26	0	0	0	0	0	0.01	0	0	0	0	0	0	0	0
-0.01	0.01	0	-0.07	0	0	-0.01	0.01	0	0	0.02	0.01	0.01	-0.01	-0.01	0.03	-0.02	-0.23	-0.04	0	0	0.02	-0.06	0	0.01	0	0.05	0	0	0	0	-0.01
-0.05	0	-0.14	0.1	0.02	0	0.03	-0.01	0	0	0	0	-0.12	0.37	0	0.02	-0.04	0.34	-0.06	0	0	0.1	0.05	0.01	0.01	0	0	0	0	0	0	-0.02
0.08	-0.02	-0.15	-0.09	-0.05	0	0.06	-0.01	0.02	0	0.04	0	0.01	-0.01	0	0.01	-0.02	-0.29	-0.03	0	0	-0.02	0.02	0	0.05	0	-0.01	0	0	0	0	0
0	-0.07	-0.08	0.02	0	0	-0.01	0.01	0	0	-0.03	-0.03	-0.1	-0.02	0	0.01	-0.01	-0.17	-0.03	0	0.01	-0.03	0.09	-0.02	0.01	0	0.01	0	0	0	0	0.04
-0.02	0	-0.02	-0.05	0	0	0	-0.01	0	0	0	-0.02	0.01	0	0	0.02	0.01	-0.17	-0.03	0	0	0.04	-0.05	-0.01	0	0	0	0	0	0	0	0
0	-0.05	-0.14	-0.05	-0.06	0	0	0.02	0	0	0.03	0	-0.11	0	0	-0.07	0	0.18	-0.06	0	-0.01	0.07	-0.08	0.03	0.04	0	0	0	0	0	0	-0.03
0.1	0.07	0.07	-0.09	-0.05	0	-0.02	-0.03	0	0	0.02	-0.03	0.01	0	-0.03	0.01	0	-0.19	-0.03	0	0	0.07	-0.16	0.02	0.03	0	0	0	0	0	0	-0.08
-0.01	-0.11	0.23	-0.07	0	0	0.06	0	0	0	-0.01	-0.01	0.02	0	0	0.03	-0.02	-0.27	-0.11	0	0	-0.03	-0.09	0.02	-0.01	0	0	0	0	0	0	-0.02
0	0.01	-0.01	-0.08	0.01	0	-0.01	0	0	0	0	-0.01	0.01	-0.01	-0.01	0	-0.03	-0.21	0.03	0	0	-0.01	0.05	-0.01	-0.04	0	0	0	0	0	0	-0.02
0.01	0	-0.04	0.01	0	0	-0.01	0	0	0.01	0	-0.04	0	0	0	0.01	-0.02	-0.09	-0.05	0	0	-0.01	-0.03	0.01	0	0	0	0	0	0	0	-0.01
-0.04	0.01	0.06	-0.05	0	0	0.01	-0.02	0	0	0.03	0.01	0.01	0	0	-0.1	-0.01	-0.19	-0.05	0	0	-0.04	0.03	0.01	0.04	0	0	0	0	0	0	-0.03
-0.05	0	0.08	0.05	0.01	0	0	-0.01	0	0	-0.03	0	0.03	-0.01	0	0.01	0	-0.28	0	0	0	-0.03	-0.08	0.03	-0.04	0	0	0	0	0	0.02	-0.02
-0.06	0.03	0.12	0.12	0.02	0	-0.01	0	0	0	0.03	-0.02	0.01	0.6	0.01	0.01	-0.02	-0.19	-0.08	0	-0.03	0	0.04	0.08	0.03	0	0	0	0	0	0	-0.01
-0.03	0.02	0	0.06	0	0	0.01	-0.01	0	0	-0.01	-0.01	0.01	-0.01	0	0.02	-0.01	-0.3	-0.05	0	0	-0.01	0.06	0	-0.03	0	0	0	0	0	0	-0.02
0.22	0	0	0.16	0.04	0	0.03	0.16	0	0	0.12	0.02	0.01	-0.01	0.03	0.04	-0.07	-0.21	-0.17	0	0	-0.06	0.3	0.16	0.04	0	-0.03	0	0	-0.02	-0.01	-0.02
-0.04	-0.01	-0.14	-0.04	0	0	-0.01	-0.01	0.01	0	-0.03	-0.04	0.01	0	0	0.01	-0.03	-0.14	0.08	0	0	0.07	-0.08	0	0.03	0	0.01	0	0	0	0	0
-0.05	-0.04	-0.05	0.1	0.02	0	-0.04	0.03	-0.02	0	-0.1	0.01	0.01	0	0.01	0	0.01	0.31	0.21	0	0	-0.23	0.05	-0.14	-0.37	0	0	0	0	0	0	0.01
-0.03	0	-0.14	-0.04	0.01	0	-0.03	0	0.01	0	0.02	-0.04	0.01	0	0	0.02	-0.03	-0.18	0.04	0	0	0.04	0.02	-0.03	0	0	0	0	0	-0.01	-0.01	0.01
-0.03	0.03	0.02	-0.05	0	0	-0.01	0.01	0	0	0.03	0.01	0	0	-0.02	0	-0.01	-0.29	-0.05	0	0.01	-0.03	-0.01	0.05	0.03	0	0	0	0	0	0	-0.04
-0.01	0	0.13	0.03	0.01	0	0	-0.01	-0.01	0	0	0	0	0	0	0.02	0	0.32	0.12	0	0	0.04	-0.03	-0.01	0	0	0	0	0	0	0	0
0.04	-0.03	-0.1	0.01	0	0	-0.01	0.01	0	0	0.04	-0.04	0.01	0.1	-0.01	0.01	-0.01	0.17	-0.05	0	0.01	-0.05	0.1	0.03	-0.02	0	0.01	0	0	0.05	0	0.2
-0.04	-0.05	-0.56	0.03	0.01	0	-0.02	-0.03	0	-0.01	0.03	-0.03	0.05	0	0	0.01	0	0.23	-0.02	0	0.01	0.01	0.01	0.02	0	0	0	0	0	0	0	-0.02
-0.02	0.02	0.09	0.07	0	0	0.01	-0.04	0	0	0.01	0	0.01	0	-0.03	0.01	0	0.27	0	0	0	0.01	0.05	-0.02	0	0	0	0	0	0	0	-0.04
-0.02	-0.01	-0.05	-0.05	0.01	0	0.01	0	0	0	-0.01	0	0	0	0	0.01	0	-0.36	0.15	0	0	0	-0.04	-0.01	0.01	0	0.01	0	0	0	0	-0.01
-0.03	-0.04	0.4	0.1	0.02	0	0.01	0.15	-0.01	0	-0.04	0.1	0.03	-0.02	0	0.04	-0.02	-0.19	-0.13	0	0.04	0.07	0.09	0.05	0.08	0	-0.01	0	0	0	-0.01	-0.01
-0.02	-0.02	0.11	0.05	-0.07	0	0	-0.08	0.03	0	0.04	-0.02	0	-0.03	0	0	-0.01	-0.18	-0.09	0	-0.01	0.13	-0.15	0.02	0.02	0	0	0	0	0	0	0.03
-0.01	0	-0.05	0	-0.03	0	0	0.02	0	0	0	0.01	0	0	0	0	0.01	-0.2	0.01	0	0	-0.04	0	0	-0.03	0	0	0	0	-0.02	0	-0.01
0	-0.08	0.02	-0.1	0	0	0.02	-0.01	0	0	-0.05	-0.05	0.01	-0.01	0.01	0	-0.03	0.31	-0.02	0	0	-0.01	-0.29	0.03	0.06	0	0	0	0	0	0.01	-0.05
-0.05	-0.01	-0.05	-0.06	-0.03	0	0.01	0.01	-0.01	0	0	0	0	0	0	0.01	-0.01	-0.16	0.08	0	0	0.02	-0.11	-0.06	0.01	0	0	0	0	-0.01	0	0
0	0.02	-0.04	-0.04	0	0	-0.02	0.01	0.02	0	0	0	0.02	-0.01	0	0	-0.01	-0.21	-0.03	0	0	0.02	-0.07	0	0.01	0	0	0	0	0	0	-0.01
0	-0.02	0.08	0	0	0	0.02	0	0	0	0.03	0.01	0.01	0	0	0	0.03	0.4	0.01	0	0	-0.01	0.05	0.01	0.02	0	0	0	0	-0.01	-0.01	0
-0.05	0	-0.03	0.07	0.02	0	-0.01	-0.02	0	0	-0.01	0.01	0.04	0	0	0.01	0.01	0.58	0.01	0	0	-0.05	0.14	0.04	0	0	0	0	0	0	-0.01	0.01
-0.01	-0.09	0.16	0.07	0.02	0	0.03	-0.02	0	0	0.05	0.01	0.02	-0.01	0	0.01	-0.06	0.44	0.05	0	0	-0.04	0	0.01	-0.03	0	0.01	0	0	0	-0.01	0.02
0	-0.03	0.21	-0.03	0.02	0	0.03	-0.02	0	0	0.01	0	0	0	0	0	0.02	0.16	-0.07	0	0	-0.02	0.07	0.02	0.04	0	0	0	0	0.01	-0.02	0.22
-0.02	0.02	0.18	-0.09	0.06	0	-0.02	-0.02	0	0	-0.03	0.02	0.04	0	0	0	0.01	0.47	0.13	0	0	-0.01	-0.02	0	-0.03	0	-0.01	0	0	-0.01	0	0
-0.07	0.02	0.03	0.08	0.08	0	-0.07	0.12	0.05	0	-0.02	-0.03	0.02	-0.01	0	0.01	-0.05	-0.16	0.29	0	0.01	0.05	0.11	0.06	-0.04	0	0.02	0	0	0.03	0.04	0.05
-0.03	0.04	0.34	-0.13	0.06	0	0	-0.04	0	0	-0.01	0.03	-0.28	-0.02	0	-0.34	0.02	0.3	-0.04	0	0	0	-0.28	0	0.03	0	-0.02	0	0	0	0	-0.02
-0.02	0.11	-0.06	-0.08	0.01	0	0	0.03	0.03	0	-0.04	-0.05	0	-0.01	0	0.01	0.02	-0.35	-0.05	0	0	0	0.03	0.05	-0.02	0	0	0	0	0	0.01	-0.02
-0.03	-0.06	0.07	0.13	0.01	0	0.01	-0.01	0	0	-0.02	0.01	0.03	0	0.01	0.01	-0.04	0.43	0.2	0	0	-0.14	-0.12	-0.09	-0.02	0	0.05	0	0	0.01	0.01	0.16
-0.01	0.01	0.13	-0.07	-0.06	0	0.06	0.02	0.02	0	0.07	0.01	0.01	-0.01	0	-0.14	0.01	0.56	0.01	0	0	0	0.11	-0.01	0.03	0	0.01	0	0	0.01	0.01	0
-0.02	-0.02	0.09	0.04	0.02	0	0.01	0	0	0	-0.01	0	0.02	0	0.01	0.01	0.01	0.5	-0.06	0	0.02	-0.07	0.11	-0.02	-0.01	0	0	0	0	0	0	0
-0.02	-0.1	0.11	-0.02	0	0	0.03	0.01	0	-0.01	0	0.01	0	0	0	0	0	-0.24	-0.03	0	0	-0.02	0	0.01	0	0	0	0	0	-0.02	0	-0.02
-0.01	-0.06	-0.19	-0.13	-0.09	0	0	0.03	0	0	-0.02	-0.04	0	0.42	0	0.03	0.02	0.42	-0.01	0	0	0.21	0.11	0	0.02	0	0.01	0	0	0	-0.01	-0.02
-0.01	-0.01	-0.05	-0.07	-0.02	0	-0.01	0.02	-0.01	0	0	0.01	0	0	-0.01	0	0.01	-0.08	-0.01	0	0	0.03	-0.15	-0.01	0.03	0	-0.02	0	0	0	0	-0.01
-0.02	-0.02	-0.08	0.03	0.01	0	0	-0.04	-0.01	0	0	0	0	0	0	0	-0.01	-0.11	-0.02	0	0	-0.02	0.05	0	-0.02	0	0	0	0	-0.01	0	-0.03
-0.02	0.06	0.01	0.06	0.02	0	0.01	-0.03	0	0	-0.01	0	0	-0.02	-0.02	0	0	0.56	-0.1	0	0	0.01	0.15	0	0.01	0	0.01	0	0	-0.01	0	0
-0.01	-0.01	0.22	0.07	0.03	0	0	0	-0.01	0.01	0.03	-0.04	0.02	-0.02	0	0	0.02	0.27	-0.05	0	0	0.1	0.05	0.03	0.02	0	0.03	0	0	-0.01	0	-0.03
0	-0.04	-0.11	-0.03	0.01	0	0.01	0	0.05	0	0	0	0.01	-0.01	0	0.04	-0.03	-0.09	0.01	0	0	0.03	-0.03	0.02	-0.01	0	0	0	0	0	0	-0.03
-0.01	0.04	-0.13	-0.1	0.02	0	0.02	-0.01	0.01	0	-0.02	0	0.01	-0.01	0	0	0.01	-0.18	-0.01	0	0.01	0.01	-0.02	0.01	-0.05	0	0	0	0	0	0	-0.01
-0.03	0.05	-0.37	0.07	0.01	0	-0.01	0.06	0	0	0	0.02	0.03	0.37	0.02	0.02	0	0.41	0.19	0	-0.01	-0.04	-0.05	-0.08	0	0	0.01	0	0	0	0	-0.01
-0.01	-0.01	0.02	-0.05	0	0	0	0	0	0	0	0	0	-0.03	0.01	0.01	0	-0.19	0.02	0	0	0.01	-0.07	-0.02	0.01	0	0	0	0	0	-0.01	-0.03
-0.07	0.01	0.04	0.02	0.01	0	-0.03	-0.01	0	0	0	0.02	0.02	-0.02	0	0	0.01	-0.25	-0.03	0	0	-0.07	0.03	-0.01	0.01	0	0	0	0	0	0	-0.04
-0.04	0.02	-0.05	-0.15	-0.09	0	0.01	0.05	-0.01	0	0.02	-0.03	0.02	0	0	0	0.03	0.23	0.04	0	0	0.08	-0.51	-0.01	0.03	0	-0.02	0	0	0.01	0.01	-0.05
-0.01	0.01	0	-0.09	0	0	0.01	-0.02	-0.01	0	-0.01	0.01	0	0	0.01	0.02	0	-0.21	-0.04	0	0	0.01	-0.07	-0.01	0	0	0	0	0	-0.01	0	-0.03
-0.01	-0.04	-0.01	0.02	-0.03	0	0	-0.02	0	0	-0.01	0	0	-0.01	0	0	-0.02	-0.24	0.01	0	0	0.06	-0.01	-0.01	-0.02	0	-0.01	0	0	0	0	-0.02
-0.01	0.04	0.18	0.07	0.01	0	0.01	-0.01	-0.01	0	-0.01	0.01	0	0	0	0	0.03	0.29	-0.02	0	0	0.01	0.09	0	0.01	0	0	0	0	-0.01	-0.02	0.01
-0.02	-0.03	0.04	-0.1	0	0	0	0.03	0	0	-0.01	0.03	0	-0.04	0	0	0	-0.27	0.07	0	0	0.02	0.05	-0.1	0	0	-0.01	0	0	0	-0.01	0
0	0.01	-0.08	-0.06	0	0	-0.02	0.04	0	0	0.01	-0.01	0	0	0	0.01	-0.03	-0.17	-0.03	0	0	0.02	-0.08	0.02	0	0	0	0	0	0	0	-0.04
-0.01	0.04	-0.04	0.02	0.01	0	-0.03	0	0	0	-0.01	0.03	0.01	0	0	0.02	0.01	-0.19	-0.11	0	0	-0.07	-0.02	-0.04	-0.01	0	0	0	0	0	0.01	0
-0.05	0	-0.01	0.01	0	0	-0.01	-0.01	0	0	0	0	0.01	0	0	0.01	0.01	-0.27	-0.01	0	0	0	0	0.01	0	0	-0.01	0	0	0	0	-0.02
-0.04	0.02	0.02	-0.03	0.03	0	0	0.01	0	0	0.02	0.02	0.01	-0.01	0	0	0.01	-0.34	-0.06	0	0.01	0	-0.02	-0.01	0.01	0	0	0	0	-0.01	0	-0.01
0.07	0.02	0	0.05	0.03	0	-0.01	0	0	0	0	0.01	0	0	0	0.01	0.01	0.31	0	0	-0.01	-0.05	0.11	-0.02	0.02	0	0	0	0	0	-0.01	-0.02
0.26	-0.03	-0.18	0.09	0.05	0	0.04	0.21	-0.02	-0.01	-0.02	-0.08	0.02	0	0	0.03	-0.06	-0.19	0.04	0	0.03	0.1	0.18	-0.01	0.09	0	0.01	0	0	0.06	0.06	0
-0.01	-0.01	-0.01	0.03	-0.03	0	-0.02	0.01	0	0	-0.01	-0.02	0.01	0	0	0	0.01	-0.27	-0.1	0	0	0	-0.02	0.02	0.03	0	0	0	0	0	0.02	-0.01
-0.03	0	-0.04	0.03	0	0	-0.01	-0.02	-0.02	0	0.03	-0.02	0.02	-0.01	0	0	0	-0.27	-0.06	0	0	0.04	0	0.01	-0.06	0	0	0	0	-0.01	0	-0.05
-0.04	0.23	0.12	-0.08	0.01	0	0.06	-0.06	0.1	-0.01	-0.02	0.06	0	0	0.01	0.02	0.08	0.34	-0.02	0	-0.01	-0.11	-0.23	0.03	0.11	0	0.05	0	0	0	0.02	-0.03
-0.02	-0.14	-0.07	0.05	0.02	0	0.04	-0.02	-0.03	0	-0.03	0	0.01	-0.01	0	-0.24	-0.02	0.25	0.06	0	0	-0.07	-0.12	0.01	-0.02	0	-0.01	0	0	-0.01	0	-0.02
-0.01	-0.1	0.09	0.04	0.02	0	-0.02	-0.04	-0.01	0	-0.04	0	0.02	-0.06	0	0.02	0.03	-0.28	0.02	0	0	0	0.11	-0.02	-0.21	0	-0.04	0	0	0.03	0	0.08
-0.02	0.02	0.11	-0.06	0	0	0.01	-0.01	-0.01	0	0.03	0	0.04	0	0	0	0.01	0.49	0.02	0	0	-0.01	0.06	0.02	0.03	0	-0.02	0	0	0.01	-0.01	0
-0.03	0.04	-0.11	0.03	0	0	-0.01	-0.01	0	0	0	0	0	-0.01	0	0	-0.03	-0.3	-0.01	0	0	0	0.05	0	0.02	0	0	0	0	0	0	0
-0.03	0	0.05	-0.15	0.01	0	-0.01	0.04	-0.01	0	0.02	0	0.02	-0.02	0	0.01	0	-0.31	0.01	0	0	-0.04	0.03	0.02	-0.01	0	-0.03	0	0	0	0	0
-0.01	-0.01	-0.04	0.01	0.02	0	0.01	0.02	0	0	-0.02	0.03	0	-0.01	0	0	0.03	-0.25	-0.06	0	0	-0.07	0.09	0.02	-0.04	0	0.01	0	0	0	0	-0.01
-0.01	-0.01	-0.13	0.03	-0.02	0	-0.02	0	0	0	-0.01	0	0	0	0	0	0	-0.1	0.1	0	0	-0.01	-0.02	0	0	0	0	0	0	0	0	-0.02
-0.04	0	0.06	-0.18	-0.17	0	0.03	0.03	-0.01	0	0.12	0.07	0.02	-0.01	0.01	0.02	0.03	0.39	-0.2	0	0	0.06	0.12	0.07	0.08	0	0.05	0	0	0	0.03	-0.02
-0.07	-0.03	-0.09	0.05	0	0	-0.02	0.04	0.01	0	-0.03	-0.02	0.02	-0.01	0.01	0	-0.03	-0.23	-0.05	0	0	0.02	0.06	0.02	-0.01	0	-0.01	0	0	0.01	0	-0.01
-0.01	-0.03	0.25	0.07	0.03	0	0.03	-0.02	0	0	0	0.03	0.01	0	0.01	0.02	0.01	0.36	-0.01	0	0	-0.05	0.05	-0.01	-0.01	0	0.03	0	0	0	-0.01	-0.01
-0.01	-0.04	0.36	0.05	0.03	0	-0.01	-0.04	0.04	0	-0.01	-0.06	0.01	0.24	0	0.02	-0.01	-0.1	0.02	0	0.01	0.06	0.13	0.01	-0.03	0	0.01	0	0	0	0	-0.01
0	0	0	0.04	0	0	0	0	-0.01	0	-0.01	0	0	-0.01	-0.01	0.02	0	-0.25	-0.04	0	0.01	0.02	0	0.02	-0.01	0	0	0	0	0	0	-0.05
-0.01	0.04	0.02	-0.06	-0.01	0	-0.01	0.01	0	0	-0.01	-0.01	0	0	0	0	-0.03	-0.12	-0.04	0	0	-0.02	-0.11	0.01	0.01	0	0	0	0	-0.02	-0.02	0.01
-0.01	0.02	0.08	0.02	0.02	0	-0.01	0.02	0	0	0.01	0.02	0.01	-0.02	0	0.02	0.01	0.36	0.02	0	0	-0.04	0.01	-0.01	0	0	-0.01	0	0	0.01	0	0.06
0	0.03	-0.02	-0.01	-0.04	0	-0.01	0	0	0	-0.02	-0.02	0.01	-0.01	0	0	-0.01	-0.17	-0.03	0	0	0.01	-0.08	0	0.01	0	0	0	0	0	0	0
-0.04	-0.08	-0.23	-0.16	0.03	0	-0.01	0.01	0.02	0	-0.02	-0.06	0.02	0	0	0	-0.02	0.2	-0.11	0	0.02	-0.01	0.1	-0.07	-0.01	0	-0.02	0	0	0	-0.01	0.02
0	0.03	-0.21	0.03	0.01	0	-0.03	0.01	0.04	0	-0.02	-0.03	0.01	0	0	0.01	-0.02	-0.32	0.06	0	-0.01	0.05	0.02	-0.07	-0.01	0	0	0	0	0	-0.02	-0.02
0.36	-0.1	0.45	-0.1	0.05	0	0.09	-0.03	0	0	-0.03	0.02	0.02	0	0.01	0.02	0.04	-0.12	-0.06	0	0	0	0.15	0.03	0.03	0	0	0	0	0	0	-0.02
-0.01	-0.03	0.29	0.11	0.05	0	-0.02	-0.04	0	0	0.05	-0.03	0.02	0	0.01	0.02	0.01	-0.16	0.07	0	0	-0.01	0.28	-0.02	0.05	0	0	0	0	0.03	0.01	-0.03
-0.02	-0.01	-0.13	0.01	0	0	-0.01	-0.01	0	0	0.02	0.02	0	0	0	0	0	-0.17	0.05	0	0	0.03	0.01	0	0	0	-0.01	0	0	0	0	-0.03
0	0.08	0.14	0.02	0.01	0	0.02	-0.01	-0.01	0	0.02	0.02	0	0	0	-0.14	0.01	0.45	0	0	0	0.01	0.04	0	0.05	0	0	0	0	0	-0.02	0
-0.02	-0.02	-0.01	0.02	0	0	0	0	0.01	0	0	-0.01	-0.03	0	0	0	0	-0.17	-0.08	0	0	0.02	-0.03	-0.02	0	0	0.01	0	0	0	0	0
0	-0.03	-0.05	0	0	0	0	-0.02	0	0	-0.02	0.02	0.02	0	0	0.01	0.03	-0.2	-0.04	0	0	-0.02	0.01	-0.02	-0.05	0	0.01	0	0	-0.01	0	0.01
-0.04	-0.03	-0.23	-0.1	-0.1	0	0.01	0	-0.01	0	0.01	0	0	-0.01	0.01	-0.1	0	0.21	0.1	0	-0.02	0	-0.09	0.03	-0.01	0	-0.01	0	0	0	-0.01	0
-0.04	-0.07	0.13	-0.22	-0.13	0	-0.02	0.13	-0.01	0	-0.03	-0.07	0	-0.02	0	0.01	0.03	-0.24	-0.12	0	0.02	0.16	-0.13	0.05	0.05	0	-0.02	0	0	0.01	0	0.1
0.09	0.07	-0.08	-0.07	-0.09	0	0.01	-0.02	0	0	0.04	0	0.02	0	0	0.01	-0.03	-0.26	-0.03	0	0	-0.02	-0.04	-0.02	0.02	0	0	0	0	0	0	-0.02
0.16	-0.04	-0.02	-0.08	0.01	0	0	-0.01	0.02	0	-0.01	0	0.01	0	0	0	0.03	0.49	0	0	0	0.01	0.02	0.03	0.02	0	0	0	0	0	-0.01	0
0	0.06	-0.06	0.01	0.01	0	0.03	-0.02	0	0	-0.01	-0.01	0.01	-0.01	0	0	-0.01	-0.24	-0.04	0	-0.01	-0.01	0.01	0.01	0	0	0	0	0	-0.01	0	0
-0.06	-0.03	0.2	0.11	0.05	0	0	-0.04	0	0	-0.02	0.06	0.02	0	0	0	0.01	0.43	-0.11	0	0	-0.03	0.02	0.02	-0.02	0	0.01	0	0	0	0.01	-0.05
0	0.01	0.22	0.06	0.02	0	0	-0.01	0	0	0.02	0.01	0.01	0	0	0.01	0	0.29	0.03	0	0	0	0.06	0.05	0.03	0	0	0	0	0	0	-0.01
0	0.02	-0.05	-0.08	0.01	0	0	0.01	0	0	0.01	0	0	-0.01	0	0	0.02	-0.23	0.03	0	0	-0.04	-0.01	0	0.01	0	0	0	0	0	0	-0.03
-0.02	0	-0.14	0.15	0.06	0	-0.01	0.01	-0.02	0	0.04	0.02	0.01	-0.03	0	0.04	0.04	0.4	-0.06	0	0	-0.01	0.16	0.07	-0.02	0	0	0	0	-0.01	0	0
0	-0.01	-0.02	-0.1	0.01	0	-0.03	-0.01	0.03	0	-0.05	-0.02	0	-0.01	0.01	0.01	-0.04	-0.24	0.1	0	0	0.03	-0.02	-0.03	0.02	0	-0.01	0	0	0	-0.01	-0.03
-0.02	0.04	-0.08	-0.07	0	0	0	0.04	-0.01	0	0	0.01	0	0	0	0	-0.02	-0.19	0.03	0	0.01	0.01	-0.03	-0.02	-0.02	0	0	0	0	0	0	0
-0.04	0.05	-0.07	0.03	0	0	0	-0.01	0	0	0.03	0.02	0	-0.03	-0.01	0.03	-0.02	-0.24	0.11	0	-0.01	-0.01	-0.12	-0.01	-0.11	0	0	0	0	0	0	-0.03
-0.01	-0.01	-0.02	-0.07	-0.08	0	0	-0.01	0	0.02	0.01	-0.02	0.01	0	0	0.02	-0.02	-0.26	0	0	-0.01	0.08	0.02	0.02	0.03	0	0	0	0	0	0.01	-0.06
-0.04	0.01	0	-0.13	0.02	0	0.01	0.16	0.08	0	0.05	-0.03	0.03	-0.03	0	0.02	0.08	-0.15	0.18	0	0.03	0.07	0.18	0.04	0.01	0	-0.02	0	0	0.01	-0.02	0.07
0.12	0	0.08	0.05	0	0	0	0.03	-0.01	0	-0.04	-0.09	0.01	-0.05	0	0	0.07	-0.26	-0.07	0	0.01	0.05	0.02	-0.06	-0.2	0	0.02	0	0	0	0	-0.02
0.14	-0.04	-0.11	0.03	0.01	0	0.02	-0.01	0	0	-0.02	0	0.02	0	0	0.01	0.02	0.47	0.07	0	0	0.01	0.06	0	0.05	0	-0.01	0	0	0	0.01	-0.01
-0.03	0	0.09	0.02	-0.07	0	0.02	0	0.01	0	-0.03	0	0.02	0	0	0.02	0.01	-0.23	-0.09	0	0	-0.02	-0.08	0.01	0.01	0	-0.01	0	0	0	0	0
0.19	-0.06	0.28	0.04	0.02	0	0	0	0	0	-0.02	-0.06	0.02	0	0	0	-0.01	-0.1	0.07	0	0	0.07	0.18	0	0.01	0	0.01	0	0	0	0	-0.01
-0.02	0.02	-0.16	-0.07	-0.05	0	-0.02	-0.03	0	0	-0.04	0.03	0.01	-0.02	0	0	0.02	0.28	0.08	0	0	0.14	-0.45	-0.05	0.03	0	0.03	0	0	-0.01	0.02	-0.02
-0.03	0.02	0.06	-0.1	0.01	0	-0.01	-0.02	0	0	-0.02	0.01	0	-0.01	0	0	0.01	-0.39	-0.05	0	0	0	0.02	0.03	0	0	0.01	0	0	-0.01	0	-0.01
0.39	-0.01	0.19	0.06	0.08	0	0.05	0.03	0	0	-0.02	0.02	0.06	0	-0.02	0.01	0.01	-0.16	-0.14	0	0	-0.11	0.18	0.04	0	0	0	0	0	-0.01	0	0
0	-0.01	0.2	0.05	0.03	0	-0.01	0.06	-0.01	0	-0.02	0.02	0.01	0.16	0	0	-0.01	0.26	-0.05	0	0	-0.02	-0.02	0.01	-0.02	0	0	0	0	0	0	-0.01
-0.05	0.02	-0.27	0.02	0.02	0	0	0.03	0	0	0.06	0.03	0.08	0	0	0	-0.02	-0.36	0.09	0	0	0.01	0.04	-0.06	0.05	0	0	0	0	0	-0.03	0.04
-0.03	-0.04	0.29	0.04	0.01	0	0	-0.03	0	-0.01	-0.01	0.02	0.01	0	0	0.01	-0.03	-0.09	-0.09	0	0	0.08	0	0.02	0.01	0	0.02	0	0	0.14	0	0.39
-0.03	0.03	-0.01	-0.07	-0.03	0	-0.02	0.04	0	0	-0.03	-0.03	0	-0.01	0.01	0.02	0.03	-0.09	-0.04	0	0	-0.02	-0.09	0	-0.01	0	-0.02	0	0	0	0.01	-0.02
-0.04	-0.05	-0.25	0.03	0.04	0	0.03	-0.01	0	0	-0.01	0.02	0.03	-0.05	0	-0.13	0	0.31	-0.12	0	-0.01	-0.17	0.08	0.02	-0.1	0	-0.01	0	0	0.01	0	0.01
-0.01	0	-0.04	-0.06	-0.05	0	0	-0.01	0	0	0	0	0.01	0	-0.02	0	-0.03	-0.13	-0.02	0	0	-0.02	-0.13	0	0.02	0	0	0	0	0	-0.01	0
-0.12	0.06	0.11	-0.16	0.01	0	0	0.01	0	0	-0.01	0.01	0	-0.03	0	0.02	-0.02	-0.25	0.02	0	0	-0.03	0.13	-0.06	0.02	0	-0.01	0	0	0	-0.02	-0.03
-0.01	-0.09	-0.1	0.04	0.01	0	-0.01	0.08	0.02	0	0.01	-0.01	0	0	0	0	0	0.3	-0.08	0	0	0.04	0.02	-0.11	0.06	0	0	0	0	0.09	0	0.4
-0.01	0	0.05	-0.07	0.02	0	0.01	0	0	0	0	-0.02	0	-0.02	0	0	-0.02	-0.19	-0.03	0	0	0.04	-0.03	0.01	-0.02	0	0	0	0	0	0	-0.04
-0.03	0	-0.05	0.03	0	0	0	-0.01	0	0	-0.01	-0.04	0.02	-0.01	0	0.01	0.02	-0.2	0.02	0	0	0	0	0	0	0	0	0	0	0	0	0
0.06	0	0.01	-0.03	-0.03	0	0.01	-0.02	0	0	-0.03	-0.01	0	-0.01	0	0	0.01	-0.2	-0.01	0	0	0.03	-0.1	0.01	0.03	0	0	0	0	0	-0.01	-0.03
-0.03	0.02	0.04	-0.06	0	0	0.04	0.02	0.02	0	-0.01	0	0	0	0.01	0.01	0.01	-0.25	-0.03	0	0	-0.02	-0.01	-0.01	0.01	0	0	0	0	0	-0.01	-0.05
-0.01	0.04	-0.02	-0.04	0.02	0	0.03	0	-0.01	0	0	-0.05	0.01	0	0.01	0	-0.01	-0.21	-0.02	0	-0.01	-0.01	-0.1	0.02	0	0	-0.02	0	0	0	0.01	-0.04
0	0.03	-0.03	-0.05	0.02	0	0.01	-0.03	0	0	0	-0.01	0	-0.01	0	0.01	-0.01	-0.19	-0.05	0	0	0	-0.01	0	-0.01	0	0	0	0	0	0	-0.01
-0.01	-0.01	-0.34	0.1	0.02	0	-0.02	0.05	-0.01	0	-0.02	-0.07	0.01	0	0	0.01	0.1	0.42	-0.02	0	0	0.25	0.11	0.04	-0.03	0	0.01	0	0	0	0.03	-0.02
-0.01	0.03	0.21	0.02	0.01	0	0.01	-0.01	0	0	-0.01	-0.03	0.01	0	0	0.01	0.01	0.48	-0.06	0	0	-0.02	-0.03	-0.01	0.1	0	-0.01	0	0	-0.01	-0.01	-0.04
-0.03	0.08	-0.12	0.02	-0.07	0	-0.01	-0.01	0	0	-0.01	0	0.02	-0.01	0.01	0.01	0	-0.33	0.04	0	0	-0.08	0.07	0.02	0.01	0	0	0	0	0	0	0.01
-0.03	-0.17	0.28	0.08	-0.1	0	-0.03	-0.03	-0.03	0	-0.05	0.01	0.04	-0.02	0	0.04	-0.04	-0.22	0.13	0	0	-0.03	-0.09	-0.08	0.04	0	0.02	0	0	-0.01	0	-0.03
-0.02	0.04	-0.06	-0.05	0	0	0.01	0.01	0	0	-0.01	0	0.01	0	0.01	0.01	-0.01	-0.16	-0.11	0	0	-0.01	-0.02	0.01	0	0	0	0	0	-0.01	0.01	0
-0.01	-0.03	-0.14	0.05	0.02	0	-0.02	0.03	0.03	0.01	0.06	0.01	0.01	0	0	0.02	-0.03	-0.39	-0.07	0	0	0	0.04	-0.01	-0.05	0	0	0	0	0	0.01	-0.04
-0.06	0.03	0.06	0.04	0.03	0	0.03	-0.03	0	-0.01	-0.05	0.02	0	-0.02	0	0	0.02	-0.25	0.01	0	0	-0.12	0.06	-0.02	-0.05	0	0	0	0	0	0	-0.04
-0.02	0.01	-0.03	0.01	-0.02	0	0	0.01	0	0.01	0.01	0	0	-0.01	0	0.01	0	-0.08	-0.01	0	0	0.02	-0.12	-0.03	0	0	0	0	0	0	0	-0.01
-0.04	-0.02	0	0.04	0	0	0.03	0	0	0	-0.01	-0.01	0.05	-0.02	0	0	-0.04	-0.24	-0.06	0	0	0	0.09	0	0.01	0	0	0	0	0	-0.01	-0.04
-0.04	0.14	0.01	-0.21	0.01	0	-0.07	-0.01	-0.02	0	0.07	0.04	0.02	-0.02	0.01	0.01	0.04	0.46	-0.4	0	0	-0.09	-0.17	0.01	0.01	0	-0.01	0	0	-0.01	-0.01	-0.04
0.37	0.11	-0.28	-0.1	0.09	0	-0.01	0.09	0	0	-0.02	0.03	0.02	0	0	0.01	0.05	0.35	0.04	0	0.01	-0.04	0.09	-0.03	0	0	-0.01	0	0	0	0	-0.05
-0.09	0.05	-0.11	0.03	0.03	0	0	-0.01	0	0	0.03	0	-0.24	-0.03	0	-0.32	0.04	0.33	-0.1	0	0	-0.1	0.04	0.1	0.01	0	0	0	0	0	0	-0.04
0	0.01	-0.09	-0.08	0	0	0	-0.01	0	0	0	0	0.01	0	0	0.01	0	-0.11	-0.07	0	0	0	-0.04	0	0.02	0	0	0	0	0	0	-0.02
0	0.01	-0.1	-0.07	0	0	-0.01	0	0	0	-0.02	0	0.02	0	0	0	0	-0.14	0.1	0	0	-0.02	-0.02	-0.04	0	0	0	0	0	0	0	-0.04
-0.01	0.01	-0.1	0	0	0	0	0	0	0	0	0	0.03	-0.02	0	0.01	0	-0.31	-0.03	0	0	0.05	0.02	-0.02	-0.01	0	0.01	0	0	0	0	-0.01
-0.03	-0.03	0.34	0.01	0.02	0	0	-0.03	0	-0.01	-0.02	0.01	0.01	0.21	0	0.03	-0.01	0.42	-0.09	0	0	-0.03	-0.01	0	0.03	0	0	0	0	0.02	0	-0.02
0	0.02	-0.05	-0.01	-0.05	0	-0.01	0	0	0	-0.02	0	0.01	-0.01	0	0	0.01	-0.12	-0.01	0	0	0.01	-0.02	0	0	0	-0.01	0	0	0	0	0
-0.04	-0.1	0.13	0.03	0.01	0	0	-0.05	0.05	0	-0.12	0.03	0	0	0	0.01	0.05	-0.3	0.01	0	0.03	-0.02	0.07	-0.11	-0.06	0	0	0	0	0	-0.01	-0.02
0.12	0	0.01	0.06	0	0	-0.01	-0.02	0	0	-0.04	-0.01	0	0	0	0	0.02	-0.28	-0.1	0	0	0.01	0.04	-0.05	-0.09	0	-0.01	0	0	0.02	0.01	0.02
-0.07	-0.04	0.27	0.07	0	0	-0.02	0.05	0	0	-0.02	-0.06	0.01	-0.01	0	0.01	-0.04	-0.33	-0.19	0	0	0.02	-0.02	0	0.01	0	-0.01	0	0	0	0	-0.04
0	0.11	-0.13	0.01	0.01	0	0.01	0.04	0	0.01	-0.01	-0.03	0	0	0	0	0	-0.4	-0.02	0	-0.01	0	0.05	0.01	0.03	0	0.01	0	0	-0.01	-0.03	-0.02
-0.02	0.01	0.33	0.04	-0.03	0	0.04	0.04	-0.01	0	-0.01	0	0.04	0	0	0	0	0.42	-0.13	0	-0.01	0.04	-0.05	0.02	-0.01	0	0	0	0	0.01	0	0.01
-0.02	0.02	-0.15	0.02	0.01	0	-0.02	0.01	0.01	0	-0.01	0.01	0.02	-0.01	0	0.01	-0.01	-0.21	0.05	0	0	0	-0.03	0.01	-0.03	0	0	0	0	0	0.01	-0.01
0	0.01	0.06	0.02	0.01	0	0	0.01	0	0	0	-0.02	0.03	-0.02	0	0.01	0.02	-0.31	-0.09	0	0	-0.01	-0.08	0	0.03	0	0	0	0	0	0	0
0	0.01	0.06	0.07	0	0	0.03	-0.02	0	0	0.02	0	0.02	-0.02	0	0	0.02	0.55	-0.03	0	0	-0.05	0.07	0.03	-0.02	0	0.01	0	0	0	0	0
-0.01	0.02	0.02	-0.09	0.01	0	0.01	-0.01	0	0	0	-0.02	0.01	-0.03	0	0.01	0.01	0.42	0.16	0	0	0.06	0.09	-0.05	0.03	0	0	0	0	0	0	-0.01
0	0.01	0.03	0.02	0.01	0	-0.01	0.07	0	0	-0.01	-0.01	0	-0.01	0	0.01	0.01	-0.25	-0.07	0	0	0.03	-0.05	-0.03	0.01	0	0	0	0	-0.02	-0.02	-0.04
-0.01	0.07	0	-0.05	0	0	0	0	0	0	0.02	-0.01	0	-0.01	0	0.01	0	-0.27	-0.07	0	-0.01	0.01	-0.02	-0.05	-0.03	0	0	0	0	0	0.02	0
-0.03	0.02	0	-0.03	0	0	0.03	0.01	0	0	0	-0.03	0	-0.02	0	0.01	0	-0.24	-0.02	0	0	0	-0.01	0.02	0	0	0	0	0	0	0	-0.01
-0.02	-0.04	0.08	0.02	0.02	0	-0.05	0.01	0	0	-0.02	-0.03	0	-0.05	0	0.02	-0.01	-0.35	-0.05	0	-0.01	0	0.03	0.04	-0.04	0	0.01	0	0	0	0	-0.06
-0.01	0	-0.03	0.03	0	0	0	0.01	0	0	-0.03	0.02	0.01	-0.04	0	0	0.01	-0.26	-0.02	0	0	0.02	0	-0.01	0	0	0	0	0	-0.01	0	-0.03
0	0.01	-0.08	-0.05	0.06	0	0.03	0.03	0	-0.02	0.02	-0.04	0.02	-0.01	0	0	-0.02	-0.32	0.07	0	0.02	0.01	-0.01	0	0.02	0	-0.01	0	0	0	0	-0.04
-0.03	0	-0.36	-0.23	-0.17	0	0	0.01	0	0	0.03	-0.03	0.02	-0.03	0	0.02	0.01	0.29	-0.04	0	0	-0.03	-0.05	0.03	0.07	0	-0.03	0	0	0.02	0	0.12
0.14	-0.04	-0.28	-0.2	-0.08	0	-0.05	-0.02	-0.01	0	-0.01	0	0.02	-0.02	0	0.01	-0.03	0.21	-0.05	0	0.02	0.04	-0.1	-0.01	0.03	0	0.01	0	0	0.01	0.03	0.02
-0.03	-0.03	0.42	0.14	0.04	0	0.02	0.02	0	-0.01	-0.03	0	0.02	-0.01	0	0.03	-0.02	-0.22	-0.06	0	0.01	0.14	0.24	0.01	-0.01	0	0.01	0	0	-0.01	0	-0.02
-0.03	-0.03	0.07	0.02	0.02	0	0.01	-0.03	0	0	-0.06	-0.02	0	0	0	0	-0.05	-0.26	-0.15	0	0	0.05	0.03	0.07	0.02	0	0	0	0	0	0.01	-0.01
-0.04	0.04	0.01	0.07	0	0	-0.01	-0.01	0.01	0	-0.03	-0.02	0.02	-0.01	0	0.03	0.01	-0.34	-0.06	0	0	0.03	-0.07	0	-0.01	0	0	0	0	0	0	-0.01
-0.02	-0.06	0.46	0.05	0.02	0	-0.02	-0.02	0	0	-0.03	0.01	0	0	0.01	0.01	0	0.5	-0.11	0	-0.01	-0.04	0.04	0.01	0.02	0	0	0	0	0	0.01	-0.01
-0.03	-0.02	-0.1	0.05	0.01	0	-0.03	0	0	0	0.05	0.01	0.02	-0.02	0	0	0.02	-0.19	-0.08	0	0	-0.01	-0.04	0.05	-0.01	0	0	0	0	-0.01	0	0
-0.02	0	-0.03	0.02	0.02	0	-0.01	-0.02	0.02	0	0	0.01	0.01	-0.01	0	0.01	0.01	-0.25	-0.06	0	0	-0.05	-0.12	0	-0.02	0	0	0	0	0	0	-0.01
-0.04	0	-0.01	0.02	0.02	0	0.01	0	0	0	0.02	0	0.02	-0.02	0	0.02	-0.02	-0.31	-0.06	0	0	-0.01	0.04	0	-0.03	0	0	0	0	0	0.01	-0.01
-0.03	-0.15	0.18	0.04	-0.15	0	0.01	0.04	0.05	0	-0.04	0.02	0	-0.01	0	0	0.02	-0.19	0.15	0	-0.01	-0.11	0.08	-0.15	-0.01	0	0	0	0	-0.02	0	0
-0.01	0.02	-0.12	0.02	0.01	0	0.01	0.02	0	0	0	0	0.01	0	0.02	0	0	-0.41	0.05	0	0	-0.02	0.08	-0.03	-0.02	0	-0.01	0	0	-0.01	0.01	-0.03
-0.08	-0.02	-0.14	0.03	0.03	0	-0.04	0.02	0	0	-0.03	-0.03	0	-0.02	0	0	0	-0.25	0.22	0	0	0.1	-0.15	-0.05	0.01	0	-0.01	0	0	-0.01	0	-0.02
-0.03	-0.01	0.2	0.11	-0.01	0	-0.01	-0.04	-0.01	0	0	-0.03	0.03	0	0	0.02	0.04	0.49	-0.02	0	-0.01	0.06	-0.16	0.03	-0.02	0	0	0	0	0	0	-0.01
-0.02	0.02	0.13	-0.07	0.04	0	0	-0.05	-0.01	0	0.02	0.03	0.04	0	0	0.02	0.01	0.43	-0.01	0	0	0.11	0	0.04	-0.03	0	0	0	0	0	0	-0.01
0	-0.01	0.38	-0.09	0.03	0	0.02	-0.04	0	0	0	0.01	0.03	0	0	-0.14	0.03	0.45	-0.03	0	0	0	-0.07	0.1	0	0	-0.02	0	0	0	0	0
-0.03	0	0.1	0.04	0	0	-0.01	-0.01	0.01	0.01	0.01	0	0	-0.02	0	0	-0.01	0.3	-0.02	0	0	0.06	0.05	0.05	0.01	0	0	0	0	0	0	-0.02
0.07	0.01	-0.22	-0.05	0.02	0	0.03	0	0.03	0	-0.02	0	0	-0.01	0	0	-0.01	-0.28	-0.05	0	-0.01	0.02	0.13	0.02	0.03	0	-0.01	0	0	0	0	-0.01
-0.02	0.01	0.12	-0.04	0	0	-0.01	0	0.04	0	-0.01	0.02	0	-0.01	0	0	-0.01	-0.29	-0.03	0	0	-0.05	-0.09	0.04	0	0	0	0	0	0	0	-0.01
-0.04	-0.01	-0.01	-0.05	0.01	0	0	-0.02	0	0.01	-0.02	0.01	0.01	-0.01	0	0.01	0.02	-0.19	-0.02	0	0	0.05	-0.06	0	0.03	0	-0.01	0	0	0	0	-0.02
-0.01	0.02	-0.02	0.02	0.01	0	0	0.01	0	0	0	0.01	0.01	-0.01	0	0	0	-0.25	-0.1	0	0	-0.04	0.02	0.03	-0.03	0	-0.01	0	0	0	0	-0.05
-0.01	0.04	-0.02	0.02	0	0	0	-0.02	0	0	0	-0.01	0	0	0	0	0.01	-0.24	-0.02	0	0	0.01	0.04	-0.01	0	0	-0.01	0	0	0	0	-0.03
-0.03	0.02	-0.22	0.03	0.03	0	0	0	0	0	-0.07	0.02	0.01	-0.01	0	0	0.02	-0.17	0.01	0	-0.01	-0.05	0.04	0.05	0	0	0	0	0	0	0	0
0	0	0.07	0.03	0.01	0	-0.02	0	0	0	-0.02	0	0	0	0	0	0	0.37	-0.01	0	0	0.05	0.01	0.01	-0.01	0	0	0	0	0	0	-0.01
-0.03	-0.05	0.03	0.16	0.01	0	-0.1	-0.04	-0.01	0	-0.08	-0.13	0.01	-0.03	0	0.02	0.02	-0.28	-0.03	0	0	0.01	0.12	-0.1	0.02	0	-0.01	0	0	0.04	-0.04	0.15
-0.01	-0.01	0.03	0	0.02	0	0	-0.02	0	0	-0.02	0.01	0.01	0	0	0.01	-0.03	-0.23	-0.03	0	0	-0.02	0.03	-0.02	0.01	0	0	0	0	0	0	-0.02
-0.01	-0.05	0.24	0.02	0.02	0	0.02	0.01	0	0	-0.01	-0.03	-0.11	-0.02	0	0	0.01	0.26	0.03	0	0	0.03	0.14	-0.02	0.01	0	0.03	0	0	-0.01	0	-0.01
-0.06	0	0.07	-0.04	0.01	0	-0.01	-0.03	0	0	-0.02	0	0.01	0	0	0	-0.01	-0.18	-0.03	0	0	-0.01	0	0	0	0	0	0	0	0	0	0
-0.03	-0.04	-0.18	0.02	0	0	0	0	0.02	0	0.04	0.01	0	-0.01	0	0.03	-0.02	-0.16	-0.03	0	0	-0.03	0.02	0.03	0.01	0	0	0	0	0	0	0
-0.03	0.03	0.13	0.06	0.01	0	0.03	0.01	0	0	-0.01	0.02	0.01	0.43	0	0.02	0.04	-0.15	-0.06	0	0	-0.07	0.11	0.01	-0.01	0	0.02	0	0	0	0.01	0
0	-0.01	0.04	-0.05	0	0	0	0	0	0	0.02	0	0	-0.01	0	0	0	-0.22	0.02	0	0	-0.04	-0.03	0.01	0	0	-0.01	0	0	0	0	0.01
0	0.05	0.25	-0.07	0.05	0	0.01	0.02	-0.01	0	0.05	0	0.01	0	0	0	0.01	0.35	-0.05	0	0	-0.07	0.05	0.04	-0.06	0	0.01	0	0	0	-0.01	0.01
-0.04	-0.03	0.01	0.02	0.03	0	0	0	0	0	0	0	0	0	-0.02	0	-0.02	-0.13	-0.03	0	0	-0.05	-0.07	0	-0.01	0	0	0	0	0	0	-0.01
-0.01	-0.18	0.32	-0.13	-0.11	0	-0.01	-0.04	-0.03	0	0.03	-0.11	0	-0.02	0.01	0.03	-0.05	0.37	-0.03	0	-0.01	-0.03	-0.29	0.01	0	0	0	0	0	0	-0.02	-0.02
0.25	-0.09	0.04	0.01	0.01	0	0.02	-0.03	0	0	-0.04	0.03	0.02	-0.01	0	0.02	-0.05	-0.26	-0.03	0	0	-0.14	-0.02	-0.01	-0.01	0	-0.02	0	0	0	0	-0.04
0	0	-0.08	0.02	0	0	0	0.07	0	0	0.03	0	0.02	-0.01	0	0	-0.01	-0.33	-0.05	0	0	-0.06	0.05	0	0	0	-0.01	0	0	0	0	-0.1
-0.01	-0.02	-0.06	0.03	0.02	0	0	0.03	0	0	0.01	-0.02	0.02	-0.01	0	0	0.01	0.43	0.12	0	0	0.02	0.04	0	-0.05	0	0	0	0	0	0.01	0.03
0.11	-0.01	-0.04	-0.06	0.01	0	-0.02	0	0	0	0	0.01	0	-0.02	0	0.01	-0.02	-0.23	-0.09	0	-0.01	-0.04	-0.02	0	0	0	0.01	0	0	0	0.01	0.01
-0.03	0.01	-0.31	-0.07	0	0	0	0	-0.01	0	0.02	0.01	0	0	0	-0.18	-0.02	0.27	-0.06	0	0	-0.03	0.05	-0.02	-0.02	0	0	0	0	0	0	-0.01
0.24	0.03	-0.02	0.09	0.03	0	-0.02	0.22	0	0	-0.05	0.04	-0.27	0	-0.03	-0.22	0.03	0.35	-0.1	0	0	-0.05	0.2	0.02	0	0	0	0	0	0.02	0	0.07
-0.02	0.03	0.54	0.06	0.03	0	0.04	-0.03	0	0	-0.01	0	0.01	0	0	0.01	0.03	-0.12	0.08	0	0.01	-0.01	0.1	-0.01	0.02	0	0	0	0	0	0	-0.01
-0.02	0.06	-0.06	-0.03	0	0	0	0.02	0	0	-0.01	0.01	0	-0.01	0	0.01	0	-0.23	0.02	0	0	0	-0.07	0	-0.01	0	0.04	0	0	0	0	-0.01
0	0.01	0.06	0.04	0.01	0	0	-0.02	-0.01	0	-0.02	0.04	0.01	0	0	0	0.01	0.3	0.16	0	0.01	0	0.03	-0.02	0	0	0.01	0	0	0	0.01	0
0	0.03	-0.09	-0.08	0	0	-0.01	0.01	0	0	0.02	-0.01	0.02	-0.02	0	0	0	-0.15	-0.04	0	-0.01	0.03	0	0	0.01	0	-0.01	0	0	0	0.01	-0.01
-0.02	-0.04	-0.36	0.1	-0.09	0	-0.03	-0.01	-0.01	0	-0.03	0.01	0.02	-0.02	0	0.01	0.03	0.21	0.01	0	-0.01	0.03	0.02	0	-0.09	0	-0.01	0	0	-0.01	0.01	-0.04
-0.01	0	0.08	-0.02	0	0	0.01	0.01	-0.01	0	-0.01	-0.01	0.01	0	0	0	0	-0.1	-0.08	0	0	0.03	-0.08	0	0.01	0	0	0	0	0	0	-0.05
-0.02	0.04	0	-0.09	0.01	0	-0.02	0.03	0.02	0	-0.03	-0.02	0	0	0	0.01	0	-0.31	0.01	0	0	0.03	-0.08	0.01	0.03	0	0	0	0	-0.03	0.01	-0.04
-0.01	-0.02	-0.08	0.01	0	0	0.02	0	0	0	-0.01	0.01	0	0	0	0.01	0.03	-0.13	-0.02	0	0	-0.02	0	0.01	0.01	0	0	0	0	0	-0.01	-0.01
-0.06	0.01	0.09	0.02	0.02	0	0.02	-0.04	-0.01	0	-0.01	0.02	0	0	0	0	-0.02	-0.31	-0.03	0	0	-0.01	0	0	0	0	0	0	0	0	0	-0.03
-0.01	-0.02	0.06	-0.13	0.01	0	0	0.01	0.04	0	0	0.02	0	0	0	0	-0.02	-0.15	0.09	0	0	0.04	-0.04	-0.06	0	0	0	0	0	0	0.01	-0.01
-0.06	0.08	0.02	0.04	0.01	0	0.02	0.03	0	0	-0.02	0	0.02	-0.01	0	0.06	0.01	-0.39	-0.03	0	0	-0.06	-0.03	0	-0.06	0	0	0	0	0	-0.01	-0.02
0.18	0.04	-0.14	0.01	-0.07	0	-0.02	-0.02	-0.01	0	-0.02	-0.07	0.03	-0.01	0	0.01	-0.05	0.27	-0.39	0	0	0.15	-0.25	0.08	-0.01	0	0	0	0	-0.01	0	-0.05
-0.03	0.02	-0.06	0.06	-0.15	0	0.03	-0.08	-0.03	-0.01	-0.07	0	0	-0.04	0.01	0.01	-0.09	-0.28	-0.08	0	0	0.03	0.15	0.09	0.01	0	-0.01	0	0	0.08	0.03	0.05
-0.04	-0.03	-0.01	0.11	0.03	0	0.01	-0.02	0	-0.01	0.09	0.01	0.02	-0.01	0.01	0.01	0.02	0.43	0	0	0.02	0.13	0.09	-0.02	-0.1	0	-0.01	0	0	0	0.01	-0.01
-0.02	-0.02	-0.12	0.09	0.05	0	-0.02	0.03	0	0	-0.02	-0.01	0.02	-0.01	0	0	0.02	-0.17	0.39	0	0	0.4	0.15	-0.04	-0.01	0	0	0	0	0	0	-0.02
-0.02	0.02	0.11	-0.24	0.03	0	0.02	0.03	0	0	-0.02	0.02	0.01	-0.01	0	0.01	0.01	-0.37	0.12	0	0	0.02	0.02	-0.11	-0.04	0	-0.02	0	0	-0.01	0	-0.02
0	0.02	-0.05	0.02	0.01	0	0	0.01	0	0	-0.01	0.01	-0.08	0	0	0.01	0	-0.24	-0.01	0	0	-0.06	0.05	0	0	0	0	0	0	0	0	-0.01
0.11	-0.01	0.1	0.03	0.01	0	0	-0.02	0	0	0	0	0.01	-0.01	0	-0.07	0	0.51	0.02	0	0	-0.01	0.05	-0.05	0.01	0	0.02	0	0	0.01	0	0.01
0.12	0.08	0.02	-0.06	0.03	0	-0.01	0.03	0	0	0.02	0.01	0.03	0	0	0	0.01	0.27	-0.03	0	0	0.06	0.02	0	0	0	-0.01	0	0	-0.01	0	0.01
-0.03	0	0.51	0.1	0.02	0	0	0.05	-0.02	0	-0.03	0.05	0.02	0	0.01	0	0.01	-0.19	-0.09	0	0.01	-0.03	0.26	0.04	0.01	0	0	0	0	0	-0.01	-0.03
-0.01	-0.01	-0.06	-0.02	0	0	0	0.01	0	0	0.01	0.01	0	-0.01	0	0	-0.01	-0.11	-0.04	0	0	0	-0.06	0.03	0.01	0	-0.01	0	0	-0.01	0	-0.01
-0.02	-0.01	0.03	0.05	0	0	0	-0.01	0	0.01	-0.01	-0.01	0	0	0.01	0	0.01	0.53	0.13	0	0	0.04	0.04	-0.01	-0.02	0	0	0	0	0	0	0.01
-0.02	-0.02	0.14	0.08	0	0	-0.03	-0.02	-0.03	-0.01	-0.02	0.02	-0.11	0	0	0	-0.01	0.45	0.15	0	0.01	-0.03	0.08	0.01	0.02	0	0	0	0	0.01	0	0.04
0	0	0.01	0.02	0	0	-0.02	0	-0.01	0	-0.02	0.03	-0.05	-0.02	0	0.01	0	-0.23	-0.08	0	0	-0.01	0.05	-0.01	0.01	0	0	0	0	0	0.01	0
-0.07	0.02	0.2	-0.12	0	0	0	0.01	0	0	0.04	0	0.02	0	0	0.01	0	-0.27	-0.03	0	-0.01	-0.05	-0.07	0.04	0	0	-0.01	0	0	0	0	-0.01
-0.04	0.1	-0.05	-0.11	0.01	0	-0.03	-0.01	0	0	-0.01	0.03	0.03	-0.04	0	-0.22	0.02	0.18	-0.1	0	-0.01	-0.08	-0.03	-0.01	-0.02	0	0.01	0	0	-0.01	0	-0.01
0	0.08	0.13	-0.03	0	0	-0.01	-0.06	-0.01	0	0.06	0.01	0.02	-0.01	0	0.02	0.03	-0.06	0.2	0	-0.01	0.02	-0.09	-0.01	0.07	0	0.01	0	0	0.05	0	0.32
-0.02	-0.02	0.02	0.05	0	0	0.02	0.01	0	0	0	0	0	0	0	-0.05	0.01	-0.27	-0.04	0	0	0.02	-0.08	0.02	0.01	0	0.01	0	0	0	-0.01	-0.01
-0.02	0.03	-0.01	-0.07	0.02	0	-0.02	-0.01	-0.01	-0.01	-0.05	-0.01	0.01	-0.01	0	0	0	-0.13	-0.02	0	0	0.02	0.02	0	-0.06	0	-0.01	0	0	0	0	0
-0.01	0.03	-0.07	-0.06	0.03	0	0	0.01	0	0	0	-0.02	0	-0.01	-0.01	0	0	-0.17	-0.07	0	0	0.05	-0.02	0.01	0.01	0	0.01	0	0	0	0	-0.01
-0.02	-0.01	-0.01	-0.06	0	0	-0.01	-0.01	0.01	0	-0.01	0	0	-0.01	0	0.01	0	-0.17	-0.12	0	0	-0.01	-0.03	0.01	0.01	0	0.01	0	0	0	0	-0.01
-0.03	0	-0.05	-0.08	0.02	0	-0.01	0	0	0	-0.01	0.01	0.01	-0.02	0	0	-0.04	-0.34	0.12	0	0	0.08	0.02	-0.03	-0.01	0	0	0	0	-0.01	0	-0.01
0	0	-0.02	0.04	0.02	0	0	-0.02	0	0	-0.01	0.01	0	-0.01	0	0.02	0.01	0.51	0.08	0	0	-0.01	0.06	0	-0.01	0	0	0	0	0	0	0
0	0.03	-0.12	-0.07	0.01	0	-0.01	-0.01	0.01	0	-0.02	-0.03	0.01	-0.01	0	0	-0.02	-0.13	-0.01	0	-0.01	0.05	0.03	0	0.01	0	-0.02	0	0	0	0	-0.03
0.13	-0.01	-0.14	0.06	0.01	0	0.01	0.06	0.02	0	-0.01	-0.04	0	0	0	0.01	0.02	0.31	0.07	0	0.01	0.02	0.11	-0.01	0.08	0	0	0	0	0	0	0
0.07	0	-0.05	-0.03	0	0	-0.01	0	0.01	0	-0.01	-0.03	0	-0.01	0	0.01	-0.03	-0.1	-0.05	0	0	0.02	-0.1	0.03	0.01	0	0	0	0	-0.01	0	-0.01
-0.04	0.01	-0.2	0.02	0	0	-0.01	0	-0.01	0	0.07	0.04	0	-0.05	0	0.02	0.02	-0.16	0.01	0	0.01	-0.03	0.07	0	0	0	-0.01	0	0	0	0	-0.03
0	-0.01	0.01	-0.08	0	0	0.01	0	0	0	-0.01	0.01	0.01	0	0	0.01	0	-0.31	-0.01	0	0.01	0.04	0.01	0.01	0	0	0	0	0	-0.01	0	-0.03
-0.03	0.01	-0.37	0.01	0	0	0	-0.04	0	0	-0.03	0.01	-0.08	0	0	0.01	0.01	0.2	-0.09	0	0	0.03	-0.02	0	0	0	0.01	0	0	0	0	0
-0.03	0.07	-0.2	0.04	0.01	0	-0.01	0	-0.02	0	-0.02	0.01	0	0	0	0	-0.03	-0.23	0.04	0	0	0.02	0.08	0.02	-0.08	0	0	0	0	0	0	-0.04
-0.05	-0.01	-0.13	-0.17	0.01	0	0	0.01	0.03	0.01	0.01	-0.07	0.01	0	0	0.03	0.04	-0.23	0.02	0	-0.01	0.07	-0.07	0.03	0	0	-0.02	0	0	0.05	0	0.12
-0.02	0	-0.15	0.02	0.02	0	-0.05	0	0.03	0	-0.01	-0.03	0.02	0	-0.01	0	0.01	-0.24	-0.03	0	-0.01	0.04	0.04	0	0.05	0	0	0	0	0	0	-0.01
-0.03	-0.04	0.27	0.11	0	0	0.02	0.03	0	0	-0.03	0.01	0.01	0	0.01	-0.08	-0.02	0.29	-0.08	0	0	-0.04	0.07	0.02	0	0	-0.01	0	0	-0.01	-0.01	0.02
0.14	0	-0.03	0.06	0	0	-0.01	0.02	0	0	0.02	0.01	0	0	-0.01	0.01	0	0.37	0.01	0	0	-0.03	0.17	-0.01	0	0	0	0	0	-0.01	0.01	0
-0.05	-0.05	-0.07	-0.13	0	0	0.01	0.03	0	0	0.05	-0.01	0	0	0	0.03	0.02	-0.32	0.1	0	0.01	0.08	-0.05	-0.02	0.03	0	-0.01	0	0	0	0	0.03
-0.03	0.01	-0.06	-0.01	0	0	0	0	-0.02	0	0	0	0	-0.01	0.01	0	0.02	-0.11	-0.04	0	0	0	0	0	0	0	0	0	0	0	0	-0.01
0	0.01	-0.08	-0.08	-0.05	0	-0.02	0.02	0	0	-0.02	0.01	0	0	0	0	0.01	-0.13	-0.03	0	0	0.01	-0.02	-0.02	-0.02	0	-0.01	0	0	-0.01	0	-0.01
-0.04	0.05	-0.06	0.03	0	0	0.04	-0.01	-0.01	0	-0.02	-0.02	0.01	0	0	0	-0.01	-0.33	0.05	0	0	-0.01	0.02	-0.07	0	0	0.02	0	0	0	0	-0.01
-0.01	0.05	-0.07	-0.05	0	0	-0.01	0.01	0	0	-0.02	0	0.01	-0.02	0	0	0.01	-0.21	0.02	0	0	-0.02	-0.02	-0.01	0.01	0	0	0	0	0	0	0
-0.03	-0.05	0.01	0.07	0.02	0	-0.01	-0.02	0	0	0.04	0.01	0.02	0	0.02	0.01	0.06	0.39	-0.02	0	0	-0.02	0.01	0	0.01	0	0.02	0	0	0.01	0	0.08
-0.01	0.03	-0.09	-0.05	0	0	-0.02	0	0	0	0.01	0	0.01	0	0	0	-0.01	-0.23	-0.03	0	0.01	-0.02	-0.01	-0.01	0.01	0	0	0	0	0	0	-0.04
-0.02	-0.02	-0.04	-0.08	0.01	0	0	0.01	0	0	-0.03	0	0	0	0	0	0.03	-0.15	-0.04	0	-0.01	0.01	-0.06	0	0	0	0	0	0	0.01	0	0
-0.01	0	0.14	0.01	0.02	0	0	0	-0.02	0	-0.04	0.02	0.01	-0.01	0.01	0.02	-0.01	-0.38	-0.09	0	0	-0.01	-0.02	0.05	-0.01	0	0	0	0	-0.01	0	-0.04
0.17	-0.01	-0.04	0.07	0	0	0.04	0.02	0	0	0	0.02	-0.14	-0.01	0	0.01	0.02	0.46	0	0	0	-0.04	0.08	0	0.03	0	0	0	0	0	0	-0.04
-0.04	-0.03	0.14	0.06	0	0	-0.02	0	0	-0.01	-0.01	-0.01	0.01	-0.01	-0.01	0.02	-0.04	-0.35	-0.09	0	0	-0.01	0.07	-0.01	-0.05	0	-0.01	0	0	0	0.01	-0.03
0.19	-0.02	-0.11	0.04	0	0	0.02	-0.03	-0.01	-0.01	0.02	0	0.01	-0.01	0.01	0.02	0.04	0.51	-0.03	0	-0.01	-0.03	0.1	0.02	0.03	0	0	0	0	0	0	-0.01
-0.05	0	0.01	-0.05	0.01	0	0.01	-0.01	0.05	0.01	0.02	0	0.02	-0.01	0	0	-0.03	-0.31	0.04	0	-0.01	0.01	-0.1	0	0	0	0.02	0	0	0	0.01	0
-0.03	-0.01	-0.02	0.03	0.01	0	-0.01	-0.01	0	0	-0.01	0.02	0	0	0	0	-0.05	-0.31	0.03	0	0	-0.01	-0.03	-0.01	0.02	0	0.01	0	0	0	0	-0.04
0.13	0	-0.01	0.05	0.01	0	0	0.01	0	0	0.02	-0.02	0.01	0	-0.01	0	0.01	0.44	0.05	0	0	0.03	-0.03	0	-0.02	0	0.02	0	0	0	0	-0.01
0	-0.03	-0.07	0.04	-0.03	0	0.01	0.02	0	0	-0.01	0	0	-0.01	0	0	0	-0.08	-0.03	0	0	0	-0.08	0.01	0	0	0	0	0	0	0	-0.01
-0.08	0.02	0.09	0.07	0.04	0	0.03	-0.01	0	0	-0.01	0.01	0	-0.01	0	0.01	0.03	0.46	-0.02	0	-0.03	0.02	0.06	0.02	-0.02	0	0	0	0	0	0	0
-0.02	0.01	-0.04	-0.03	0.02	0	0	-0.01	0	0	-0.03	0	0.01	-0.02	0	0	-0.03	-0.19	-0.03	0	0	-0.02	-0.01	-0.02	-0.04	0	0	0	0	0	0	0
-0.02	0.1	-0.03	-0.12	0.01	0	0.02	-0.01	0	0	0.02	0	0	-0.01	0	0	0.01	-0.27	0.05	0	0	-0.04	-0.1	0.01	-0.03	0	-0.01	0	0	-0.01	-0.01	-0.04
-0.05	-0.07	0.13	0.04	0	0	0.03	-0.05	0	0	-0.03	0.01	0.03	-0.01	0	0	0	-0.39	-0.09	0	-0.01	-0.03	-0.01	0.06	0.01	0	0	0	0	0.02	0	0
-0.04	0.02	-0.02	-0.03	0.01	0	0.01	0	0	0.02	0.03	-0.03	0.01	0	0	0.02	0.02	-0.23	-0.03	0	0	0.08	-0.11	-0.01	0.03	0	0	0	0	0	0	-0.01
-0.02	-0.04	0.09	-0.05	0.02	0	0	-0.01	0	0	0.02	0	0.01	-0.01	0	0	0	-0.14	-0.07	0	0	-0.02	-0.07	0	0.02	0	0.01	0	0	-0.02	0	-0.04
-0.01	0.03	0	-0.07	0.01	0	-0.02	-0.02	0	0	-0.02	-0.05	0.03	-0.02	0	0.01	-0.03	-0.3	-0.03	0	0	0	-0.08	0	0.05	0	-0.02	0	0	0	0	-0.01
-0.02	0.02	0.23	0.07	0.03	0	0.01	-0.02	0	0	0.01	0.01	0	0	0	0	0	0.23	-0.02	0	0	-0.03	0.03	0.05	-0.01	0	0	0	0	0	0	-0.01
-0.01	-0.02	-0.05	-0.04	-0.03	0	-0.02	-0.01	0	0	-0.01	-0.01	0	-0.01	0	0	-0.01	-0.18	-0.03	0	0	-0.01	-0.02	0.01	0	0	0	0	0	-0.03	0	-0.03
-0.04	0.04	0.1	0.05	0.03	0	0.01	0.05	0.06	0	-0.03	0.03	0.01	0.33	0	0	-0.06	-0.13	0.03	0	0	0.04	0.17	-0.05	-0.1	0	0	0	0	0.04	0	0.07
0	-0.03	0.36	-0.05	0.02	0	0.01	0.02	0.03	0	-0.02	0	0.01	0	0	0.01	0.02	0.38	-0.05	0	0	0.03	-0.07	0.02	0.01	0	0	0	0	0	0	-0.01
-0.01	0.04	-0.08	0	0	0	0	-0.03	0	0	-0.01	0.01	0	0	0	0	0	-0.29	-0.04	0	0	0.01	0.01	0	-0.01	0	0	0	0	0	0	-0.01
0.09	-0.02	0.09	0.08	0.02	0	0.01	0.01	0	0	-0.01	0.01	0.02	0	0	0.02	0.04	0.25	0.01	0	0	0.04	0.03	0	0.04	0	0	0	0	0	-0.02	-0.03
-0.02	0	0.2	0.05	0.04	0	-0.01	0.02	0	0	-0.03	0.03	0.04	0.17	0.01	0.02	0.01	-0.09	-0.04	0	0	-0.05	0.01	-0.01	-0.01	0	0	0	0	0.08	0	0.23
-0.02	0	-0.1	0.04	0	0	-0.01	0.07	0	0	-0.01	-0.01	-0.15	0	0	0	-0.01	-0.16	0.01	0	0	0.07	0.08	-0.04	0	0	0.01	0	0	-0.01	-0.02	-0.02
-0.02	0.02	-0.16	-0.05	-0.02	0	-0.02	-0.01	0	0	-0.02	-0.04	0.01	-0.04	0	0	0.01	0.19	0	0	0	0	-0.16	-0.02	0.01	0	0	0	0	0	-0.01	-0.04
-0.02	0.01	0.22	-0.13	0.01	0	0.01	0.01	0	-0.01	-0.02	-0.02	0.01	0	0	0.01	0.01	-0.36	-0.06	0	-0.01	0.03	-0.05	-0.01	0	0	0	0	0	-0.01	0	-0.02
-0.05	0.05	0.04	-0.07	0.01	0	0	-0.01	0	0	0.03	-0.03	0.03	0	0	0	0.01	-0.21	-0.01	0	0	0.07	-0.13	0.01	0	0	0	0	0	-0.02	0	-0.05
0	0.02	0.05	0.03	0	0	-0.01	-0.02	0	0	0	-0.04	0	0	0	0	0	-0.26	0	0	0	0.04	-0.03	0.01	-0.02	0	0.01	0	0	0	0	-0.07
-0.03	0	0.06	0.02	0	0	0	-0.04	0	-0.01	0	0.01	0.01	0	0	0	0	0.47	-0.02	0	-0.01	-0.02	0.08	0.01	-0.04	0	0.01	0	0	0	0.01	-0.01
0.04	0	-0.01	-0.05	0	0	0	0	0	0	-0.01	-0.01	0	0	0	0.02	-0.02	-0.27	0.01	0	0	0.02	-0.03	-0.01	0	0	0	0	0	0	0	0
-0.01	0	0.53	0.11	0.06	0	0.1	0.03	-0.01	0	-0.03	0.07	0.02	0	0.03	0.02	-0.05	-0.09	-0.12	0	0.02	-0.11	0.13	0.05	0.02	0	0	0	0	-0.01	0	-0.03
-0.01	-0.1	0.38	0.1	-0.15	0	-0.01	0.1	0	0	-0.05	0.05	0.02	-0.01	0	0.01	0.08	0.45	0.04	0	-0.01	-0.06	-0.06	0.04	0	0	0	0	0	0	0	-0.02
0	0.01	-0.04	-0.05	0.01	0	-0.03	0	0	0	0	-0.01	0.01	0	0	0	-0.02	-0.07	-0.05	0	0	0.02	-0.12	0.05	-0.02	0	-0.01	0	0	0	0	-0.02
-0.02	0.01	-0.07	-0.07	0.01	0	-0.03	0.03	0	0	0	-0.02	0.02	0	0	0	0.02	-0.18	-0.02	0	0.01	0.05	-0.1	-0.01	0	0	0	0	0	0	0	0
-0.02	0.02	0.08	-0.14	0	0	0.01	-0.02	0	0	0.03	0	0.01	-0.01	0	0.01	0.02	-0.25	0	0	0	0	0	-0.02	-0.04	0	0	0	0	0.01	0	0
-0.01	0.04	-0.05	0.05	0	0	0	0.01	0	0	0	0	0.03	-0.01	0	0.01	0.01	0.39	-0.01	0	0.01	0	0.06	0	0.01	0	0	0	0	0	0.01	0.01
-0.01	0.02	0	0.02	0	0	-0.01	-0.01	0	0	0	-0.02	0	-0.01	0.01	0	0	-0.3	-0.07	0	0	0.01	0.09	0.01	0.01	0	0	0	0	0	0.02	-0.03
-0.04	-0.02	0.17	0.15	0.03	0	0.02	-0.03	-0.02	0	-0.05	0.01	0.01	-0.01	0	0.01	-0.03	-0.18	0.11	0	0	-0.06	0.28	-0.01	0.02	0	0	0	0	0.05	0	0.21
-0.01	0.01	-0.18	0.02	0	0	0	0	0	0	0.03	0.02	0	0	0.01	0.01	0.01	-0.21	-0.02	0	0	0.03	0.03	0.01	0	0	0	0	0	-0.01	0	-0.01
-0.02	-0.01	0.28	0.02	0.02	0	0.04	0	0	0	0.02	0.01	0.02	0	0.01	0	0.02	0.2	0.04	0	-0.01	0.03	0	0.01	0.02	0	0	0	0	0	-0.01	-0.02
0	0	-0.12	-0.06	0.02	0	0	-0.01	-0.02	0	-0.01	0.02	0.01	-0.03	0	0.04	0	-0.21	0.06	0	0.01	-0.05	-0.01	-0.02	0.04	0	-0.01	0	0	-0.01	0	-0.01
-0.01	-0.02	0.06	0.01	0.02	0	-0.05	0	-0.01	0	0.05	0.02	0	0	0.01	0	0.02	0.41	0.05	0	0.02	-0.08	0.26	-0.04	-0.05	0	0	0	0	0	0	-0.03
0	-0.02	-0.1	0.02	0	0	0	-0.04	0.03	0.02	-0.03	-0.02	0.02	-0.02	0	0	-0.01	-0.21	0.09	0	-0.01	-0.02	-0.05	-0.04	-0.02	0	0	0	0	-0.01	0	-0.04
-0.01	0.01	0.1	0.03	0.01	0	0.03	-0.01	0	0	0.03	-0.02	0	-0.01	0	0.01	-0.02	0.44	-0.04	0	0	-0.02	0.1	-0.04	0.03	0	0.01	0	0	0	0.02	-0.01
0	0	0.05	0.08	0	0	0.02	-0.03	0	0	0.03	0.02	0	0	0	0	-0.02	0.37	0.01	0	0	-0.03	0.08	0.01	0.02	0	0	0	0	0	-0.01	-0.01
-0.01	0	-0.04	0.03	-0.03	0	0	0	0	0	-0.02	0.01	0	0	0	0	0.03	-0.21	-0.02	0	0	-0.02	0.03	0.02	0.02	0	0	0	0	-0.01	0	-0.04
0.08	-0.01	-0.05	-0.05	-0.03	0	-0.02	-0.01	0.01	0	-0.02	-0.03	0	0	0	0.01	0.01	-0.12	-0.03	0	0	0.01	-0.04	0.02	0	0	0	0	0	-0.01	0	-0.03
-0.02	0.01	0.11	-0.15	0	0	0	0.01	0	0	0.01	0.01	0.02	-0.01	-0.03	0.02	-0.01	-0.26	-0.03	0	0	0	-0.05	0.03	0.01	0	0	0	0	0	0	-0.01
-0.03	-0.04	0.29	0.09	-0.04	0	0.01	0	0	0	0	0.02	0.01	0	0	0.04	0.02	0.45	-0.08	0	0	-0.02	-0.02	0.02	0.01	0	0.01	0	0	0	0	-0.03
-0.02	0.01	-0.11	0.05	0.01	0	0	0.02	0	0	-0.04	0	0	0	0	0.02	0.02	-0.33	-0.03	0	0	-0.02	0.03	0	0.01	0	0	0	0	0.01	0	-0.01
-0.03	-0.01	-0.1	-0.11	0	0	-0.03	0.01	0	0	-0.01	0.03	0	0	0.01	0.01	0.01	-0.2	0.05	0	-0.01	0.01	-0.05	-0.01	0	0	0	0	0	0	0	-0.01
-0.04	-0.04	0.12	0.09	0.02	0	-0.03	-0.04	-0.01	-0.01	0.04	-0.07	0.09	0	0.01	0.01	0	0.44	0.02	0	-0.03	0.05	-0.07	0	0.07	0	0.06	0	0	0	-0.01	-0.02
0	-0.01	-0.01	0	-0.03	0	0	0.01	0.01	0	-0.01	-0.03	0.02	-0.01	0	0.02	-0.04	-0.26	0	0	0	0.01	-0.01	0.01	0.02	0	0	0	0	0	0	-0.02
-0.03	-0.05	-0.07	-0.08	0.02	0	0	-0.01	0.01	0	0	0	0	0	0.02	0	-0.02	-0.23	0.05	0	0	0.03	-0.07	0	-0.01	0	0	0	0	-0.01	-0.01	-0.02
-0.01	-0.01	-0.13	0.09	0.03	0	-0.04	-0.02	0	0.01	0.06	0.02	0.05	0	0.01	0.03	-0.05	0.43	0.23	0	-0.01	0	-0.04	0.02	-0.02	0	-0.01	0	0	0	0.01	-0.02
-0.06	0	0.04	-0.06	0.02	0	0	-0.01	0	0	-0.01	0.03	0.02	-0.01	0	0	0	-0.35	-0.03	0	0.01	-0.03	0.03	-0.01	0.02	0	0	0	0	0	0	-0.02
-0.03	0.04	0.01	-0.08	0	0	0	0.01	0	0	0.01	0.02	0.01	-0.02	0	0.01	0	-0.26	0.02	0	0	-0.04	-0.05	-0.05	0.01	0	0.06	0	0	-0.01	-0.01	-0.03
0	-0.01	-0.1	0	-0.04	0	-0.01	0.01	0	0	0.02	0.01	0.02	-0.01	0	0.01	-0.01	-0.31	0.02	0	0	-0.01	0.03	0.05	-0.06	0	0	0	0	0	0	-0.01
-0.02	-0.02	-0.06	0.07	0.01	0	0.01	0.05	-0.01	0	0.04	-0.06	0.02	-0.01	0	0	0.01	0.61	-0.03	0	0	0.15	0.02	-0.1	0.02	0	0.02	0	0	0	-0.01	0.04
-0.01	0.1	-0.12	-0.15	0.04	0	-0.02	0.02	0	-0.01	-0.02	-0.06	0.03	-0.02	0	0.03	0.05	0.4	0.21	0	0.09	-0.06	0.22	-0.04	0.01	0	-0.01	0	0	0	-0.02	0
0.09	-0.06	0.1	0.07	0.01	0	0.01	-0.03	-0.01	0	-0.01	0.02	0.01	-0.01	0	0	0.02	0.35	0	0	0	-0.03	0.04	-0.02	0.01	0	0	0	0	0	0	-0.01
-0.03	-0.01	-0.08	0.03	0.03	0	0.01	0	0.02	0	0.07	0.01	0	-0.02	0	0	0.03	-0.35	-0.11	0	-0.01	-0.03	0.02	0	-0.01	0	0	0	0	0	0.01	-0.03
-0.02	-0.01	-0.06	0.05	0.02	0	-0.02	0	0	0	-0.03	0.03	0.01	0.15	0	0	0	0.48	-0.05	0	0	0.05	0	0	-0.05	0	0	0	0	0	0	-0.01
-0.06	0.05	-0.03	0.03	0.02	0	0	0	-0.01	-0.01	0.03	0.01	0	-0.04	0	0.02	0.04	-0.3	-0.22	0	0.01	0.04	0.08	-0.02	-0.01	0	0	0	0	-0.01	0	0
0.39	-0.04	0.44	0.09	0.03	0	0.04	-0.05	-0.02	0.01	-0.04	-0.09	0	0	0.01	0	0.11	-0.07	-0.05	0	-0.01	0.07	-0.15	-0.02	0.04	0	-0.03	0	0	0	0	0.01
-0.03	-0.03	0.04	0.01	0.03	0	0.01	0	-0.01	0	0.01	0	0.01	0	0	0.02	0.01	0.17	0.1	0	0	0	-0.02	-0.01	0	0	0	0	0	0.09	0	0.22
0	0.01	-0.08	-0.08	0	0	0.01	0	0	0	-0.01	0	0	-0.01	0	0	-0.01	-0.14	-0.05	0	0	0	-0.01	0	0.01	0	0	0	0	0	0	-0.02
0.11	-0.01	0.02	0.02	0.01	0	0	0.05	-0.01	0	-0.03	0.02	0.02	0	0	0.01	0.03	0.38	0.06	0	0	0.02	-0.02	-0.03	0.05	0	0.01	0	0	0	0	0.02
0.12	0.01	-0.11	-0.07	0.01	0	-0.01	0	0	0	0	-0.02	0.01	-0.03	0	0	-0.03	-0.22	-0.03	0	0	-0.02	0	-0.02	-0.02	0	0	0	0	0	0	-0.03
-0.03	0.01	0.18	0.06	0	0	0	-0.03	-0.01	0	-0.02	0.03	-0.14	0	0	0.02	0.02	0.47	-0.1	0	0	0.04	0.12	0.04	0	0	0	0	0	0	-0.01	0
-0.04	-0.07	0.26	-0.23	0.01	0	0	0	0	0	-0.02	0.01	0	-0.05	0	0	0.03	-0.22	0.15	0	0	-0.06	0.07	-0.21	0	0	-0.01	0	0	0	0.01	-0.02
0	0.05	-0.05	-0.07	-0.01	0	-0.02	-0.01	0	0	-0.01	-0.04	0.02	0	0	0	0	-0.16	0.1	0	0	0.01	-0.02	-0.04	0	0	0	0	0	0	0	-0.01
-0.01	0.01	-0.07	0.08	-0.01	0	-0.01	0.01	-0.01	-0.01	-0.01	-0.01	0.01	0	0	0	0	-0.22	-0.07	0	0	0.02	-0.01	0	0	0	-0.01	0	0	-0.01	-0.01	-0.06
-0.03	0.08	0.04	0.07	0.01	0	0.02	0.03	0	0	0.06	0.01	0	0.36	0	0.01	-0.01	-0.11	0.03	0	0	-0.06	0.09	0.03	0	0	0	0	0	-0.02	-0.01	0.03
0	0.06	-0.01	0.02	0.01	0	0.01	-0.02	0	0.01	0.03	0.01	0	-0.01	0	0	0.03	0.3	0.03	0	0	-0.04	0.08	0.05	0.01	0	0	0	0	-0.01	0	0
-0.02	0	-0.07	0.02	0.02	0	-0.02	0.01	0.01	0	0.03	0.03	-0.19	-0.01	0	0	0	-0.26	0.08	0	0	-0.03	0.01	0.03	0.01	0	0	0	0	0	0	-0.04
0	0.03	-0.04	-0.05	-0.04	0	-0.01	0	0	0	0.05	0.01	0	-0.01	-0.02	0	0.02	-0.1	0	0	0	-0.03	-0.14	0	0	0	0.02	0	0	0	0	-0.01
0.08	0.01	0.09	0.02	0.01	0	0.05	0	0	0	-0.05	0.02	-0.22	0	0	0.01	0.02	-0.16	-0.02	0	-0.01	-0.05	-0.05	0.01	0.02	0	0.03	0	0	0	-0.03	0
0.19	0.07	-0.08	0.11	0.07	0	-0.02	0.01	-0.01	-0.01	0.13	0.02	0.01	-0.01	-0.03	0	-0.04	-0.22	-0.01	0	0	0.04	0.2	0.11	0.07	0	0.02	0	0	0	-0.01	0.01
0.29	-0.07	0.11	0.09	-0.12	0	-0.01	-0.03	0.05	0	0.06	-0.02	0.01	-0.01	0.01	0.02	0.09	-0.25	-0.05	0	0	0.14	0.15	0.07	0.11	0	-0.01	0	0	-0.01	0.03	-0.01
-0.01	-0.02	0.62	0.13	0.02	0	0	0.01	-0.02	0	-0.02	-0.06	0.02	-0.01	0	0.01	0.01	-0.07	-0.11	0	0	0.01	0.23	-0.03	0.05	0	0	0	0	0	0.02	-0.01
0	0	0.16	-0.03	-0.04	0	0	0	0	0	-0.02	-0.03	0.01	0	0	-0.1	-0.02	0.28	0.14	0	0.01	0.2	0.04	0.01	0.03	0	0	0	0	0	0	0.01
-0.01	0.01	0.04	0.08	0.02	0	-0.01	-0.01	0.05	0	0.04	0.01	-0.12	0	0	0	0	0.42	-0.01	0	-0.01	0	0.07	0	0.06	0	0	0	0	0	0	0
-0.03	0	-0.08	0.05	0	0	0.03	0	0	0	-0.01	-0.03	0.02	0	0	0.02	-0.01	-0.21	-0.04	0	0	-0.02	0.1	-0.01	0	0	0	0	0	0	0	-0.01
-0.01	-0.01	0.19	-0.07	-0.07	0	-0.02	-0.03	0	0	-0.01	0	0.02	-0.01	0	0	-0.04	-0.15	-0.02	0	-0.02	0.03	-0.19	0.04	0.04	0	0	0	0	0	-0.03	0
-0.01	0.03	-0.06	-0.1	-0.05	0	0.02	0.02	0	0	0.05	0.02	0.01	-0.03	0	0.02	0.03	-0.34	0.02	0	0	0	-0.02	-0.02	0.01	0	0	0	0	0	0.01	-0.03
-0.03	0.01	0.27	0.02	0	0	-0.01	0.01	0	0	-0.02	0.03	0.01	0	0	0.01	-0.02	-0.2	-0.06	0	0	-0.07	-0.26	0	0.02	0	0	0	0	0.01	0	0.07
-0.03	0.02	-0.01	0	0.02	0	0	0	0	0	-0.04	0	0	-0.02	0	0	0	-0.24	-0.02	0	0	-0.01	0	0.01	-0.03	0	0.01	0	0	-0.01	0	0
0	0.03	0.16	-0.13	0.02	0	0	0.08	0	0	0.01	0	0	-0.02	0	0	0.02	-0.22	-0.07	0	0	-0.07	0.04	-0.01	-0.03	0	0	0	0	0	0	-0.02
0	0.02	-0.08	-0.03	0	0	0	-0.01	0	0	0.01	0	0	0	0	0	0	-0.13	-0.03	0	0	0.01	-0.03	0	0	0	0	0	0	0	0	-0.01
-0.04	-0.01	0.46	0.17	0.04	0	0.03	-0.02	0.07	0	-0.04	-0.04	0.01	0	0	0.05	0	-0.2	0.03	0	0.01	0.14	-0.06	0.02	0.06	0	0	0	0	0.01	0	0
-0.02	-0.02	0.16	-0.05	0	0	0.01	0.01	0	0	0.03	0	0	-0.02	0.01	0.01	0.02	0.64	-0.01	0	0	0.01	0.03	-0.01	0	0	0.01	0	0	0	0	0
0	0.01	0.06	0.01	0.02	0	0.03	0	0	0	-0.01	0.02	0.02	-0.01	0	0	0	0.48	-0.04	0	0	-0.03	0.03	0.01	0.02	0	0.01	0	0	0	0	0
0.16	-0.01	-0.01	0.05	0.01	0	-0.05	0.06	-0.02	0	-0.03	0.01	0.01	-0.03	0	0	0.02	-0.23	-0.14	0	0	-0.06	0	-0.02	-0.07	0	-0.01	0	0	0	0.01	0
-0.03	0	0.04	-0.08	0.01	0	0	0	0	0	-0.02	-0.02	0	0	0	0	-0.03	-0.2	-0.01	0	0.01	0	0.05	-0.01	0	0	0	0	0	0	0	-0.04
0.14	0.01	0.06	-0.07	0.02	0	0	0.01	-0.01	0	-0.01	0.02	0	0	0	0.01	0.01	0.44	-0.01	0	0	0	0.05	0	0.01	0	0	0	0	0	0	-0.02
0	-0.01	-0.03	-0.01	0	0	0	-0.03	0.01	0	0	0.03	0.01	0	0	0.02	0.01	-0.11	-0.07	0	0	0	-0.14	0.01	0	0	0	0	0	0	-0.01	0
0	-0.02	-0.45	0.03	0	0	-0.03	-0.02	0	0	0.03	0.04	-0.2	-0.01	-0.02	0.01	0.03	0.32	0.03	0	-0.01	-0.04	0.09	-0.02	-0.05	0	0	0	0	-0.01	-0.01	0
-0.01	0.02	-0.06	0.02	-0.04	0	-0.03	0.01	-0.02	0	-0.01	0	0	0	0	0.02	-0.01	-0.25	0.01	0	0	0.01	-0.05	-0.01	0.02	0	0.01	0	0	0	0	0
-0.02	-0.08	-0.13	0.04	0	0	0	0	0.04	0	-0.02	-0.03	0.01	-0.01	0	0	-0.03	-0.28	0.11	0	0	0.11	-0.05	-0.07	0.01	0	0	0	0	0	0	0.02
-0.02	0.04	-0.05	-0.04	-0.05	0	0.01	0.01	-0.01	0	0.02	-0.02	0.01	0	-0.01	0	0.02	-0.27	0.04	0	0	0	-0.02	0.01	0.03	0	0	0	0	0	0.01	-0.05
-0.01	-0.02	-0.21	0.06	0.01	0	-0.01	-0.03	0.01	0	0.05	0.02	0.02	-0.02	0.01	0	0.03	-0.22	-0.01	0	0.02	-0.02	0.04	-0.06	-0.04	0	0	0	0	-0.01	0	-0.01
-0.03	-0.02	0.31	0.01	0.03	0	0.06	-0.04	0	0	-0.02	0.01	0.01	-0.01	0.01	0	0.01	0.39	-0.09	0	-0.02	-0.09	-0.08	0.01	0.03	0	0.03	0	0	0	0	0
-0.05	0	-0.12	0.04	0	0	0	-0.01	0.01	0	0.03	-0.02	0.01	0	0	0	0	-0.24	-0.03	0	-0.01	-0.02	0.07	0	0	0	0	0	0	0	0	-0.03
0	0	0.15	0.03	0	0	-0.01	0	0	0	0.01	0	0.03	0	0.01	0	0	0.26	0.08	0	0	0.02	0.05	-0.01	0	0	0.01	0	0	0	0	0
-0.01	-0.01	-0.02	0.01	0	0	0	-0.03	0	0	-0.02	0.01	0.03	-0.01	0	0	0	-0.24	-0.02	0	0	0	0	0.01	-0.02	0	0	0	0	0	-0.01	-0.01
-0.04	-0.02	0.02	0.03	0	0	-0.01	0.02	0	0	0	-0.04	0	0	0	0	-0.03	-0.2	0.01	0	0	-0.02	0.05	-0.02	-0.03	0	0	0	0	-0.01	0.01	-0.01
-0.01	0.12	-0.11	-0.07	-0.08	0	-0.01	0.04	0	0	0.01	-0.02	0.03	0	0	0	0.02	-0.22	0.1	0	0	0.03	-0.09	0.02	-0.02	0	0	0	0	0	0	-0.05
-0.02	-0.05	0.05	0.04	0	0	0.03	0.05	0	0	-0.06	0	0.01	-0.04	0	0	0.02	-0.18	-0.02	0	-0.01	-0.02	0.03	-0.02	-0.05	0	-0.01	0	0	0	0	-0.08
-0.03	-0.01	0.4	-0.07	0	0	0.02	-0.07	0	0	-0.01	0.01	0.03	-0.02	0	0.02	0.01	0.36	-0.06	0	0	0.03	-0.03	-0.01	0.02	0	0	0	0	0	-0.01	-0.01
-0.01	0.05	0.17	-0.04	0.01	0	-0.01	-0.03	-0.02	0	0.01	0	0.01	0.17	0	0	0	0.29	-0.05	0	0	-0.02	0.06	0.03	0	0	0	0	0	0	0	0.02
-0.05	0.02	-0.08	-0.06	-0.04	0	0	0	0	0	0	-0.01	0	0	0	0.01	-0.02	-0.26	0.08	0	0	0.06	-0.05	0	0.01	0	0	0	0	0	0	-0.02
0.13	-0.03	-0.01	0.02	0	0	-0.01	0.01	0	0	-0.01	0	0.01	-0.03	0	0	0.01	-0.3	-0.09	0	0	0.06	-0.23	0	0.02	0	-0.01	0	0	0	0	-0.01
0	0	-0.08	-0.07	-0.03	0	-0.01	0.03	0	0	0.03	0	0	-0.02	0.01	0.01	-0.02	-0.08	0.04	0	0	-0.01	-0.04	0	0	0	0	0	0	0	0.01	-0.02
-0.04	0.07	-0.04	-0.04	0.01	0	-0.05	0.04	0	0	-0.01	0	0.01	0	0	0.01	-0.02	-0.42	0.01	0	0	0.06	0	-0.02	-0.05	0	0	0	0	0	-0.01	0
0.11	-0.03	-0.11	0.04	0.03	0	-0.01	0	-0.01	0	-0.01	0	0	0	0	0.01	-0.02	0.51	0	0	0	-0.01	0.1	0.03	-0.01	0	0.02	0	0	0	-0.01	0
-0.05	-0.06	0.06	0.01	-0.02	0	0.03	-0.01	0.01	-0.01	-0.02	0.01	0	-0.02	0	0	-0.04	-0.23	-0.06	0	-0.01	0.01	0.01	0.03	0.01	0	0	0	0	-0.01	-0.01	-0.01
0.19	-0.1	-0.06	0.03	0	0	-0.02	0.02	0.04	0	-0.06	-0.04	0.02	0	0.02	0.02	0.03	-0.18	-0.03	0	0	0.13	-0.11	0	-0.05	0	0	0	0	-0.01	-0.01	-0.08
-0.02	0.05	-0.09	0	-0.05	0	-0.02	0.02	0	0	-0.03	0.04	0.02	0	0	0	0.01	-0.13	0.02	0	0	-0.03	-0.1	0.02	0.02	0	-0.02	0	0	0	0	-0.03
-0.02	0.09	0.08	0.17	0.03	0	-0.04	0	0	0	-0.02	-0.06	0.01	-0.01	0	0.01	-0.06	-0.12	0.41	0	0.01	0.13	0.11	-0.07	0.04	0	0.02	0	0	-0.01	0	-0.05
-0.05	-0.05	0.19	0.04	-0.03	0	0.01	0.05	0	0	0.02	0.02	0.01	-0.01	0	0	-0.02	-0.22	0.15	0	-0.01	0.01	-0.28	-0.07	0.01	0	0.01	0	0	0	0.01	-0.02
-0.03	0	0.26	0.03	0.01	0	0.01	-0.04	0	0	-0.01	0.01	0.01	0	0.01	0.02	0	0.38	-0.01	0	0	-0.02	-0.08	0	0.04	0	0	0	0	-0.01	0	0
-0.05	-0.02	-0.13	-0.03	0.01	0	-0.01	0.04	-0.01	0	0	0	0.01	0	0	0.02	0.03	-0.26	0.06	0	0	0.08	0.03	-0.02	-0.01	0	0.03	0	0	0	0	-0.02
-0.03	-0.03	0.12	-0.1	0.02	0	0.02	-0.01	0	0	-0.02	0.01	0.02	-0.03	0.01	0.02	0.03	-0.37	0.09	0	0	-0.02	-0.04	0.01	-0.07	0	-0.01	0	0	0	-0.01	0
-0.02	0	-0.12	0.03	0.02	0	-0.01	0.01	0	0	-0.01	0.01	-0.08	0	0	0	0.02	-0.13	-0.05	0	0	-0.01	0.01	0.02	0.01	0	0.02	0	0	0	0	-0.02
-0.03	0.05	0.04	-0.06	-0.06	0	-0.02	-0.03	-0.01	0	0.03	0.02	0.01	-0.01	0	0.01	0	-0.24	0.03	0	0	0	-0.11	0.01	0	0	-0.01	0	0	0.01	0	0
0	0.06	0.35	-0.09	0.02	0	0.01	-0.02	-0.01	0	-0.02	0.03	0.01	-0.02	0	0.01	-0.02	0.15	0.04	0	0	-0.03	0.03	0.03	0.07	0	0	0	0	0	0	0
0	0.09	0.01	-0.18	0.01	0	0	-0.02	0	0	0.04	-0.04	0	0	-0.07	0.02	-0.04	-0.26	-0.03	0	-0.01	0	-0.07	0.04	0.01	0	-0.01	0	0	0.01	0.01	0.09
-0.01	0.05	-0.11	-0.05	0	0	-0.02	0	0	0	0.01	0	0	-0.02	0.01	0	0	-0.21	0.06	0	0	0.03	-0.11	0.01	0.01	0	0	0	0	0	0	0
-0.05	0.09	-0.19	-0.07	-0.03	0	-0.01	0	0	0	-0.05	0.01	0.01	-0.01	0	0.01	0.02	0.31	0.06	0	0	-0.08	-0.23	-0.07	-0.02	0	0.02	0	0	-0.01	0	-0.02
-0.02	0.01	0.1	-0.07	0.06	0	0.06	-0.09	0	0	0.01	0.02	0.01	0	0	0	0.02	0.49	-0.03	0	0	-0.08	-0.16	0.03	0	0	-0.01	0	0	0.06	0.01	0.26
-0.03	0.02	-0.1	-0.05	0.02	0	-0.01	0.04	-0.01	0	-0.01	0	0	0	0	0	-0.01	-0.19	0.13	0	0	0.03	-0.12	-0.03	-0.02	0	0	0	0	-0.01	0	-0.02
-0.03	-0.01	-0.01	-0.04	0.01	0	-0.01	-0.01	0	0.01	0.02	0.02	0	-0.01	0	0	0	-0.29	-0.06	0	0.01	0	0.02	0.02	-0.01	0	-0.01	0	0	0	0	-0.03
0	0	-0.07	0.02	-0.06	0	-0.02	0	0	0	-0.01	-0.01	0.01	-0.01	-0.03	0.01	0.01	-0.16	-0.04	0	0	-0.02	0.06	0.01	-0.04	0	0	0	0	-0.01	0.01	0
-0.02	-0.03	0.16	0.01	0.02	0	0.01	-0.05	0	0	0	0	0	0	0.01	0	0.02	-0.24	-0.05	0	0	-0.03	-0.09	0.03	-0.03	0	0	0	0	0	0	-0.02
-0.02	-0.02	-0.02	-0.21	0.03	0	0	-0.07	0	0	-0.01	-0.07	0.05	-0.01	0	0	0.02	0.23	0.03	0	0	0.22	-0.44	0.01	-0.03	0	0	0	0	0	0	-0.04
0.09	-0.03	-0.09	-0.08	0.01	0	0	0	0	0	-0.02	0	0.01	0	0	0	0.01	-0.12	-0.07	0	0	0	-0.05	0.02	0.03	0	0.01	0	0	0	-0.01	-0.01
-0.02	-0.02	0.06	-0.07	-0.04	0	-0.01	0	0	0	0	0	0.01	0	0	0	-0.02	-0.32	-0.02	0	0	0.04	-0.01	0	0.02	0	0.02	0	0	0	0.01	-0.04
-0.02	-0.03	0.14	-0.05	0.01	0	0	0.03	0	0.01	-0.01	0.02	0.03	-0.02	0	0.02	-0.02	-0.16	-0.06	0	0	0.01	-0.12	0	0.03	0	-0.01	0	0	0	0	-0.03
-0.03	0.06	0.2	0.12	0.03	0	0.03	0.04	0	0	-0.02	-0.01	-0.18	0	0	-0.16	0.1	0.49	-0.05	0	0.01	0.1	0.13	-0.01	-0.02	0	0	0	0	0	-0.01	0
0	0.01	-0.07	-0.07	0.01	0	0	0.01	0.03	0	-0.01	0	0.02	-0.04	0	0.01	-0.01	-0.36	0	0	0	0.03	0.05	-0.04	-0.02	0	0.01	0	0	-0.02	0	-0.03
-0.01	-0.01	-0.08	-0.06	0	0	-0.02	0.01	0	0	0	-0.02	0.02	0	0	-0.09	0	-0.14	0.11	0	0	0.02	0.02	-0.06	-0.03	0	0	0	0	-0.03	0	-0.01
-0.03	-0.03	0.19	-0.11	-0.11	0	0.02	0.01	-0.01	0	-0.02	0.09	0.01	-0.02	0	0.01	0.03	0.42	-0.13	0	0	0.04	0.21	0.01	0.06	0	0.03	0	0	0	0	0
0	0.05	-0.05	0.14	0.03	0	-0.01	0	-0.02	0	0.03	0	0.03	-0.02	0	-0.11	0.02	0.5	0.05	0	0	-0.08	0.12	0	0.03	0	0.01	0	0	0	0.02	0
-0.01	0	0.1	0.02	0	0	-0.01	-0.04	0	0	0	-0.03	0.01	-0.02	0	0	-0.01	-0.23	-0.05	0	0	0.03	0.03	0.01	0	0	-0.01	0	0	0	0	0
-0.03	0.05	0.1	0.06	0.03	0	-0.01	-0.01	0	0	-0.05	-0.04	0.02	0.53	0	0.01	-0.03	-0.27	0	0	0	0.15	0.11	0	-0.01	0	0	0	0	0	0	-0.01
-0.06	0.01	0.1	-0.07	-0.04	0	-0.02	0.01	-0.01	0	-0.02	0	0	-0.01	0	0	0	-0.29	-0.03	0	0	0.01	0.01	0.02	-0.01	0	0.01	0	0	0	-0.01	-0.03
-0.01	-0.05	0.03	-0.08	0.02	0	0.01	0	0.02	0	0.01	0	0	0	0	0	0	-0.13	-0.01	0	-0.01	-0.04	-0.11	0.02	0.04	0	0	0	0	0	0	-0.01
-0.02	0.01	-0.16	0.06	0.01	0	0.01	-0.02	-0.04	0	-0.01	0.03	-0.38	0	0	0.01	0	0.27	-0.13	0	0	-0.04	0.11	0.04	-0.05	0	-0.01	0	0	0	0.01	-0.02
-0.01	-0.12	-0.02	0.13	0.06	0	0.01	-0.03	0	-0.01	-0.03	0.03	0.01	0	0.01	0.01	-0.03	0.43	-0.01	0	0	-0.05	0.03	0.14	0.11	0	0.01	0	0	-0.01	0.02	-0.03
-0.02	-0.02	-0.1	0.03	-0.05	0	0.01	0.01	0	0	0.02	0.01	0	-0.01	0	0	-0.02	-0.19	-0.01	0	0	-0.03	-0.04	0.03	0.05	0	0	0	0	0	0	-0.03
-0.1	0.01	0.21	-0.18	0.02	0	0.02	0.02	0	0	-0.02	0.01	0.01	-0.02	0	0.01	0.01	-0.25	0.02	0	-0.01	-0.01	-0.05	-0.05	0	0	0	0	0	-0.01	0.01	-0.01
0	-0.05	0.01	0.06	0	0	0	0.02	0.02	0	-0.02	0	0.02	0	0	0	0.02	0.52	0	0	0	0	0.04	-0.02	-0.01	0	0	0	0	0	0	0
0.31	-0.07	-0.07	0.1	0.03	0	0.01	0	0.11	0	-0.02	-0.06	0	0	-0.01	0.01	-0.01	-0.14	0	0	-0.01	0.11	0.06	-0.12	-0.04	0	0.04	0	0	0.18	0	0.35
0.11	-0.01	-0.02	0.03	0	0	-0.06	-0.03	0	0	-0.08	-0.04	0.01	0	-0.02	0.01	0.06	-0.25	-0.06	0	0	-0.1	0.03	0.02	0.02	0	0.03	0	0	-0.01	0	-0.02
-0.03	0.16	0.18	-0.2	0.03	0	-0.03	0.01	0	0	-0.04	0.03	0.03	0	0	0.01	0.03	-0.2	0.29	0	-0.01	-0.03	0.2	0.06	0.06	0	0	0	0	0	-0.01	-0.01
-0.01	0	0.23	0.05	0.02	0	0.01	-0.02	-0.01	-0.01	-0.03	0.02	0.01	0	0	-0.14	0.01	0.49	0	0	0	-0.04	0.08	-0.02	0.01	0	0.02	0	0	0	0	-0.02
-0.04	0.07	-0.3	-0.09	0.02	0	-0.02	0.02	-0.01	0	0.08	0.02	0	-0.03	0	0.01	-0.03	0.3	-0.11	0	0	-0.1	-0.01	0	-0.04	0	0	0	0	0	0	-0.01
0	0.05	-0.06	-0.11	0.01	0	-0.02	0.03	-0.01	0	-0.02	0	0.01	0	0	0	0	-0.3	-0.05	0	0.01	0.07	0	0.03	0	0	0	0	0	0	0	0
0.11	0.03	-0.03	0.06	-0.07	0	-0.01	0.06	-0.01	0	0.09	0.02	0	0	0.01	-0.07	0	0.43	0.25	0	0	-0.02	-0.06	-0.04	-0.02	0	0	0	0	-0.01	0.01	-0.01
-0.04	-0.07	0.2	0.07	0.03	0	-0.01	0	-0.01	0	-0.04	0.04	0	0	0	0	-0.02	-0.27	-0.11	0	0	-0.05	-0.01	-0.05	0	0	-0.01	0	0	0	0	-0.02
-0.07	-0.04	-0.23	0.05	0.04	0	0	0.01	0	0	-0.03	0	0	0	0	0.01	0.03	-0.16	0.08	0	0	-0.06	0.1	-0.03	0	0	0	0	0	-0.01	0.01	-0.02
-0.01	0.01	-0.03	0.05	0.02	0	-0.03	0.01	0	0	-0.05	-0.01	0.01	0	0	0.01	0.01	-0.25	-0.1	0	0	0.01	0.07	0	0.01	0	0	0	0	0	0	0
-0.04	0.02	0.04	-0.13	0.01	0	0.02	0.04	0	0	0.05	-0.03	0.02	0	0	0.01	0.01	-0.29	-0.12	0	-0.01	-0.01	0.08	0.02	0.01	0	0.01	0	0	0	-0.01	-0.02
-0.01	-0.01	-0.07	0	0	0	-0.01	-0.01	0	0	-0.02	0.01	0	-0.01	0	0	-0.02	-0.16	0.09	0	0	0	-0.04	-0.03	-0.01	0	0	0	0	-0.01	0	-0.02
-0.01	-0.03	-0.17	0.01	0.01	0	0.01	0	0	-0.01	0.02	-0.01	0.01	0	0	0.01	0.01	-0.26	0.03	0	0	0.05	0.02	-0.01	0.02	0	-0.01	0	0	0	0	-0.01
0	0.05	-0.13	0.02	0.03	0	0.02	0.07	0	0	0.04	0	0	0	0	0.03	0.04	0.4	-0.13	0	0	-0.03	0.14	0.05	0.01	0	-0.02	0	0	-0.01	0	-0.02
-0.07	0.01	0.08	0.05	0.03	0	-0.04	0.08	-0.04	0	-0.06	-0.11	0.01	-0.02	0	0.02	-0.08	-0.28	0.23	0	0	0.05	-0.06	-0.18	0.02	0	0.01	0	0	0	-0.01	-0.05
-0.01	0.01	0.45	0.1	0.02	0	0.02	0.02	0	0	0.05	0	0.05	0	0.01	-0.12	0.01	-0.14	0	0	0	0.01	0.08	0.09	0.01	0	-0.01	0	0	-0.01	0	0
0.16	-0.04	-0.05	0.07	0.02	0	0.01	-0.01	0	-0.01	0	0.03	0	0.2	-0.02	0	0.03	0.25	0	0	-0.01	-0.03	0.13	-0.05	0.01	0	0	0	0	0	0.01	-0.01
0.06	-0.03	-0.06	0.01	0.01	0	-0.01	0	0	0	-0.02	0	0.01	0	0	0	-0.01	-0.26	0.02	0	0	0.02	-0.07	-0.01	0.01	0	0	0	0	-0.02	0	-0.03
0	-0.01	-0.1	0.02	0	0	-0.01	0.01	0.01	0	0	-0.02	0.01	-0.01	0	0	0	-0.24	0.03	0	0	0	-0.03	-0.04	0	0	0.01	0	0	0	0	-0.02
-0.02	0	-0.06	-0.04	0.02	0	0.01	0.02	0	0	-0.02	-0.01	0.02	-0.01	-0.01	0.01	0.01	-0.17	-0.09	0	0	-0.01	0.01	0.01	0	0	0.01	0	0	0	0	-0.03
-0.03	0	-0.05	-0.05	0.01	0	0	0	0	0	-0.01	0	0	-0.01	0	0.01	0	-0.09	-0.06	0	0	0.01	-0.01	0.03	-0.01	0	0	0	0	0	0	-0.01
-0.02	-0.02	-0.02	0.01	-0.05	0	0.01	-0.04	-0.01	0	0.02	-0.02	0.01	0	0.01	0	-0.01	-0.26	0.1	0	0	-0.01	-0.06	0.02	0	0	-0.02	0	0	0	0	0.01
-0.02	-0.05	-0.31	-0.09	0	0	-0.04	0.05	0	0	0.02	0.01	0.02	-0.02	0	-0.13	0.02	0.18	0.1	0	0	0	0.01	-0.04	-0.05	0	-0.01	0	0	0	0	-0.04
0.12	0.01	-0.2	0.04	0.03	0	-0.04	-0.01	0.06	0	-0.01	0.02	0.02	-0.03	0	0	0.03	-0.27	-0.08	0	0	-0.11	0.15	-0.01	0.01	0	0	0	0	0	-0.01	-0.03
-0.01	0.02	-0.14	0.03	-0.08	0	0	0.01	0.01	0	-0.02	-0.01	0	0	0	0.02	0	-0.25	0.01	0	0	0.07	0.04	-0.01	0	0	0	0	0	0	0	0
0.17	-0.1	0.05	0.12	0.03	0	0.03	0.11	0	0	-0.02	0.01	0.02	-0.02	0	0.01	-0.04	-0.11	0.39	0	0	0.01	-0.03	0.04	0	0	0	0	0	0	-0.02	0.07
-0.02	-0.02	0.03	0.01	0.03	0	-0.02	0.02	0	0	0.03	-0.02	0	0	0	0	-0.01	0.22	0.01	0	0	0.05	-0.55	-0.14	0	0	0.02	0	0	-0.02	0	-0.04
-0.01	0.02	-0.07	0.01	0.01	0	-0.01	0	0.01	0	0.04	0.01	0	-0.01	0	0	0.02	-0.29	0.03	0	0	-0.02	-0.1	0.02	0	0	0.01	0	0	0	0	-0.01
-0.02	0.01	0.02	0.03	0	0	0.01	0	0	0	0	-0.03	0.01	0	0	0	-0.01	0.22	0.13	0	0	-0.02	0.02	0	0.02	0	0	0	0	0.06	0	0.21
0	0.01	0.03	-0.11	0	0	0	0.05	0	-0.02	0	0.01	0.03	0	0	0	-0.07	-0.36	-0.02	0	0	-0.02	0	0	0.01	0	0.01	0	0	0	0	-0.02
0	0.01	0.09	0.02	0	0	0	0	0	0	0	0.01	-0.08	0	-0.02	0	0	-0.23	-0.04	0	0	-0.01	0.06	-0.02	0.01	0	0.01	0	0	0	0	-0.01
0	0	-0.05	-0.06	-0.02	0	0	0.02	0	0	-0.01	0.02	0	-0.01	-0.01	0.01	0	-0.08	-0.04	0	0	0.03	-0.07	0.01	-0.15	0	-0.01	0	0	-0.01	0	-0.02
-0.02	0.03	-0.11	0.04	0	0	0	-0.01	0	0	0.01	0.01	0	-0.01	0	0	-0.04	-0.24	0	0	0	-0.03	0.1	0	-0.15	0	0	0	0	0	0	-0.01
-0.01	-0.02	0.2	0.06	0.02	0	0.03	0	-0.01	0	0	0.03	0.02	-0.01	0	0	0.01	0.46	-0.11	0	-0.01	-0.08	0.06	0.01	0.01	0	-0.02	0	0	0	-0.01	0.01
-0.02	0.06	-0.07	0.09	0.02	0	0	-0.05	0	0	0.05	0.02	0.01	-0.02	0	0	0.02	0.46	0.19	0	0	-0.01	0.03	-0.07	-0.01	0	-0.01	0	0	0	-0.01	-0.01
-0.01	0.07	-0.03	0.01	0	0	0	-0.03	-0.01	0	-0.02	0.02	0.01	-0.02	0	0	0.02	-0.24	-0.05	0	-0.01	0	0.03	0	-0.01	0	0	0	0	-0.01	0	-0.04
-0.03	0.01	-0.01	0.09	0.03	0	-0.03	0	0	0	-0.01	0.01	0.05	0	-0.02	0.01	0.01	0.49	0.02	0	0.01	0.03	0.12	-0.04	0.03	0	0.01	0	0	0	-0.01	-0.02
-0.03	-0.02	0.08	0.06	0.01	0	0	0	0	0	-0.02	-0.02	0.02	0	0	0.01	0.02	0.38	0.09	0	0.01	0.04	-0.04	0.02	-0.06	0	0.01	0	0	0	0	0.06
-0.06	-0.02	0.04	0.04	0	0	0.02	-0.01	0.03	0	-0.05	-0.03	0.01	-0.02	0	0.02	0	-0.33	-0.1	0	-0.01	0.03	0.01	-0.01	0.01	0	0	0	0	-0.01	0.01	0
-0.01	-0.01	-0.09	0.01	-0.04	0	0	-0.01	0	0	0	0.01	0	-0.01	0	0.01	-0.01	-0.1	-0.01	0	0	0.05	-0.02	0.01	0.02	0	-0.01	0	0	-0.01	-0.01	-0.02
-0.01	0.02	-0.02	-0.03	0	0	0	-0.02	0	0	0	0	0	-0.01	0	0.01	-0.01	-0.28	0.01	0	0	-0.06	0.04	0.02	0	0	0	0	0	0	0	-0.03
-0.01	0.01	-0.05	0.17	0.05	0	-0.04	-0.01	-0.01	-0.01	-0.03	0.06	0.07	-0.01	0	0	0.02	0.38	0.03	0	0	0.01	-0.01	0.02	-0.04	0	0.06	0	0	0	0.01	-0.04
-0.04	-0.04	0.14	-0.18	0.02	0	-0.04	0.01	0.02	0	-0.04	-0.04	0.02	-0.01	0	0	0	-0.13	0.12	0	0.01	0.03	0.07	-0.12	0.02	0	0.01	0	0	-0.01	0	-0.03
-0.02	0	0.21	-0.2	0.01	0	0.04	0.01	0.03	0	0.02	0.05	0.01	-0.01	0	0	-0.05	-0.22	-0.02	0	0	-0.04	-0.02	0.01	0.01	0	0	0	0	0	0	-0.07
0	-0.02	-0.09	0.01	0	0	0	0	0	0	0.03	0	0	0	0	0	-0.02	-0.17	0.01	0	0	-0.03	-0.07	0.02	0.01	0	0	0	0	0	-0.01	-0.02
-0.01	-0.07	0.36	-0.08	0.02	0	0.01	-0.02	0	0	-0.01	-0.02	0.02	0	0	0.01	-0.01	0.5	-0.02	0	0	0.03	0	-0.02	0.04	0	0	0	0	0	0	0
-0.02	0.03	-0.09	0.08	0.02	0	-0.01	0.01	0.01	0.01	0	-0.04	0.01	0	0	0.02	-0.02	0.43	0.2	0	0	0.02	0.08	-0.06	-0.02	0	0.01	0	0	0	0	-0.04
-0.04	0	-0.01	0.03	0.01	0	0	0	0.06	0	-0.03	-0.04	0	-0.01	0	0.01	-0.01	-0.23	0.07	0	0.01	-0.04	-0.01	-0.1	0	0	-0.01	0	0	0	0	-0.02
-0.02	0.07	0.08	-0.16	0	0	0	0.01	0	0	0.04	0.02	0.01	-0.01	-0.01	-0.15	0	-0.34	-0.02	0	0	-0.06	-0.04	0.02	0.03	0	-0.01	0	0	0.06	0	0.18
-0.01	0.01	-0.16	0.04	-0.03	0	0	-0.01	0	0	0	0	0.02	0.1	0	0.01	0.01	-0.3	0	0	0	-0.05	-0.01	0	0	0	0	0	0	0	0	0.01
-0.02	0	0.09	0.04	0	0	0	-0.02	-0.01	0	0.04	0.03	-0.13	0	0	0.02	0	0.27	0.1	0	0.01	-0.01	0.09	0	0.02	0	0	0	0	0	0	0.07
-0.03	0.03	-0.06	0.08	0.02	0	-0.01	0.11	-0.01	0.02	0.08	-0.07	0.03	0	0	0	0.03	-0.24	0.15	0	0	-0.02	0.19	0.01	0.02	0	0.01	0	0	0.04	0	0.2
0	0.02	0.01	0.18	0.02	0	0.02	-0.08	-0.01	0	-0.03	0.02	0	0	0	0.01	0.04	0.5	-0.05	0	0	-0.04	0.05	0	-0.01	0	0.01	0	0	0	0	-0.02
-0.02	-0.04	0.03	0.06	0	0	0.02	0	0	0	-0.03	0	0	0	0	0.01	-0.01	-0.3	-0.01	0	0	-0.02	-0.04	0.02	0	0	0	0	0	-0.01	0	-0.02
0	0.03	-0.14	-0.06	-0.07	0	-0.02	-0.01	0	0	0.03	-0.02	0	-0.03	0	0	-0.03	-0.19	0.14	0	0	0.01	0	-0.03	-0.01	0	0	0	0	0.02	0	0.02
-0.02	-0.03	-0.11	0.01	0.01	0	0	-0.03	0	0	-0.01	-0.01	0	0	0	0	0	-0.19	0.02	0	0	0.02	0.02	0	0.02	0	0	0	0	-0.01	0	-0.03
-0.03	0.02	0.1	-0.05	-0.04	0	0.05	-0.02	0	0	0.02	0	0.03	0	0	0.01	-0.01	-0.18	-0.06	0	0	-0.04	0	0.01	0.01	0	-0.02	0	0	0	0.01	-0.03
-0.05	0.06	0.1	-0.04	0	0	-0.01	0.04	0	0	-0.01	0.02	0	0	0	0.01	0.01	-0.21	-0.08	0	0	-0.07	-0.03	0.01	-0.01	0	0	0	0	-0.01	0	-0.03
-0.03	0	-0.06	0.06	0.01	0	-0.01	0	-0.01	0	-0.01	-0.04	-0.04	-0.02	0	0	0.03	-0.21	-0.06	0	0	0.01	0.06	0.02	0	0	0	0	0	0	0	0
-0.01	0.03	-0.16	-0.05	-0.07	0	-0.02	0.02	0	0.01	0.01	-0.01	0.01	0	0	0	0	-0.16	0.06	0	0	0.08	-0.07	0.01	0	0	-0.01	0	0	0	-0.01	-0.02
0.34	-0.05	-0.03	0.11	0.02	0	0.03	0.09	-0.02	0	-0.01	-0.02	0.02	0	0	0	0.03	-0.1	0.11	0	-0.01	-0.02	0.15	0	0.02	0	-0.01	0	0	-0.01	0	-0.02
0	0.06	-0.15	0.04	0	0	-0.02	0	0.01	0	0	0	0	-0.02	-0.01	0.01	-0.02	-0.28	0.02	0	0	0.05	0.01	-0.02	-0.02	0	0	0	0	0	-0.01	0
-0.01	-0.04	0.13	0.08	0	0	0	-0.05	0	0	-0.02	0	0.01	0	0	0	0.01	0.45	-0.02	0	0	0	0.02	0.01	0.01	0	0	0	0	0	0	-0.01
-0.02	0.01	0	0.01	0.02	0	0	0	0	0	0	0.01	0	-0.01	0	0.01	-0.03	-0.19	-0.01	0	0	0.01	-0.03	-0.01	-0.04	0	0	0	0	0	0	-0.01
-0.01	0.01	0.04	-0.04	-0.06	0	0.01	0.02	0	0	-0.02	0.02	0.02	0	0	0	-0.06	-0.14	-0.02	0	0	-0.03	-0.1	-0.07	0.03	0	0.01	0	0	0	0	-0.03
-0.02	0.03	0.15	0.07	0.02	0	-0.03	0.07	-0.01	0	0.02	0.04	0.01	0.2	0	0.01	-0.02	-0.12	-0.02	0	0	0	0.09	0.01	0.02	0	-0.01	0	0	0.01	0.01	0.03
-0.03	-0.02	0.06	0.01	0.01	0	-0.03	0	0	0	-0.02	0.01	0.01	-0.02	0.01	0	-0.01	-0.2	-0.02	0	0	0	-0.03	0.04	0.02	0	0	0	0	-0.01	0	-0.01
-0.05	0.02	0.19	-0.16	0.01	0	0.01	-0.01	0	0.01	0.02	0.02	0	-0.02	-0.01	0.02	-0.03	-0.27	0.02	0	0	0.05	-0.06	-0.07	0.01	0	-0.01	0	0	0	-0.01	-0.06
-0.03	-0.05	0.11	0.06	0.01	0	0.01	-0.03	-0.01	0	-0.01	0.02	0.01	-0.01	0.01	0	0.02	0.2	0	0	0	0	0.05	-0.04	0.03	0	0.01	0	0	0.03	0	0.22
-0.07	-0.02	0.06	-0.17	0.01	0	-0.01	0.05	0	0	0.02	0.03	0.01	-0.02	-0.02	0.01	-0.05	0.24	-0.13	0	-0.01	-0.03	-0.21	0.05	-0.03	0	0.02	0	0	-0.03	0.01	-0.02
-0.06	-0.02	0.05	0	0.01	0	0	-0.01	-0.01	0	-0.01	0.04	0.02	-0.01	0	0.01	0.01	-0.37	-0.04	0	0	-0.03	-0.07	0	0.03	0	0.01	0	0	-0.01	0	-0.03
-0.02	-0.02	0.35	-0.04	0	0	0.05	0.01	-0.01	0	-0.02	-0.02	0.01	0	0	0	0.04	0.47	-0.03	0	0	-0.08	-0.07	0.05	0	0	0	0	0	0	0	-0.03
-0.03	-0.28	0.12	-0.14	0.02	0	0.02	0.06	-0.02	0	-0.07	-0.14	0.03	-0.01	0	0.04	0.02	0.26	-0.02	0	-0.01	0.01	-0.27	-0.05	0.08	0	0.01	0	0	0	0	-0.02
0.2	-0.09	-0.14	0.06	0.03	0	-0.07	-0.07	-0.02	0	0.07	0.04	0.02	-0.01	0	0.02	-0.04	-0.16	0.01	0	0.01	-0.04	0.06	-0.03	-0.05	0	-0.01	0	0	-0.01	0	-0.07
-0.04	0.05	-0.11	0.07	0	0	-0.03	0.06	0	0	0.08	0.03	-0.33	-0.01	0	-0.28	-0.05	0.38	-0.18	0	0	-0.03	-0.01	0.03	-0.04	0	0	0	0	0	0	0
-0.04	0.04	-0.15	0.1	0.02	0	0.02	-0.07	-0.01	-0.02	-0.09	0.03	0.01	0	0.01	0	0.03	0.33	-0.1	0	0.01	-0.11	-0.06	-0.13	-0.21	0	0.02	0	0	0	0	-0.02
-0.01	0.03	0	-0.06	0	0	-0.02	0	0	0	0	-0.03	0.01	-0.01	0	0.01	-0.01	-0.3	0.01	0	-0.02	-0.01	0.05	0	0.02	0	0	0	0	0	0	-0.02
0	0.05	0	-0.06	0.01	0	0	0.04	0	0	0.01	-0.02	0.03	0	0	0.01	-0.02	-0.23	-0.06	0	0	0.01	0	0	0	0	0	0	0	0	0	-0.01
0.1	0	-0.07	0.01	0.01	0	0	0.03	0	0	-0.01	-0.01	0.01	-0.01	0	0	-0.01	-0.13	-0.04	0	0	0.03	-0.13	-0.03	-0.03	0	0	0	0	0	0	-0.03
-0.02	-0.02	0.02	0.02	-0.03	0	0.02	0.02	0	0	0	0.01	0	0	0	0	-0.02	-0.28	-0.03	0	0	0	-0.02	-0.04	-0.02	0	-0.01	0	0	0	0.01	0
-0.03	0.06	-0.23	0.15	0.03	0	0.03	-0.05	-0.01	0	0.09	0.02	0.04	-0.04	-0.03	0.01	0.01	0.35	-0.05	0	0	0.04	0.2	0	-0.04	0	0.01	0	0	-0.01	0.01	-0.02
-0.05	0.08	-0.04	0.12	0.03	0	0.04	0.01	-0.01	-0.01	-0.04	0.02	0.02	0	0	0.07	-0.09	0.42	-0.12	0	-0.01	-0.03	0.15	0.05	0.07	0	0	0	0	-0.01	0.01	-0.02
0	0.03	0	-0.06	-0.05	0	-0.01	-0.03	0.01	-0.01	0	0.03	0.01	0	0	0	0.01	-0.17	-0.07	0	0	0.02	-0.07	0.04	0.04	0	-0.01	0	0	0	0	-0.01
-0.01	0.01	0.07	-0.03	0	0	0	0	0.02	0	-0.01	0	-0.1	0	0	0.01	-0.01	-0.15	-0.04	0	0	0.02	-0.04	0.02	-0.01	0	0	0	0	-0.01	0	-0.04
-0.02	0	0.2	-0.12	-0.06	0	0.02	0.02	0	0	-0.01	-0.05	0	-0.01	0	0	0.02	-0.24	-0.01	0	0	0.03	-0.05	-0.02	-0.01	0	-0.01	0	0	0	0	-0.02
0.17	0	0.03	0.05	0	0	0	0	0	0	0	0.03	0	-0.01	0	0.01	-0.02	0.46	-0.09	0	0	0.01	0.09	0.01	-0.01	0	0	0	0	-0.01	0	-0.01
-0.02	0.06	-0.01	0.03	0.03	0	0	-0.05	-0.01	0	-0.03	-0.04	0.01	0	0	0.03	-0.02	-0.26	-0.02	0	0	-0.05	0.04	0.01	-0.05	0	0	0	0	-0.01	0	-0.04
-0.03	0.02	-0.06	-0.05	0	0	-0.02	0.02	-0.01	0	0	0	0.02	-0.01	0	0.01	-0.01	-0.1	0.02	0	-0.01	0.01	-0.04	-0.01	0.03	0	0	0	0	0	0	-0.01
-0.02	0.02	0.3	-0.12	0	0	0	0.02	0	0	0.01	-0.02	0	-0.02	0	0	-0.01	0.36	-0.05	0	0	0.08	0.01	0.01	0.03	0	0	0	0	0	0	-0.01
0	0.04	0.16	0.01	0.02	0	0.01	-0.02	-0.02	0	-0.02	0	0.01	-0.01	0	0.01	0.01	0.46	-0.07	0	0	-0.04	0.11	0.01	0.05	0	0	0	0	0	-0.01	0
-0.01	-0.01	0.24	0.07	-0.03	0	-0.01	-0.01	0	0	-0.01	0.05	0.01	0	0	0.03	0.03	0.59	-0.07	0	0	-0.02	-0.02	0.02	0.02	0	0	0	0	-0.01	0	-0.02
-0.04	0.07	-0.4	-0.14	0.02	0	-0.04	0.03	-0.01	0	0.03	0.02	0	0	0	0	-0.01	0.29	-0.14	0	0.01	0.09	-0.03	-0.04	0.03	0	0.01	0	0	0	0.01	-0.04
0	0.04	-0.02	0.01	-0.05	0	0.04	0.04	0	0	0	0.02	0	0	0	0	0.03	-0.25	-0.06	0	0	0.01	-0.05	-0.03	0.03	0	-0.01	0	0	-0.01	0	0
-0.01	0	0.16	0.02	0.01	0	0.01	-0.01	0	0	-0.02	0.01	0	0	0	0.01	0.02	0.51	-0.03	0	0	-0.05	0.01	0	-0.01	0	0	0	0	0	0	0
0.17	0.08	-0.08	0.06	-0.14	0	-0.08	0.08	-0.04	0	0.05	0.02	0.02	0	-0.06	0.03	-0.04	-0.2	-0.05	0	-0.01	-0.06	0.03	0.04	0.01	0	-0.02	0	0	0.01	0.02	0
-0.01	0.02	0.02	-0.03	0	0	0	-0.01	0	0	0.01	0	0.02	0	0.01	0	0.01	0.51	0.06	0	0	0	0.06	0.01	0	0	0	0	0	0	0	0
-0.02	0.01	-0.1	-0.03	-0.01	0	0	0	-0.01	0.01	0	-0.01	0.01	0	0	0	-0.01	-0.13	0.03	0	-0.01	-0.01	-0.07	0.02	0.02	0	-0.01	0	0	0	0	0
-0.03	0.02	0.14	0.04	0.01	0	0.03	-0.06	-0.01	0	0	0.02	0.01	0	0.01	0.01	0.01	0.54	-0.06	0	0	-0.02	0.1	-0.01	0.02	0	0	0	0	0	-0.01	0
-0.02	-0.03	0.12	0.13	-0.02	0	0.01	-0.01	0	0	0.03	0.01	0	0	-0.01	0.02	0	0.5	-0.02	0	0	-0.07	0.06	0	0	0	0.01	0	0	0	0	-0.01
-0.05	0	0.18	0.07	-0.07	0	-0.01	0.02	0	0	-0.02	0	0.02	-0.01	0	0.01	-0.04	-0.37	0.03	0	0	0.02	-0.18	0.05	0.04	0	-0.01	0	0	0	0.01	-0.02
-0.01	0	-0.12	0.02	0	0	-0.01	0	0	0	-0.01	0	0.02	0	0	0	0.01	-0.26	-0.01	0	0	0.01	0	0	0.02	0	0	0	0	0	0	-0.02
0	-0.01	-0.13	0.05	0.01	0	0.03	-0.01	0	0	0.03	0.01	0.05	0	0	0	0.01	0.4	0.03	0	0	0	-0.01	0.06	0.03	0	0	0	0	0.02	0.01	0.02
-0.02	0.01	-0.04	-0.03	0.01	0	-0.01	-0.01	0.02	0	0.03	-0.01	0.02	-0.01	0	0	-0.02	-0.28	0.08	0	0	0.02	-0.07	0	-0.01	0	0	0	0	-0.01	0	-0.03
-0.01	0.03	0.07	0.02	0.01	0	0.03	-0.02	0	0	0.04	0.04	0.01	0	0	0	-0.05	0.3	0.22	0	0	0	0.06	-0.07	0.02	0	-0.03	0	0	0.03	0	0.05
-0.01	0.01	-0.01	0.02	0.02	0	0	-0.01	0	0	-0.03	-0.02	0	-0.02	0	0	0.01	-0.14	-0.11	0	0	0.01	-0.05	0.02	-0.04	0	0	0	0	0	0	-0.03
-0.01	-0.03	0.31	0.06	0.01	0	0.02	-0.02	-0.02	0	0.04	-0.01	0.01	0	0	0	0.03	0.26	-0.09	0	0	-0.01	-0.09	0.08	0.02	0	0	0	0	0	0.01	0
-0.03	0.02	0.08	-0.04	-0.05	0	0.01	-0.01	0	0	-0.01	-0.01	0	0	0	0.02	-0.01	-0.18	-0.06	0	-0.01	0.02	-0.1	0.03	-0.03	0	0	0	0	0	0	-0.01
-0.04	-0.01	0.15	0.01	0.01	0	0.02	-0.04	-0.02	0	0.04	0.03	0.03	-0.01	0	0.02	0.02	0.48	-0.02	0	0	0.01	0.01	-0.03	0.02	0	0	0	0	0	0	-0.05
0.11	-0.06	-0.05	0.06	0.01	0	0.01	0.01	0	0	-0.01	0	0.01	0	0	0.01	-0.04	-0.24	-0.01	0	0	-0.1	0.05	0.01	-0.03	0	-0.01	0	0	-0.03	0	-0.05
-0.03	0.03	0.01	-0.08	0	0	-0.01	0.02	-0.01	0	0.02	0	0.03	0	0	0	-0.03	-0.1	-0.04	0	0	-0.03	-0.03	-0.02	0	0	0	0	0	0	0	-0.03
-0.02	-0.01	-0.01	0.03	-0.06	0	0.01	-0.01	-0.01	0	0.02	0.01	0.02	0	0	0.01	-0.02	0.48	0.15	0	0.02	0.02	0.05	0.02	0.01	0	0	0	0	0	-0.01	0
-0.01	-0.05	-0.02	-0.06	0.01	0	0	0.01	0	0	0.06	0	0	-0.01	0	0.01	-0.01	-0.07	-0.07	0	-0.01	0	-0.07	0	-0.01	0	0	0	0	-0.01	-0.01	-0.04
-0.01	0	-0.02	-0.02	0	0	-0.01	0	0	0	0	0	0.01	0	0	0.01	0.01	-0.1	0	0	0	-0.04	-0.07	0.01	-0.01	0	0	0	0	0	0	-0.02
-0.02	-0.04	0.08	-0.05	0.03	0	0.01	0.02	-0.02	0	-0.01	0.02	0	0	0.01	0.01	0.02	-0.28	-0.08	0	0	0.04	-0.05	0.01	0.02	0	-0.03	0	0	-0.01	0	-0.02
0.06	0	-0.06	-0.07	0	0	-0.01	-0.01	0	0	0.01	-0.02	0.01	0	0	0.02	-0.04	-0.15	0	0	0	0.04	-0.04	0	-0.19	0	-0.01	0	0	0	0	0
-0.01	0.02	0.15	0.11	0.02	0	0.01	-0.04	0	0	-0.02	0.01	0	-0.02	0	0.03	0.03	0.45	-0.04	0	0.02	-0.05	0.07	0.02	0	0	0	0	0	0	0	-0.01
0.13	0.01	-0.23	0.06	0.02	0	-0.03	0.02	-0.01	-0.01	-0.02	0.01	0.01	0	0	0	0	-0.24	0.01	0	0	-0.01	0.03	0.01	-0.02	0	0	0	0	-0.01	0.01	-0.03
-0.02	0.02	-0.05	0.03	0	0	0	0.01	-0.02	0	-0.02	0	0	-0.01	0	0.01	-0.01	-0.25	0	0	0	-0.01	0.03	-0.03	0.02	0	0	0	0	0	0	0
-0.01	0.01	-0.07	0.04	0	0	-0.02	0.07	-0.01	0	0.04	-0.01	-0.06	0	0	0	0	-0.08	-0.04	0	0	-0.02	-0.11	0.01	-0.02	0	0.02	0	0	0	-0.01	-0.01
-0.02	0.05	-0.09	-0.09	0.01	0	0	0.01	-0.01	0	-0.01	-0.01	0	0	0.01	0	-0.02	-0.18	-0.03	0	-0.01	0.05	0.04	0.01	-0.09	0	0	0	0	0	0	-0.02
0.07	0	-0.06	0.03	0.01	0	-0.03	0.01	0	0	0	0	0.01	0	0	0	0	0.44	-0.05	0	0.01	-0.04	0.2	0	0	0	0	0	0	-0.01	0	-0.01
-0.01	-0.02	0.21	0.07	0.01	0	0	0	0	0	-0.01	0.01	0	0.21	0	0.01	-0.04	0.24	0	0	0.01	-0.07	0.14	-0.01	0.01	0	0	0	0	0	0	-0.01
-0.02	0.02	0	-0.08	0.01	0	-0.03	-0.02	0	0	-0.02	-0.02	0.01	-0.01	0	0.03	0.02	-0.26	0.09	0	0	0.03	-0.08	0	0.01	0	-0.02	0	0	0	0.01	-0.01
-0.03	0.01	0.18	-0.08	0.02	0	0.01	0.01	0	0	0.02	0.01	0	-0.02	0	0.01	-0.04	-0.21	-0.03	0	0	0	-0.16	0.01	0.01	0	0	0	0	0	0	-0.02
-0.01	-0.02	0.26	0	0.02	0	0.01	0	0	0	0	0.01	0.02	0.11	0	0	0.01	0.24	-0.04	0	0	0.03	0.05	-0.01	0.02	0	0	0	0	0	0	0
-0.05	-0.01	0.2	0.02	0.02	0	0	0.04	-0.01	-0.01	-0.03	0.01	0.01	-0.01	0	0	0.03	-0.33	-0.14	0	-0.01	0.05	-0.06	0.01	-0.03	0	0	0	0	-0.01	0	-0.02
-0.01	-0.04	0.18	0.05	-0.07	0	0.01	-0.01	0	0	0.05	-0.03	0.01	-0.03	0	0.01	-0.01	-0.34	-0.13	0	-0.02	0.03	-0.01	0.05	-0.04	0	0.02	0	0	0	-0.01	-0.05
-0.06	0.05	-0.12	0.05	0.03	0	0.03	-0.13	-0.02	0	0.04	0.04	0.02	-0.01	0	-0.27	-0.06	0.42	-0.07	0	0	0.02	-0.1	-0.05	0.02	0	-0.01	0	0	0	0	-0.03
-0.02	-0.01	-0.04	0.02	0	0	-0.01	-0.02	0	0	-0.02	-0.01	0	-0.02	0	0	0	-0.19	-0.02	0	0	0.03	-0.05	0.01	0	0	0	0	0	0	0	-0.06
-0.05	0.04	-0.2	-0.2	-0.13	0	-0.01	-0.01	0	0	-0.02	0.03	0.01	0	0	0.01	-0.05	0.26	-0.02	0	-0.01	-0.04	-0.07	0.03	0.06	0	-0.01	0	0	-0.01	-0.01	0.13
0	0.01	0.02	0.04	0.02	0	0	-0.02	0	0	0.01	0.01	0.02	0	0	0	0.01	0.34	0	0	0	0.03	0.07	0	0.02	0	0	0	0	-0.01	0	0.05
-0.02	0.11	-0.06	-0.1	-0.07	0	0	0.04	0	0	0	-0.01	0.02	0	0	0	-0.02	-0.25	0.01	0	0	0.01	-0.04	-0.04	0.02	0	0	0	0	0	0	-0.01
-0.01	0	-0.02	0.02	0	0	-0.02	0.01	0	0	0	0	0.01	-0.01	0	0	0	-0.3	0.01	0	0	-0.03	0.07	-0.01	0.01	0	0	0	0	0	0	0
-0.02	0.04	0.22	-0.09	0.04	0	0	-0.04	-0.01	0.01	0	-0.06	0.03	-0.01	0.01	0	0.04	0.44	-0.03	0	0	-0.01	0.12	0.03	-0.02	0	0	0	0	0	-0.01	-0.01
-0.03	0	-0.09	0.06	0	0	-0.01	0.02	0	0	0.03	-0.03	0	-0.02	0	0	0.01	-0.2	0.03	0	-0.01	-0.01	-0.14	0	0.01	0	0	0	0	0	-0.02	-0.04
-0.05	0.1	-0.08	0.04	0.05	0	-0.03	-0.12	0	0	-0.07	-0.08	0.02	-0.01	0.02	0	0.03	-0.21	0.3	0	-0.04	0.09	0.01	-0.21	0.02	0	-0.01	0	0	0	-0.05	-0.01
-0.03	-0.02	0.03	0.03	0.02	0	-0.01	0.02	0	0	0.02	0.01	0	-0.01	0	0	-0.03	-0.16	-0.07	0	-0.01	-0.01	0.02	0.02	-0.01	0	0	0	0	-0.02	-0.01	-0.05
-0.03	-0.01	0.15	0.09	0.01	0	-0.08	0	0	0	-0.02	0.03	0.03	-0.01	0	0.04	0.02	-0.19	0.34	0	0.04	-0.09	0.38	-0.02	-0.05	0	-0.01	0	0	0	0	0.02
-0.02	0.07	-0.15	-0.05	0.01	0	0.04	-0.06	0	0	0.03	0.03	0.03	-0.02	0	0.01	-0.01	0.48	-0.11	0	0	-0.1	0.15	0.06	-0.01	0	0.02	0	0	0	0	0.29
-0.05	-0.03	-0.09	-0.06	-0.06	0	0	0.03	0	0	0.05	0.02	0	0	0	0	0.02	-0.18	0.02	0	-0.01	-0.03	-0.07	0.04	0.03	0	-0.01	0	0	0	0	-0.02
-0.01	0	0.01	0.02	0	0	-0.02	0	0.02	0	0.02	0.02	0	0	0	0.01	0.02	0.62	0.01	0	0	0	-0.03	0	0.02	0	0	0	0	0	0	-0.01
-0.04	0.08	0.19	-0.09	-0.2	0	0.01	0.04	0	0	0.04	0.02	0	-0.01	0	-0.22	0	0.32	0.01	0	-0.02	-0.08	-0.26	0.03	0.04	0	0.01	0	0	0	-0.01	-0.02
-0.02	-0.06	0.14	0.03	0	0	-0.01	-0.01	0	0	-0.01	0.01	0.02	-0.01	0	0	0.02	0.41	-0.03	0	0	-0.06	0.19	0	0	0	0.02	0	0	0	0	-0.01
0	-0.08	0.05	-0.08	-0.03	0	0.01	-0.02	-0.02	0	0.04	0.03	0	-0.01	0	0	0.01	-0.1	0.02	0	0	0.02	-0.15	-0.02	0	0	0	0	0	0	0	-0.04
-0.01	-0.03	0.08	-0.1	0	0	0	0.05	0	0	-0.03	0	0	-0.02	0	0.01	0.03	-0.3	-0.01	0	0	-0.06	0	0	0.01	0	0	0	0	-0.01	0	-0.02
-0.01	0	0.12	-0.05	-0.05	0	-0.02	0	-0.01	0	-0.02	-0.03	0	-0.02	0.01	0.01	-0.01	-0.16	0.02	0	-0.01	0.03	-0.09	0.03	0	0	-0.02	0	0	0	0	0
-0.02	-0.01	0	0	0.02	0	0.04	-0.01	0	0	0.01	0	0	-0.02	0	0.03	0.01	0.56	0.01	0	0.01	-0.01	0.09	-0.01	0	0	0	0	0	0.01	0.01	0.1
0	0	0.01	0.04	0	0	0	-0.01	0	0	0	-0.01	0.02	-0.02	0	0.02	0.02	-0.16	-0.05	0	-0.01	-0.06	-0.02	0.01	-0.03	0	0.01	0	0	0	-0.01	-0.04
0	0	-0.08	-0.04	-0.05	0	-0.01	0.01	0	0	0.01	0	0	-0.01	-0.02	0	0	0.12	-0.05	0	0	-0.01	-0.15	-0.04	0.03	0	0.01	0	0	0	0	0
-0.03	-0.02	0.26	0.05	0.02	0	0.01	-0.02	0	0	-0.03	0.01	0	-0.01	0.01	0	0.01	0.46	-0.01	0	-0.01	-0.01	-0.03	-0.02	0	0	0	0	0	0	0.01	-0.01
-0.02	-0.02	0.02	0.01	0.02	0	0	-0.01	0.01	0	0	0	0	-0.01	0.01	0	0	-0.31	0.01	0	-0.01	-0.02	0.03	0.02	0	0	0	0	0	-0.02	0	-0.01
-0.01	-0.01	-0.02	-0.05	-0.05	0	-0.03	0.01	0	0	0	0	0.01	0	-0.02	0.01	-0.02	-0.11	-0.02	0	0	0.02	-0.03	0.02	-0.03	0	0	0	0	-0.02	-0.01	0.03
-0.01	-0.04	-0.04	-0.12	0.01	0	0.02	-0.07	0	0.01	0.03	0.02	-0.17	0.48	0	0.02	0.04	0.41	-0.01	0	0	0.06	0.03	0.02	0.04	0	-0.01	0	0	-0.01	0	-0.02
-0.02	-0.03	-0.02	-0.03	0.01	0	-0.01	0.01	0	0	-0.02	0	0	0	0	0.01	0	-0.13	-0.03	0	-0.01	-0.02	0.01	0.01	0	0	0	0	0	-0.02	0	-0.03
-0.06	0.11	-0.02	0.07	0.03	0	-0.06	-0.19	-0.01	-0.01	-0.03	0.02	0.03	0	0	0	0.05	-0.19	0.31	0	0.03	-0.02	0.04	-0.27	0.08	0	-0.07	0	0	-0.01	-0.06	-0.03
0.27	-0.02	-0.2	-0.31	0.01	0	0.04	0.1	-0.03	-0.03	0.06	0.07	0.02	-0.01	0	0.03	0	-0.2	-0.01	0	0.01	0.13	0.07	-0.15	-0.02	0	0.01	0	0	-0.02	0	-0.09
-0.01	-0.07	0.34	0.19	0.01	0	0.04	0.02	0	0	-0.01	-0.08	0.02	0	0	0.03	0.02	-0.12	0.16	0	0	0.07	-0.02	0.02	0.06	0	0.01	0	0	0	0	0
-0.02	-0.02	-0.09	0.05	0	0	-0.04	0.06	0	0	-0.01	0.01	-0.11	-0.01	0	0.01	-0.02	-0.2	-0.03	0	0	0.01	-0.02	0.01	0	0	0.04	0	0	-0.01	0	-0.07
0	0.01	-0.05	-0.08	-0.01	0	0	0	0	0	0.02	0.04	0	0	0	0	-0.01	-0.21	-0.04	0	0	-0.01	-0.03	0.01	-0.01	0	0	0	0	0	0	-0.02
-0.03	0.06	0.05	-0.01	0.04	0	0	0	0	0	0.01	-0.02	0.01	0	0	0.02	0.05	0.56	0.03	0	0	-0.02	0.13	-0.01	0	0	0	0	0	-0.01	-0.01	-0.03
-0.02	-0.04	-0.04	-0.07	0.01	0	0.02	0.04	0.02	0	-0.01	0.02	0	-0.01	0	0	0.01	-0.14	0.07	0	0	0.02	-0.15	-0.02	0.01	0	-0.01	0	0	0	-0.01	-0.01
-0.01	0	-0.02	-0.1	-0.03	0	0.01	0	0	0	-0.02	0.03	0.02	0	0	0	-0.02	-0.19	0.08	0	0	0.02	-0.05	-0.01	-0.01	0	-0.01	0	0	0	0	0.06
-0.01	0.08	0.14	-0.11	-0.06	0	0.02	0.02	-0.01	0	-0.02	-0.03	0.01	0	0	0	0.03	0.45	0.04	0	0	0.09	-0.16	0.06	0.09	0	0.01	0	0	0.01	0	0.03
0	0	-0.09	0.03	0	0	-0.01	0	0	0	-0.02	-0.01	0.03	-0.01	0	0	-0.01	-0.26	-0.02	0	0	0	0	0.01	0.02	0	0	0	0	0	0	-0.02
-0.02	0.05	0.07	0.07	0.02	0	0.01	0	-0.01	0	0.11	-0.03	0.01	-0.04	0.01	0	0.1	-0.22	0.28	0	0.01	0.19	-0.02	-0.09	0.04	0	0.03	0	0	0	0	0
-0.02	0	-0.06	-0.1	0.03	0	-0.01	0.04	0	0	-0.03	-0.01	0.02	0	0	0	-0.01	-0.3	0	0	0	0.07	0.03	0	-0.01	0	-0.01	0	0	-0.01	0	0.01
-0.11	-0.03	0.32	0.04	0	0	-0.02	0.02	0	0	0.03	0.01	0.03	0	0	0.02	0.01	-0.25	0.01	0	-0.01	-0.06	-0.38	0.03	-0.04	0	0	0	0	-0.01	0	-0.03
-0.01	0	-0.14	0.09	0.02	0	-0.01	0.03	0	0	0	-0.03	0.02	0	0	0	0.01	0.55	-0.02	0	0	0.04	0.11	0.02	0	0	0.02	0	0	-0.01	0	0.02
-0.03	0	-0.02	-0.03	0	0	-0.01	0	0	0	0.04	-0.02	0.01	-0.01	0	0	-0.02	-0.29	-0.03	0	0	0.07	-0.04	0.04	-0.01	0	0	0	0	0	0	0
-0.02	0	0.53	0.06	0.02	0	0	-0.08	0	0.01	0.04	0	0	0.21	0	0	-0.03	-0.13	-0.07	0	0	0.01	0.04	0.09	0.01	0	0	0	0	0	-0.01	-0.03
0.08	-0.02	-0.07	0.02	0	0	-0.02	-0.01	0	0	-0.01	0.02	0	0	0	0.01	0	-0.15	-0.09	0	0.01	-0.01	-0.05	0	-0.03	0	0	0	0	0	0.01	-0.05
0	-0.07	0.19	0.04	0.02	0	0	-0.02	-0.01	0	0.03	0.01	0.01	0	0	0	0.01	0.35	0.05	0	-0.01	-0.04	0.04	0.01	0.02	0	0.01	0	0	0	-0.02	0.04
-0.03	-0.02	-0.06	-0.11	-0.01	0	0.02	-0.01	0	0	-0.01	0.02	0.01	0	0	-0.09	0.01	0.15	-0.06	0	-0.01	-0.03	0	0.01	0	0	0	0	0	0	0	-0.04
-0.03	0.02	-0.09	0.03	0.01	0	0	0.03	0	0	0	0.01	-0.1	0	0	0.02	-0.02	-0.19	-0.01	0	0	-0.03	0.02	0	-0.01	0	0	0	0	0	0	-0.02
0	0.01	-0.08	-0.07	0.01	0	0	0.01	0	0	0.01	0	0.04	0	0	0.01	-0.01	-0.16	0	0	0	0	0	-0.03	0.01	0	0	0	0	0	0	0
0.16	-0.02	0	0.03	-0.1	0	0	0.04	0	0	-0.05	0.01	0	0	0	0.01	0	-0.2	-0.06	0	0	-0.03	0	0.02	0	0	0	0	0	0	0	-0.03
-0.02	-0.05	-0.11	-0.05	0.02	0	-0.02	0.03	0	0	0.06	-0.04	0.02	-0.02	0	0	0.04	0.41	0.07	0	0	0.12	0.15	0.01	0.05	0	0	0	0	0	-0.01	-0.01
-0.02	-0.02	0.04	-0.09	0	0	0	0	0.04	0	-0.01	0.02	0.04	0	-0.01	0	0	-0.24	-0.02	0	0	0.02	-0.04	-0.01	0.04	0	0	0	0	0	0	-0.01
-0.02	0.04	0.03	0.03	-0.03	0	-0.03	-0.03	0	0	0.03	0.01	0	0	0	0.01	0.01	0.38	0.35	0	0	0.02	-0.08	-0.02	0	0	0.01	0	0	0	0.01	-0.01
-0.01	0.05	-0.05	-0.08	-0.05	0	0.01	0.03	0	0	0.01	-0.05	0.02	-0.02	0	0	0	-0.24	0	0	0	0.08	-0.08	0.02	0.03	0	0.01	0	0	0	-0.03	-0.02
-0.07	0.01	0.11	-0.18	0.01	0	0.02	0.01	0	0.01	0.02	-0.03	0.01	-0.04	-0.01	0	0.03	-0.33	0.07	0	0	0.13	-0.09	-0.03	0	0	0	0	0	0	0	-0.03
-0.02	-0.03	-0.09	0.07	0.03	0	0.03	0	0	0	-0.01	0.02	-0.1	0	0	0	-0.01	-0.18	-0.05	0	0	0.01	-0.02	-0.01	0.01	0	0	0	0	0	0	-0.03
-0.04	0.1	-0.14	-0.22	0.02	0	0.02	-0.15	-0.01	0	-0.07	0.02	0.02	-0.01	0	0.01	0.01	0.28	-0.14	0	0.01	0.06	-0.1	-0.01	0.09	0	0	0	0	0	0	-0.04
0	0.02	-0.09	0	-0.04	0	0	0	-0.01	0	0.02	-0.01	0	0	0	0.01	0.01	-0.07	0.01	0	0	-0.02	-0.13	0.02	0.01	0	0	0	0	-0.01	0	-0.01
0	0.01	0.24	0.03	0	0	0.01	0	0	0	-0.02	0.02	0	-0.01	-0.02	0	0.01	0.23	0.08	0	0	-0.01	-0.04	0	0	0	0.02	0	0	0.01	-0.01	0.06
0	0	0.04	0.06	0	0	0	-0.03	0	0	0.02	0.01	0.01	-0.01	0	0	0.04	0.46	-0.03	0	-0.01	-0.09	0.04	0.02	0	0	0	0	0	0	0	0.08
-0.02	0.02	-0.03	-0.05	-0.01	0	0	0.03	0.01	0	0	-0.04	0.03	-0.02	0	0	-0.02	-0.13	-0.1	0	0	0.04	-0.06	0	0.04	0	0	0	0	-0.01	0.01	-0.03
-0.03	0.02	-0.08	0.01	0	0	-0.02	0.01	0	0	0.01	-0.02	0	-0.02	0	0	-0.01	-0.31	0.09	0	-0.03	0.08	-0.09	-0.01	0.04	0	0	0	0	0	0.01	-0.04
0.09	0.01	-0.38	-0.07	-0.06	0	0.03	-0.02	0	0	-0.01	0.02	0.03	0	0	0	0.02	0.26	-0.15	0	0.01	-0.02	0	0.07	-0.05	0	-0.02	0	0	-0.01	0	-0.01
0.1	-0.01	-0.16	0.01	-0.04	0	0	-0.01	0	0	-0.02	-0.04	0.02	0	0	0	-0.02	-0.19	0.11	0	0	0.01	-0.08	0	0.02	0	0	0	0	0	0	-0.01
0.1	0.01	-0.01	-0.08	-0.02	0	-0.01	-0.01	0	0	-0.01	0	0.01	0	0	0	-0.02	-0.2	-0.03	0	0	-0.01	0.01	0.01	-0.03	0	-0.01	0	0	-0.02	0	-0.01
-0.07	0.01	-0.14	-0.15	-0.2	0	-0.04	0.04	-0.03	0	0.03	0.03	0.02	0	0.01	0	-0.11	-0.24	0.12	0	0	-0.04	0.01	-0.13	0.04	0	0	0	0	0.08	-0.01	0.4
-0.02	-0.03	0.19	0.05	0.03	0	0.01	0.02	0	0	-0.02	-0.05	-0.22	-0.05	0.01	0	-0.05	-0.23	0.04	0	0	0.03	0.05	-0.02	-0.01	0	-0.03	0	0	-0.01	-0.01	-0.02
-0.05	0.05	0.29	-0.2	0.02	0	0.01	0.07	0	-0.01	0.04	0	0	-0.02	0.01	0.02	0.01	-0.24	0	0	0.02	-0.11	-0.13	-0.1	0.05	0	0	0	0	0	-0.01	-0.02
-0.02	-0.02	-0.08	-0.07	-0.01	0	-0.02	0.03	-0.01	0	-0.05	0.01	0.01	-0.01	0	0.01	-0.01	-0.25	0.11	0	-0.01	0.02	0.01	0	0.01	0	-0.01	0	0	0	0	-0.03
0.18	-0.06	0.14	0.04	-0.19	0	0.03	0.01	-0.01	0	-0.02	-0.04	0.03	-0.05	0	0.01	0.02	-0.28	-0.03	0	0	-0.05	-0.2	0.05	0.06	0	0	0	0	0	0	-0.02
0	-0.04	0.32	0.04	0.02	0	0.01	-0.02	0	0	-0.03	0	0.01	-0.02	0	0.02	-0.04	0.39	-0.08	0	0	-0.04	-0.08	0.02	0.06	0	0	0	0	0	0.01	0
-0.04	0.03	0.28	-0.09	0.02	0	0	-0.01	0	0	-0.01	0	0.01	0	0	0	0	0.54	-0.02	0	0	-0.05	0.06	-0.04	-0.07	0	0	0	0	0	0.01	-0.01
0.12	-0.05	-0.08	0.08	0.01	0	0	-0.1	0	0	0.04	0.01	0	0.23	0	-0.1	0.01	0.54	-0.02	0	0	-0.01	0.05	0.02	-0.04	0	0	0	0	-0.01	-0.01	-0.03
-0.02	0.01	0.12	0.04	-0.08	0	0	-0.02	0	0.01	0.03	0.02	-0.23	-0.01	0	0	0	-0.23	0.06	0	0	-0.05	0.05	0.04	0	0	0	0	0	0	0	-0.04
0	-0.05	-0.12	0.09	0.04	0	-0.03	0.07	0	0	-0.03	0.02	0.02	-0.03	0	0.01	0.06	0.47	0.02	0	0	-0.14	0.14	0.01	0.03	0	0	0	0	0	-0.01	-0.01
-0.01	0.01	-0.01	-0.05	0	0	0	0.01	0	0	0	0	0.02	-0.02	0	0	0	-0.29	0.05	0	0.01	0.01	-0.03	0	-0.01	0	0	0	0	0	0	0
-0.01	0.01	0.19	0.03	0.01	0	-0.01	-0.01	-0.02	0	-0.02	0.03	0.02	0	0.01	0	0.02	0.37	-0.02	0	0	-0.01	0.1	-0.03	-0.02	0	-0.01	0	0	0	0.01	0
-0.01	0	-0.04	-0.1	0	0	-0.01	0.03	-0.01	0	0	0.02	0	-0.02	0	0	0	-0.25	-0.01	0	0	0.12	-0.13	0	0	0	0.05	0	0	0	-0.01	-0.03
-0.01	-0.01	0.2	0.06	0.02	0	-0.03	0	-0.01	0	-0.01	0.04	0.02	0	0	0.02	0.02	0.3	0.16	0	0	-0.1	0.03	0.03	-0.01	0	0	0	0	0.03	0.01	0.03
-0.01	0.03	-0.11	-0.03	0.01	0	-0.01	-0.01	0	0	0	-0.01	0	0	0	0.03	0	-0.12	-0.02	0	0	0.04	-0.02	0	-0.02	0	0	0	0	0	0	-0.01
-0.02	-0.04	-0.15	0.04	0.01	0	0	0.02	0	0	-0.09	0.02	-0.42	0	0	0.01	0.05	0.26	-0.14	0	0.01	0.01	0.06	-0.01	0	0	-0.03	0	0	0	0	-0.01
0	-0.02	0.14	0.03	0	0	0.01	0.01	0	0	-0.03	-0.02	0.02	-0.01	0	0.01	0	0.32	-0.04	0	0	-0.03	0.16	0.02	0.01	0	-0.01	0	0	0	-0.01	0
-0.01	0	0.1	-0.07	-0.02	0	0	0.02	0	0	0	-0.03	0	-0.01	0	0	-0.03	-0.15	0.03	0	0	0.02	-0.04	-0.01	0.01	0	0	0	0	0	0	-0.06
-0.01	0	-0.09	0.02	-0.03	0	0.01	0.01	0	0	0.05	0	0.01	-0.03	0	0.01	-0.02	-0.31	-0.03	0	0	-0.02	-0.03	-0.02	0.03	0	0	0	0	0	0	-0.01
-0.01	-0.03	0.01	-0.07	0	0	0	0.02	0	0	-0.01	0	-0.07	-0.01	0	0.01	-0.01	-0.17	-0.03	0	0	0	-0.03	0	-0.01	0	-0.01	0	0	0	0	-0.03
0.29	0.04	-0.23	0.08	0.06	0	0	-0.05	0	-0.01	0	0.05	0.01	-0.02	0	0	-0.08	-0.24	0.28	0	0.01	0.23	0.13	-0.01	0.03	0	0	0	0	-0.01	-0.01	0.02
-0.06	0.05	0.3	-0.2	-0.22	0	0	0.02	-0.01	0	0.03	0.05	0.01	0	-0.03	0.01	-0.05	-0.29	0.03	0	0	-0.01	-0.04	-0.01	0.08	0	0	0	0	0	-0.01	0
0	0	-0.07	0.02	-0.06	0	-0.02	-0.01	0	0	0.01	-0.01	0	0	0	0.01	0	-0.24	0.02	0	0	-0.01	0.04	0.04	-0.01	0	0	0	0	0	0.01	-0.05
-0.01	-0.02	-0.06	0.04	0.03	0	0	-0.02	0	0	-0.02	0.02	0.02	0	0	0.01	0.02	0.28	-0.05	0	0	0.02	-0.01	0.01	0.02	0	0	0	0	0.09	0	0.36
-0.01	0.14	-0.21	0.08	0.03	0	-0.06	0	0	0	0	-0.05	0.04	-0.01	0.02	0.03	0.04	0.39	0.06	0	0.02	-0.07	0.25	-0.02	-0.04	0	0.01	0	0	0	0	0.01
0.1	0.03	-0.05	-0.15	0	0	0.02	0.01	0	0	0.04	0.04	0.02	-0.01	0.01	0.03	-0.02	-0.29	-0.1	0	0	0.1	-0.08	-0.02	0	0	-0.01	0	0	0	0	-0.03
-0.04	-0.05	0.01	0.02	0	0	-0.01	0.02	0	0	-0.02	0.02	0.01	0	0	0	-0.03	-0.32	-0.05	0	0	-0.06	0.1	-0.02	0	0	-0.01	0	0	0	0	-0.02
0	0.04	-0.05	-0.04	0	0	-0.01	0	0	0	-0.01	0	0.01	-0.03	0	0	-0.02	-0.12	-0.03	0	0	0	-0.05	-0.01	0.01	0	0	0	0	0	0	0
[truncated: 892 more rows]
