# Supplementary material for: A Responsible Framework for Assessing, Selecting, and Explaining Machine Learning Models in Cardiovascular Disease Outcomes Among People With Type 2 Diabetes: Methodology and Validation Study
Source: JMIR Med Inform. 2025 Jun 27;13:e66200. doi: 10.2196/66200 (PMC12256707; doi:10.2196/66200)
Supplement: Multimedia Appendix 1 [file medinform-v13-e66200-s001.zip › Code/data/shap_data_stroke.csv]

tob	bmi	baseline_age	female	black	sbp	dbp	hr	bprx	oraldmrx	insulinrx	statin	fibrate	anti_coag	anti_inflam	platelet_agi	aspirin	cvd_hx_baseline	hba1c	chol	trig	ldl	hdl	fpg	alt	cpk	potassium_y	screat	gfr	ualb	ucreat	uacr
0	-0.08	-0.02	0.07	0	-0.11	0	0	0.01	-0.04	0.02	0	0.01	0	0	-0.01	0	-0.14	-0.1	0	-0.01	0	0	0	0	0	0	0.16	0	0	0	-0.02
0	-0.05	-0.04	-0.1	0	0.02	0	0.05	0	-0.01	0	0	0	0	0	0	0	-0.04	-0.11	0	-0.01	0	0	0	0	0	0	0	0	0	0	0
0	0.01	-0.02	0.07	0	-0.14	0	-0.06	-0.02	-0.07	0	0	0.01	0	0	0	0	0.05	-0.13	0	0	0	0	0	0	0	0	0	0	0	0	-0.02
0	0.17	0.02	0.01	0	0.03	0	0.16	0.02	0.03	0	0	0.02	-0.01	0	-0.01	0	0.22	-0.02	0	-0.01	0	0	0	0	0	0	0.06	-0.01	0	0	-0.03
0	-0.03	0	-0.02	0	-0.13	0	-0.04	0	0	0	0	0	0	0	0	0	0.07	-0.09	0	0	0	0	0	0	0	0	-0.02	0	0	0	-0.03
0	0.13	0.05	0.18	0	0.51	0	0.02	0.04	-0.11	0	0	0.03	0	0	-0.03	0	-0.09	-0.14	0	0	0	0	0	0	0	0	0.01	-0.02	0	0	0.17
0	-0.09	0.01	-0.14	0	0.62	0	0.08	-0.19	-0.15	0.01	0	0.01	0	0	-0.04	0	-0.14	-0.25	0	-0.01	0	0	0	0	0	0	-0.02	0.02	0	0	-0.01
0	-0.13	0.04	-0.11	0	0.16	0	-0.02	-0.01	0.01	0	0	0	0	0	0	0	-0.09	-0.13	0	0.02	0	0	0	0	0	0	-0.07	0	0	0	-0.01
0	-0.12	-0.02	0.08	0	-0.11	0	-0.08	0.01	0.03	0.01	0	0.02	-0.03	0	-0.01	0	-0.18	0.13	0	0	0	0	0	0	0	0	-0.01	0	0	0	0.04
0	-0.04	-0.02	0.03	0	-0.02	0	-0.08	0	0.02	0	0	0	0	0	-0.02	0	-0.03	-0.06	0	0.03	0	0	0	0	0	0	-0.01	0.01	0	0	-0.03
0	-0.03	-0.02	-0.03	0	-0.04	0	-0.05	0	-0.04	-0.01	0	0	0	0	0	0	0	-0.09	0	0	0	0	0	0	0	0	0	0	0	0	0
0	0.02	0	0.04	0	-0.35	0	-0.02	-0.01	0	0	0	0	0	0	-0.01	0	-0.07	0.06	0	0	0	0	0	0	0	0	-0.01	0	0	0	-0.01
0	0.02	0	0	0	-0.06	0	0	0	0	-0.01	0	0	0	0	-0.01	0	-0.03	-0.03	0	0	0	0	0	0	0	0	0	0	0	0	-0.01
0	0.01	-0.03	0.11	0	0.32	0	-0.03	0.01	-0.09	0	0	0.01	0	0	0	0	0.14	-0.01	0	0.01	0	0	0	0	0	0	-0.02	0	0	0	0.24
0	0.01	0.01	-0.05	0	-0.07	0	-0.03	0	0.02	0.01	0	-0.05	0	0	0	0	0.05	-0.06	0	0.02	0	0	0	0	0	0	-0.05	-0.01	0	0	0
0	-0.04	0	-0.07	0	-0.16	0	0	0.02	0	0.02	0	0	0	0	-0.01	0	0.07	-0.02	0	0	0	0	0	0	0	0	-0.03	0.02	0	0	-0.02
0	0.06	-0.01	0.05	0	-0.06	0	-0.05	-0.05	-0.2	-0.02	0	0	0	0	-0.02	0	-0.15	0.1	0	0	0	0	0	0	0	0	0.02	-0.01	0	0	-0.02
0	0.01	-0.03	0.03	0	-0.12	0	0.02	0	-0.14	0.01	0	0	0	0	0	0	0.1	-0.16	0	0	0	0	0	0	0	0	-0.05	0	0	0	-0.01
0	-0.06	0.01	0.02	0	-0.09	0	-0.04	0	-0.02	0	0	0.01	0	0	-0.03	0	-0.09	0.04	0	-0.01	0	0	0	0	0	0	-0.01	0	0	0	-0.02
0	-0.01	-0.02	-0.06	0	-0.16	0	-0.04	0	0.01	-0.01	0	-0.05	0	0	0	0	0.12	0.02	0	0.01	0	0	0	0	0	0	-0.06	-0.01	0	0	-0.03
0	-0.18	0.06	-0.25	0	-0.12	0	0.01	0	-0.08	0.01	0	0.02	0	0	0.23	0	0.15	-0.27	0	0	0	0	0	0	0	0	0.04	0	0	0	-0.03
0	0.03	0	0.06	0	-0.24	0	0.03	-0.03	0	0	0	0.01	0	0	-0.01	0	-0.02	-0.05	0	0	0	0	0	0	0	0	-0.01	-0.01	0	0	-0.01
0	0.1	0.08	-0.12	0	0.57	0	0.29	0.01	0.04	0	0	0.05	-0.01	0	-0.02	0	-0.05	-0.08	0	-0.01	0	0	0	0	0	0	-0.04	0.01	0	0	-0.01
0	-0.03	-0.01	0.02	0	-0.13	0	0.03	0	0.01	0.01	0	0	0	0	-0.01	0	-0.03	-0.09	0	0	0	0	0	0	0	0	-0.05	0	0	0	-0.05
0	0.04	-0.01	-0.01	0	-0.19	0	-0.03	0	0.01	0	0	0	0	0	0	0	-0.07	-0.04	0	0.01	0	0	0	0	0	0	-0.03	0	0	0	-0.01
0	0.05	0.03	0.05	0	-0.49	0	-0.01	0.01	0.02	0.01	0	0	0	0	0	0	0.09	-0.14	0	-0.01	0	0	0	0	0	0	0.02	0	0	0	-0.05
0	0.03	0	0.08	0	0.29	0	0.02	0	0	-0.01	0	0.03	0	0	0	0	0.11	0.12	0	0.01	0	0	0	0	0	0	-0.01	-0.02	0	0	0
0	0.07	-0.02	0.04	0	-0.13	0	0.14	0.01	0	0	0	0.01	0	0	-0.02	0	-0.13	-0.23	0	0	0	0	0	0	0	0	0.01	0	0	0	-0.01
0	-0.09	0.01	0.07	0	-0.22	0	0	0	0	0	0	0.01	-0.03	0	-0.02	0	-0.06	-0.01	0	0	0	0	0	0	0	0	0.02	0	0	0	-0.01
0	0.04	0	0.07	0	0.07	0	-0.12	0	-0.07	0	0	-0.1	0	0	0.53	0	0.23	-0.03	0	0.02	0	0	0	0	0	0	0.07	0.02	0	0	-0.03
0	0.01	-0.01	0.08	0	-0.17	0	0.02	0.01	0.03	0	0	-0.24	0	0	-0.01	0	-0.1	0	0	0	0	0	0	0	0	0	0.07	0.01	0	0	0.04
0	0.03	-0.03	0.07	0	-0.25	0	-0.08	0	0.02	-0.02	0	0	0	0	-0.04	0	-0.09	-0.01	0	-0.04	0	0	0	0	0	0	0.14	0.02	0	0	0.02
0	0.04	0	0.07	0	0.5	0	-0.06	0.01	0.02	0	0	0.01	0	0	0	0	-0.06	-0.02	0	0	0	0	0	0	0	0	0.07	0.02	0	0	-0.01
0	-0.04	-0.03	-0.07	0	-0.09	0	0.06	0	0	0	0	0.01	0	0	-0.02	0	-0.06	-0.08	0	0	0	0	0	0	0	0	-0.05	0	0	0	0.08
0	-0.01	-0.01	-0.04	0	0.03	0	0.05	0	0	-0.01	0	-0.11	0	0	-0.02	0	-0.09	-0.13	0	0.04	0	0	0	0	0	0	0.06	0.04	0	0	-0.02
0	0.11	0	-0.12	0	-0.03	0	-0.01	0	0.02	0	0	0	0	0	-0.02	0	-0.04	-0.1	0	0	0	0	0	0	0	0	-0.04	0	0	0	0
0	0.04	0.05	0.04	0	0.46	0	-0.06	0.02	0.02	0	0	0	-0.01	0	0	0	0.13	0.1	0	-0.01	0	0	0	0	0	0	-0.01	0	0	0	-0.01
0	0.05	0.01	0.02	0	-0.27	0	-0.03	0.01	0	0	0	0	0	0	0	0	0.05	-0.15	0	0	0	0	0	0	0	0	0.01	-0.01	0	0	-0.02
0	-0.06	0.02	0.05	0	-0.43	0	-0.02	0	0.03	-0.01	0	0.02	0	0	-0.02	0	-0.07	0.22	0	-0.01	0	0	0	0	0	0	0.02	0	0	0	-0.02
0	-0.03	0.01	-0.17	0	-0.38	0	0.09	0	0.01	0	0	0.02	-0.01	0	0.19	0	0.11	-0.1	0	0.01	0	0	0	0	0	0	-0.07	0	0	0	-0.05
0	0.01	-0.01	0.04	0	-0.21	0	-0.02	-0.03	0	0	0	0	0	0	-0.02	0	-0.08	0.13	0	0	0	0	0	0	0	0	-0.06	0	0	0	-0.01
0	-0.09	0	-0.13	0	0.07	0	-0.05	0	0.02	0	0	0.01	0	0	-0.02	0	-0.05	-0.1	0	0	0	0	0	0	0	0	-0.01	0	0	0	-0.01
0	0.02	0	-0.08	0	-0.11	0	0.05	0.01	-0.06	0	0	0.01	0	0	-0.02	0	0.1	-0.12	0	0	0	0	0	0	0	0	-0.12	0	0	0	-0.05
0	0	-0.02	-0.03	0	-0.1	0	-0.02	0.01	0	0	0	0	-0.01	0	0	0	-0.02	-0.04	0	0	0	0	0	0	0	0	-0.02	0	0	0	-0.01
0	-0.02	0.02	0.03	0	0.34	0	0.03	-0.04	0	-0.01	0	0.01	0	0	0	0	-0.07	0.35	0	0	0	0	0	0	0	0	0.05	0	0	0	0.03
0	0.07	0.02	0.03	0	-0.1	0	-0.06	0	0.03	0	0	0	0.14	0	-0.02	0	-0.16	-0.26	0	0	0	0	0	0	0	0	-0.04	-0.01	0	0	-0.02
0	-0.05	0.01	-0.13	0	0	0	0.01	0.02	0.01	0	0	0.01	0	0	-0.01	0	-0.05	-0.24	0	0	0	0	0	0	0	0	0.05	0.01	0	0	0
0	-0.06	-0.04	-0.15	0	-0.27	0	-0.02	0.01	0.05	-0.01	0	0	-0.03	0	0.22	0	0.1	-0.27	0	0	0	0	0	0	0	0	-0.03	0	0	0	0.01
0	-0.01	-0.05	-0.09	0	0.27	0	0.08	0.03	0.04	-0.02	0	0	0	0	0	0	-0.1	0.53	0	0	0	0	0	0	0	0	-0.01	0.01	0	0	0
0	0	-0.02	0.04	0	-0.19	0	0.03	0	0.02	0	0	-0.08	-0.02	0	-0.02	0	-0.05	0.05	0	0	0	0	0	0	0	0	0.01	0	0	0	-0.04
0	-0.06	0.04	0.11	0	0.35	0	0.09	0.03	0.05	-0.02	0	0	0	0	0	0	0.3	-0.16	0	0.01	0	0	0	0	0	0	-0.03	-0.02	0	0	0.02
0	0.03	0	0.06	0	-0.31	0	0	0	0.03	0	0	0	0	0	-0.01	0	0.1	-0.22	0	0	0	0	0	0	0	0	0.01	0.01	0	0	-0.03
0	0.01	0	-0.08	0	-0.04	0	-0.02	0	-0.02	0	0	0.01	0	0	0	0	-0.04	-0.14	0	0	0	0	0	0	0	0	0	0	0	0	0
0	0.07	-0.02	0.04	0	-0.1	0	-0.11	-0.02	0.01	0	0	0	0	0	-0.04	0	-0.07	-0.1	0	-0.01	0	0	0	0	0	0	0.02	0	0	0	0
0	-0.06	-0.02	0.03	0	0.01	0	0.08	0	-0.06	0	0	0.01	0	0	-0.01	0	-0.1	-0.12	0	0	0	0	0	0	0	0	0	0.01	0	0	-0.06
0	-0.01	-0.01	-0.04	0	-0.08	0	-0.02	0.01	0	-0.01	0	0	-0.01	0	-0.03	0	-0.04	-0.07	0	0	0	0	0	0	0	0	-0.04	0.01	0	0	-0.02
0	0.07	0.09	0.11	0	0.25	0	-0.03	0.01	0.01	0.03	0	0.07	0	0	-0.02	0	-0.07	-0.07	0	0	0	0	0	0	0	0	0.24	0.01	0	0	-0.01
0	0.06	-0.09	0.09	0	0.11	0	0.1	0.02	0.02	0	0	0	0	0	0	0	0.21	-0.13	0	0	0	0	0	0	0	0	-0.02	-0.02	0	0	0.32
0	0.02	-0.01	0.06	0	0.25	0	-0.04	0	0.01	0	0	0	0	0	-0.01	0	0.22	-0.17	0	0	0	0	0	0	0	0	0.01	0	0	0	0.34
0	0.03	0.02	-0.07	0	0.02	0	-0.04	0	-0.06	0.02	0	0	0	0	0	0	-0.1	-0.11	0	0	0	0	0	0	0	0	-0.05	0.01	0	0	-0.05
0	0.05	0	-0.11	0	0.03	0	0.03	0	-0.04	0	0	0.02	-0.01	0	-0.03	0	-0.05	-0.08	0	0	0	0	0	0	0	0	-0.04	0	0	0	-0.01
0	0.03	-0.05	-0.01	0	-0.19	0	0.06	0	0	0	0	0	0	0	-0.02	0	-0.05	-0.06	0	0	0	0	0	0	0	0	-0.03	0	0	0	-0.06
0	-0.03	-0.03	-0.09	0	-0.06	0	-0.06	0	-0.01	0	0	0	0	0	0	0	-0.02	0.02	0	0	0	0	0	0	0	0	-0.03	-0.01	0	0	-0.01
0	0	-0.02	-0.06	0	-0.07	0	0.03	0	-0.05	0	0	0	0	0	-0.01	0	-0.04	-0.02	0	-0.01	0	0	0	0	0	0	-0.02	0	0	0	-0.03
0	-0.03	0.03	-0.1	0	0.12	0	-0.06	0.02	-0.11	0.01	0	0	-0.01	0	-0.04	0	-0.15	-0.04	0	-0.01	0	0	0	0	0	0	0.04	0.01	0	0	-0.03
0	0.04	0.01	-0.03	0	-0.12	0	-0.01	-0.01	0.01	0	0	0	0	0	0	0	-0.01	-0.2	0	0	0	0	0	0	0	0	-0.01	0.01	0	0	0
0	-0.03	-0.02	0.12	0	0.45	0	0.01	0.01	0	-0.01	0	0.02	0	0	0	0	-0.04	0.21	0	0	0	0	0	0	0	0	0	0	0	0	0
0	-0.05	0.02	0.01	0	-0.25	0	0.03	0.02	0.02	0	0	0.01	0	0	-0.03	0	0.08	-0.15	0	0.02	0	0	0	0	0	0	0.01	0	0	0	-0.04
0	-0.03	0.01	-0.18	0	0.16	0	-0.23	0	0.03	-0.02	0	0	0	0	-0.01	0	-0.14	-0.04	0	0.01	0	0	0	0	0	0	0.03	0.02	0	0	0.1
0	-0.05	0.02	-0.13	0	-0.06	0	-0.01	0	-0.11	0.01	0	0	0	0	-0.01	0	0.06	-0.07	0	0	0	0	0	0	0	0	0.02	0.01	0	0	-0.04
0	0.04	0	-0.05	0	-0.13	0	0.07	0	0.01	0	0	0	0	0	0	0	-0.04	-0.1	0	-0.01	0	0	0	0	0	0	-0.02	0	0	0	-0.02
0	-0.03	-0.05	0.02	0	-0.07	0	-0.03	0	0	0.01	0	0.02	0	0	-0.06	0	-0.09	0.01	0	-0.01	0	0	0	0	0	0	0	0	0	0	-0.02
0	-0.03	-0.02	0.04	0	-0.25	0	0	0	0.01	0.01	0	0.03	-0.02	0	-0.02	0	0.07	-0.03	0	0.01	0	0	0	0	0	0	-0.03	0	0	0	-0.01
0	0.02	-0.02	0.06	0	-0.48	0	-0.12	0	0	-0.01	0	0	-0.02	0	-0.05	0	0.12	0.19	0	0.01	0	0	0	0	0	0	-0.05	0	0	0	-0.02
0	-0.02	0.02	0.03	0	0.01	0	-0.44	0.03	0.01	0.02	0	0.01	0	0	-0.01	0	0.12	-0.29	0	0	0	0	0	0	0	0	0.03	0	0	0	0.04
0	0.14	-0.02	0.06	0	0.11	0	-0.15	0.01	0	0	0	0	0	0	-0.01	0	-0.15	-0.26	0	0	0	0	0	0	0	0	0.01	0	0	0	-0.05
0	0.09	-0.02	0.02	0	-0.01	0	0.05	0.01	0.02	0	0	0	0	0	0	0	-0.03	0.52	0	0	0	0	0	0	0	0	0.04	0	0	0	0.02
0	0.02	0	-0.05	0	-0.05	0	-0.02	0	0	0	0	0	0	0	-0.01	0	-0.04	-0.15	0	0.01	0	0	0	0	0	0	0.01	0.01	0	0	-0.01
0	0.03	0.03	0.03	0	-0.16	0	-0.17	0	0.03	0	0	0	-0.01	0	-0.04	0	0.08	-0.09	0	0	0	0	0	0	0	0	0.03	0	0	0	0
0	0.05	0	0.06	0	-0.38	0	-0.02	0	0	-0.02	0	0.02	-0.01	0	-0.02	0	0.15	-0.11	0	-0.02	0	0	0	0	0	0	0	0.01	0	0	0
0	-0.07	-0.03	-0.08	0	-0.41	0	0.02	0	0.01	0	0	0.01	0	0	-0.02	0	0.15	0.24	0	0	0	0	0	0	0	0	-0.1	0.01	0	0	-0.03
0	-0.02	0.03	0.04	0	-0.16	0	-0.01	0	-0.14	0	0	0.01	0	0	0	0	0.09	-0.09	0	0	0	0	0	0	0	0	0.01	0	0	0	-0.04
0	0.02	0	0.04	0	-0.09	0	-0.01	0.01	0	0	0	0.01	-0.01	0	-0.01	0	-0.03	-0.12	0	0	0	0	0	0	0	0	-0.01	0	0	0	-0.02
0	-0.1	0.11	0.17	0	0.64	0	-0.01	0.04	0.04	0	0	0	0	0	-0.04	0	-0.07	0.01	0	0	0	0	0	0	0	0	0.08	-0.05	0	0	-0.01
0	-0.05	0.05	-0.08	0	0.55	0	0.03	0.01	0.02	0	0	0.04	0	0	0	0	-0.08	0.3	0	0	0	0	0	0	0	0	-0.02	0	0	0	-0.01
0	0	0.04	-0.09	0	0.07	0	-0.06	-0.04	-0.01	0.02	0	0	0	0	0	0	-0.07	0	0	-0.01	0	0	0	0	0	0	-0.07	0	0	0	-0.02
0	0.01	-0.06	-0.07	0	-0.16	0	-0.08	0	-0.1	0.01	0	0	0	0	-0.03	0	0.09	0.06	0	0.02	0	0	0	0	0	0	-0.01	0.01	0	0	-0.03
0	-0.02	0.02	0.02	0	0.04	0	-0.28	0	0.01	0.03	0	0	0	0	-0.02	0	0.19	-0.19	0	0	0	0	0	0	0	0	0.04	0	0	0	-0.06
0	-0.1	0.01	-0.21	0	-0.24	0	0.05	0	0.02	0	0	0.05	-0.01	0	-0.05	0	-0.13	0.29	0	-0.03	0	0	0	0	0	0	-0.08	-0.01	0	0	-0.04
0	0	0.01	-0.07	0	-0.3	0	-0.06	0	-0.04	0	0	0	-0.01	0	-0.02	0	-0.04	0.17	0	0	0	0	0	0	0	0	-0.01	0	0	0	-0.02
0	0.01	-0.01	-0.08	0	-0.02	0	-0.11	0.02	0.01	0	0	0	0	0	0.19	0	-0.12	-0.16	0	-0.01	0	0	0	0	0	0	-0.03	0.02	0	0	-0.04
0	0.07	0	0.03	0	-0.24	0	-0.07	0	0	-0.01	0	-0.07	0	0	-0.01	0	0.06	-0.08	0	0	0	0	0	0	0	0	-0.04	0	0	0	-0.01
0	-0.03	0	-0.04	0	-0.05	0	0.01	0	0.01	-0.02	0	0	0	0	0	0	-0.06	-0.02	0	0	0	0	0	0	0	0	-0.05	0.01	0	0	-0.03
0	-0.05	-0.04	-0.15	0	0.35	0	0.03	0.02	0.01	0.02	0	0.01	0	0	-0.03	0	0.32	0.15	0	0	0	0	0	0	0	0	-0.01	0	0	0	0.02
0	0.22	0.14	-0.13	0	0.49	0	0	0.01	-0.12	0.07	0	0.02	-0.01	0	-0.03	0	-0.1	0.24	0	-0.04	0	0	0	0	0	0	-0.04	0.01	0	0	-0.04
0	0.01	0.02	0.02	0	-0.19	0	0.04	0	-0.03	-0.01	0	0.01	0	0	0	0	-0.07	-0.15	0	0	0	0	0	0	0	0	0	0	0	0	-0.03
0	0	-0.01	0.02	0	-0.07	0	-0.06	-0.01	0	0	0	0	0	0	0	0	-0.06	0.02	0	-0.02	0	0	0	0	0	0	0.01	0	0	0	-0.06
0	0.01	0	-0.07	0	-0.22	0	0	0	0	0	0	0.01	0	0	-0.01	0	-0.05	0.07	0	0.01	0	0	0	0	0	0	-0.03	0	0	0	-0.01
0	0.02	0	-0.03	0	-0.09	0	-0.06	0.02	-0.05	0	0	0	-0.01	0	0	0	0.05	-0.08	0	0	0	0	0	0	0	0	-0.02	0	0	0	-0.01
0	-0.02	0	-0.06	0	-0.11	0	0	0	0.01	0	0	0	0	0	0	0	-0.04	0.02	0	0	0	0	0	0	0	0	0.01	0.02	0	0	-0.01
0	-0.02	0.04	0.04	0	0.11	0	-0.02	0.01	0.01	0	0	0.01	0	0	-0.01	0	-0.03	-0.27	0	0	0	0	0	0	0	0	0.02	0	0	0	0
0	0	-0.01	-0.07	0	-0.02	0	-0.07	-0.01	0.01	0	0	0	0	0	-0.02	0	-0.05	0.15	0	0	0	0	0	0	0	0	-0.05	0	0	0	-0.02
0	-0.02	-0.01	0.01	0	-0.05	0	-0.04	0	0	-0.01	0	-0.04	0	0	0	0	-0.04	-0.1	0	0	0	0	0	0	0	0	-0.01	0	0	0	-0.02
0	-0.02	0.03	-0.2	0	0.09	0	-0.12	-0.06	-0.06	-0.01	0	0.02	0	0	-0.05	0	-0.14	0.11	0	0	0	0	0	0	0	0	0.01	0.03	0	0	0.03
0	0.18	-0.06	-0.08	0	0.2	0	0.17	0	0.04	0	0	0.03	-0.01	0	-0.03	0	-0.07	0.4	0	0	0	0	0	0	0	0	-0.02	-0.01	0	0	-0.02
0	0.03	-0.02	0.01	0	-0.23	0	-0.04	0.01	0	0	0	-0.02	0	0	-0.02	0	0.07	-0.08	0	0.01	0	0	0	0	0	0	0.03	0	0	0	0
0	0.04	0	0.04	0	-0.14	0	0	0.01	0.01	0.01	0	0.01	0	0	-0.04	0	-0.22	-0.02	0	0.02	0	0	0	0	0	0	0.03	0.01	0	0	-0.02
0	0.03	0	0.04	0	-0.14	0	-0.04	0	0.01	0.01	0	0.02	0	0	-0.03	0	0.16	-0.26	0	-0.01	0	0	0	0	0	0	-0.01	-0.01	0	0	0
0	-0.01	0.03	0.06	0	0.09	0	0	0.01	0.04	0	0	0	-0.01	0	-0.02	0	0.23	0.26	0	-0.01	0	0	0	0	0	0	0.03	0.01	0	0	-0.05
0	-0.01	0.02	-0.06	0	-0.03	0	0.01	0	-0.02	0	0	0	0	0	-0.01	0	-0.08	-0.1	0	0	0	0	0	0	0	0	0.01	0.01	0	0	-0.09
0	-0.03	-0.01	-0.02	0	-0.11	0	0.01	0	0.03	-0.01	0	-0.12	0	0	0	0	-0.06	-0.06	0	0	0	0	0	0	0	0	0.02	0	0	0	-0.02
0	-0.04	0.02	-0.15	0	0.27	0	0.05	0.01	0.02	0	0	0	0	0	-0.01	0	0.12	0.24	0	0.01	0	0	0	0	0	0	0.02	0	0	0	0.06
0	-0.02	0	0.04	0	0.1	0	-0.07	0.01	0	0	0	0	-0.02	0	-0.03	0	-0.12	-0.16	0	0.03	0	0	0	0	0	0	-0.02	0	0	0	-0.01
0	-0.03	-0.03	0.03	0	0	0	0.15	0.01	0	0	0	0.01	0	0	0	0	0.09	-0.52	0	0	0	0	0	0	0	0	-0.02	-0.01	0	0	-0.01
0	0.02	0	-0.05	0	-0.06	0	0.05	0	-0.03	0	0	0	0	0	-0.01	0	-0.03	-0.08	0	0.01	0	0	0	0	0	0	0.01	0	0	0	-0.03
0	0.02	-0.02	0.01	0	-0.07	0	-0.03	0	0	0	0	0	-0.02	0	0	0	-0.04	-0.02	0	0.01	0	0	0	0	0	0	0.03	-0.01	0	0	-0.03
0	0.06	-0.02	0.01	0	-0.38	0	-0.01	0	0	0	0	0	0	0	0	0	0.11	-0.1	0	0	0	0	0	0	0	0	0.01	0	0	0	-0.02
0	-0.07	0.03	-0.05	0	-0.06	0	-0.01	0	0.01	0	0	0	0	0	0	0	-0.03	-0.11	0	0	0	0	0	0	0	0	-0.01	0	0	0	-0.02
0	-0.1	0.03	-0.1	0	-0.36	0	0.01	0	0.01	0	0	0.01	0	0	-0.03	0	0.12	0.06	0	-0.01	0	0	0	0	0	0	-0.02	0	0	0	0.16
0	0	-0.02	0.03	0	-0.12	0	-0.01	0	-0.03	0	0	0	0	0	-0.01	0	-0.02	-0.09	0	-0.01	0	0	0	0	0	0	0	0	0	0	0
0	-0.05	0.05	0.1	0	0.21	0	0.01	0.01	0	-0.01	0	0.04	-0.02	0	-0.03	0	0.41	-0.11	0	0	0	0	0	0	0	0	0.18	0	0	0	-0.05
0	0.01	0.01	-0.08	0	-0.06	0	-0.02	0	0.03	0	0	0	0	0	-0.01	0	-0.04	-0.17	0	0	0	0	0	0	0	0	0	0	0	0	-0.05
0	0.02	-0.06	0.03	0	-0.29	0	0	0	0.01	0	0	0.01	0	0	-0.03	0	0.12	-0.11	0	-0.01	0	0	0	0	0	0	-0.01	0	0	0	0.01
0	-0.11	-0.02	-0.01	0	-0.06	0	0.08	0.01	-0.06	0	0	0	0	0	0	0	-0.06	-0.02	0	0	0	0	0	0	0	0	-0.01	0.01	0	0	-0.03
0	0.03	-0.03	0.01	0	0.11	0	-0.01	0	0	0	0	0	0	0	0	0	-0.04	0.27	0	0	0	0	0	0	0	0	0.01	0	0	0	0.25
0	0	0.06	0.06	0	0.11	0	-0.02	0	0.03	0.01	0	0.01	0	0	0.21	0	0.15	0.04	0	-0.02	0	0	0	0	0	0	0.09	0.01	0	0	0.02
0	0.03	0	0.03	0	-0.1	0	-0.06	0	0	0	0	0	0	0	0	0	-0.07	-0.19	0	0	0	0	0	0	0	0	0	0.01	0	0	-0.02
0	0.06	0	0.07	0	-0.55	0	0.23	0	0	-0.01	0	0.01	0	0	-0.02	0	-0.12	-0.03	0	0	0	0	0	0	0	0	0.07	0	0	0	0
0	0.03	0.02	0.07	0	0.04	0	0.08	0	0.01	0	0	0.01	0	0	0.19	0	0.25	-0.08	0	0	0	0	0	0	0	0	0.07	0.02	0	0	0
0	0.03	-0.02	0.04	0	-0.06	0	-0.05	0	0.01	-0.01	0	0.02	0	0	-0.04	0	-0.09	-0.25	0	0.01	0	0	0	0	0	0	0	0	0	0	-0.04
0	0	-0.01	0.04	0	-0.25	0	0.02	0	0	0	0	0.01	-0.01	0	0	0	0.08	-0.12	0	0	0	0	0	0	0	0	-0.02	-0.01	0	0	-0.03
0	-0.03	0	0.05	0	-0.09	0	0.05	0	0	0	0	-0.05	0	0	0	0	-0.03	-0.09	0	0	0	0	0	0	0	0	0	0.01	0	0	-0.01
0	0.12	-0.02	0.1	0	0.03	0	0.24	-0.05	0.01	0	0	0.02	0	0	0	0	-0.11	0.12	0	-0.02	0	0	0	0	0	0	0.07	0.03	0	0	0.12
0	-0.02	-0.02	0.04	0	-0.03	0	-0.05	-0.02	0.01	-0.01	0	0	0	0	-0.05	0	-0.08	-0.13	0	0	0	0	0	0	0	0	0	0	0	0	-0.02
0	0.05	-0.01	-0.05	0	-0.05	0	-0.01	-0.02	0.02	0	0	0	0	0	-0.03	0	-0.04	-0.08	0	0	0	0	0	0	0	0	0	-0.02	0	0	-0.02
0	0.03	0.05	0.05	0	-0.37	0	-0.01	-0.05	0	0	0	0.01	0	0	-0.01	0	0.11	-0.15	0	-0.01	0	0	0	0	0	0	0.03	0	0	0	-0.01
0	0.07	0.01	0.03	0	-0.11	0	0.02	-0.02	0.02	-0.01	0	0.01	0	0	-0.02	0	-0.08	-0.08	0	-0.02	0	0	0	0	0	0	-0.05	0	0	0	-0.05
0	-0.02	-0.02	-0.04	0	-0.15	0	0.04	0	0	0	0	0	0	0	0	0	0.08	-0.04	0	-0.01	0	0	0	0	0	0	-0.03	0	0	0	-0.03
0	0.04	0.04	0.05	0	-0.1	0	-0.04	0	0	-0.01	0	0	0	0	0	0	-0.05	-0.16	0	-0.02	0	0	0	0	0	0	0.01	0	0	0	0
0	-0.05	-0.04	0.06	0	0.17	0	0.04	0	-0.1	0.01	0	0	-0.01	0	-0.02	0	-0.19	-0.2	0	0	0	0	0	0	0	0	0.02	0	0	0	-0.02
0	0.01	0	-0.05	0	-0.04	0	-0.05	-0.02	0	0	0	0.02	-0.01	0	-0.01	0	-0.05	-0.09	0	0	0	0	0	0	0	0	-0.02	0	0	0	-0.02
0	-0.14	-0.01	0.04	0	-0.17	0	0.01	0.01	0.03	0	0	0.02	0	0	-0.02	0	-0.1	0.01	0	0	0	0	0	0	0	0	-0.04	0	0	0	-0.03
0	0.02	-0.01	0.02	0	-0.11	0	0.04	-0.02	0.01	0	0	0	0	0	0	0	-0.03	-0.18	0	0	0	0	0	0	0	0	-0.03	0	0	0	-0.01
0	0.04	0.04	-0.22	0	0.28	0	-0.13	0.01	0.01	0	0	0.02	0	0	0	0	-0.15	0.01	0	0.02	0	0	0	0	0	0	-0.14	-0.01	0	0	-0.07
0	0.02	0.01	0.07	0	0.24	0	0.15	-0.06	0.02	-0.01	0	0	0	0	-0.01	0	-0.07	0.31	0	0	0	0	0	0	0	0	0.06	0.01	0	0	0
0	0.09	-0.01	0.08	0	-0.24	0	-0.04	0.01	0.02	0	0	0	0	0	-0.02	0	-0.08	-0.06	0	-0.01	0	0	0	0	0	0	0	0	0	0	0
0	-0.14	0.01	0.02	0	0.12	0	-0.1	0	0.03	0.01	0	0.02	0	0	0.17	0	0.13	0.13	0	0	0	0	0	0	0	0	0.09	0	0	0	0
0	0.04	0.01	-0.03	0	-0.02	0	0.11	-0.03	0.01	0	0	0.01	0	0	0	0	-0.02	-0.35	0	0	0	0	0	0	0	0	0.01	0.01	0	0	-0.02
0	-0.03	0	-0.01	0	-0.09	0	0	0	0	0.01	0	0	0	0	0	0	-0.04	-0.13	0	0	0	0	0	0	0	0	-0.01	0	0	0	-0.03
0	-0.06	-0.27	0.03	0	-0.4	0	0.09	0.03	0.01	0	0	0.01	0	0	-0.02	0	0.23	0.09	0	0	0	0	0	0	0	0	0.06	-0.01	0	0	0.01
0	-0.06	-0.01	-0.14	0	0.03	0	0.1	0	0.03	-0.01	0	0.03	-0.03	0	-0.05	0	-0.23	0.24	0	0.01	0	0	0	0	0	0	-0.12	-0.02	0	0	-0.02
0	-0.03	0	-0.07	0	-0.06	0	0.02	0	0	0.01	0	0	0	0	0	0	-0.03	-0.12	0	0	0	0	0	0	0	0	-0.03	0	0	0	-0.04
0	0	0.01	0.04	0	-0.08	0	0.01	-0.01	0	0	0	0.01	-0.01	0	0	0	-0.08	-0.14	0	-0.01	0	0	0	0	0	0	0	0	0	0	-0.01
0	0.02	-0.05	0.04	0	-0.08	0	0.11	0.01	0.02	0	0	0	0	0	-0.05	0	-0.21	-0.23	0	0	0	0	0	0	0	0	0.02	0	0	0	0
0	0.05	-0.03	-0.07	0	0.29	0	0.03	-0.04	0.02	-0.01	0	0	0	0	-0.01	0	0.2	0.2	0	0.05	0	0	0	0	0	0	-0.01	0	0	0	0.02
0	-0.03	-0.03	0.04	0	-0.18	0	-0.05	-0.02	0.01	-0.01	0	0.02	-0.01	0	-0.01	0	-0.09	0.08	0	0.01	0	0	0	0	0	0	-0.03	-0.01	0	0	-0.03
0	0.02	-0.01	0.01	0	-0.25	0	-0.06	0	0.01	0	0	0.02	0	0	0	0	-0.12	-0.03	0	0	0	0	0	0	0	0	-0.01	0	0	0	-0.02
0	-0.06	0	0.11	0	0.69	0	0.07	0.01	0.01	0	0	0.02	0	0	0	0	-0.09	-0.02	0	0	0	0	0	0	0	0	-0.02	0	0	0	0.02
0	-0.19	0.04	-0.21	0	0.13	0	-0.16	0.01	0.02	0.01	0	0.01	0.14	0	-0.04	0	0.19	-0.05	0	-0.01	0	0	0	0	0	0	-0.11	0.01	0	0	-0.04
0	0.03	-0.01	0.08	0	-0.23	0	-0.07	0	0	0	0	0.01	0	0	0	0	0.08	-0.18	0	0	0	0	0	0	0	0	0	0	0	0	-0.05
0	0.11	0.2	0.09	0	-0.03	0	0.03	0.02	0.03	0.04	0	0.04	-0.01	0	-0.05	0	0.2	-0.03	0	0.02	0	0	0	0	0	0	0.09	0.02	0	0	-0.04
0	-0.02	-0.01	-0.08	0	-0.16	0	-0.02	0.01	0.01	0	0	0.04	0	0	0	0	-0.09	0.02	0	0	0	0	0	0	0	0	0	0	0	0	-0.06
0	-0.06	0	-0.09	0	-0.06	0	-0.02	0	-0.05	0	0	0	0	0	-0.02	0	0.08	-0.11	0	0	0	0	0	0	0	0	-0.01	0	0	0	0
0	0.04	0	0.06	0	-0.25	0	-0.05	0	0	0	0	0	0	0	-0.02	0	-0.02	0.03	0	-0.02	0	0	0	0	0	0	0.02	0	0	0	-0.02
0	-0.02	-0.01	0.02	0	-0.02	0	-0.16	0.02	0.01	0	0	-0.11	0	0	-0.03	0	0.11	-0.13	0	0	0	0	0	0	0	0	0.04	0.02	0	0	-0.01
0	0.05	0.03	0.16	0	-0.01	0	-0.09	0.02	0.03	0	0	0	0	0	0.36	0	0.23	-0.25	0	0	0	0	0	0	0	0	0.08	0	0	0	0.02
0	-0.03	0	0.01	0	-0.11	0	0	0	0	0	0	0	0	0	-0.02	0	-0.06	-0.08	0	0	0	0	0	0	0	0	0	0	0	0	-0.03
0	-0.08	0.02	0.02	0	-0.03	0	0.02	-0.05	0.02	0	0	0	0	0	-0.02	0	-0.1	-0.15	0	0	0	0	0	0	0	0	-0.01	0	0	0	0
0	-0.08	0	-0.03	0	-0.06	0	0	0	0	-0.01	0	0.01	0	0	-0.01	0	-0.01	-0.04	0	0	0	0	0	0	0	0	0	0	0	0	-0.04
0	-0.12	0.04	-0.04	0	-0.04	0	-0.01	0	0	0	0	-0.11	-0.01	0	-0.01	0	0.12	-0.08	0	-0.01	0	0	0	0	0	0	0	0	0	0	-0.01
0	-0.04	0	0	0	-0.1	0	0.03	0	0	0	0	-0.01	0	0	-0.01	0	-0.05	-0.1	0	0	0	0	0	0	0	0	0.02	0	0	0	-0.03
0	0.02	0.04	0.01	0	-0.27	0	0	0	-0.06	0	0	-0.03	0	0	-0.02	0	-0.1	0.1	0	0	0	0	0	0	0	0	0	0	0	0	-0.01
0	-0.03	0.02	0.04	0	-0.34	0	-0.1	0	0	0	0	0.01	0	0	0	0	0.12	-0.02	0	-0.01	0	0	0	0	0	0	0.03	0.01	0	0	-0.03
0	0.05	-0.04	0.03	0	-0.04	0	-0.01	0.01	0	0	0	-0.1	0	0	-0.01	0	0.06	-0.22	0	0.01	0	0	0	0	0	0	0.04	0.01	0	0	0
0	-0.1	-0.03	-0.12	0	0	0	0.03	0	0.03	0.01	0	0	0	0	-0.01	0	-0.09	0.17	0	0	0	0	0	0	0	0	-0.04	-0.03	0	0	-0.03
0	0.02	0.02	0.1	0	-0.13	0	-0.08	0	0	0	0	0.01	0	0	-0.03	0	-0.14	-0.07	0	0	0	0	0	0	0	0	-0.01	-0.01	0	0	-0.02
0	-0.01	-0.02	0.08	0	0.16	0	-0.02	-0.01	-0.04	0	0	0	-0.01	0	0	0	-0.07	0.76	0	0.01	0	0	0	0	0	0	-0.02	0	0	0	0.01
0	-0.04	-0.02	-0.07	0	-0.17	0	0.06	0	0	-0.01	0	0.01	0	0	-0.01	0	0.01	-0.11	0	0	0	0	0	0	0	0	-0.05	0	0	0	-0.01
0	-0.05	0.01	-0.08	0	-0.01	0	-0.06	-0.03	0	0	0	0	0	0	-0.01	0	-0.02	-0.17	0	0	0	0	0	0	0	0	-0.03	-0.01	0	0	0.06
0	0.05	0.02	-0.24	0	0.17	0	-0.09	0.01	0	0	0	0.01	-0.01	0	-0.04	0	-0.2	-0.07	0	-0.01	0	0	0	0	0	0	-0.01	0	0	0	-0.07
0	-0.04	-0.01	-0.07	0	-0.14	0	0.05	0	-0.03	0	0	0	0	0	0	0	-0.03	-0.07	0	0.02	0	0	0	0	0	0	-0.05	-0.01	0	0	0
0	-0.03	0.01	0.05	0	-0.07	0	-0.22	0	-0.14	0	0	-0.22	0	0	0	0	0.21	0.31	0	0.01	0	0	0	0	0	0	0	0	0	0	-0.05
0	-0.02	0	-0.04	0	0.04	0	0.04	0	0.01	0	0	0	-0.01	0	0	0	-0.03	-0.21	0	0	0	0	0	0	0	0	-0.03	0	0	0	-0.02
0	0.06	0	0.03	0	-0.15	0	0	0	0.01	-0.01	0	0	0	0	-0.02	0	-0.06	-0.07	0	0.01	0	0	0	0	0	0	-0.04	-0.01	0	0	-0.04
0	0.02	0.01	0.04	0	-0.06	0	0.01	0	0	0	0	0.02	-0.01	0	-0.03	0	-0.09	-0.35	0	0	0	0	0	0	0	0	0.01	0	0	0	-0.03
0	0.22	-0.06	0.13	0	0.02	0	0.03	0	0.02	0	0	0.02	-0.01	0	-0.01	0	-0.1	0.5	0	0.03	0	0	0	0	0	0	0.01	0	0	0	0
0	-0.02	-0.05	0.05	0	-0.23	0	-0.05	0.02	0.01	0	0	0.01	0	0	0	0	0.19	-0.16	0	-0.01	0	0	0	0	0	0	0.08	0	0	0	-0.02
0	0.03	0	0.02	0	-0.11	0	-0.05	0.01	-0.03	0	0	0	0	0	0	0	-0.04	-0.16	0	0	0	0	0	0	0	0	0	0	0	0	-0.04
0	0.05	-0.01	0.05	0	0.21	0	-0.19	0.03	0	-0.04	0	0.01	0.13	0	0	0	-0.14	-0.25	0	0.02	0	0	0	0	0	0	-0.17	-0.1	0	0	-0.06
0	0	0	0.03	0	-0.11	0	-0.03	0	0.01	-0.01	0	-0.28	0	0	-0.08	0	-0.18	0.33	0	0	0	0	0	0	0	0	-0.06	-0.02	0	0	0.01
0	0.04	-0.11	0.05	0	-0.13	0	0.04	-0.02	0.02	0	0	0.01	-0.02	0	-0.06	0	0.08	-0.11	0	0	0	0	0	0	0	0	-0.02	-0.03	0	0	-0.02
0	-0.02	-0.02	-0.07	0	0	0	0.01	0	0	0	0	-0.06	0	0	-0.01	0	-0.04	-0.06	0	0	0	0	0	0	0	0	-0.01	0	0	0	-0.01
0	-0.02	0.01	0.02	0	-0.27	0	0.03	-0.08	0.01	0	0	0	0	0	-0.01	0	-0.05	0.07	0	0	0	0	0	0	0	0	-0.02	0	0	0	-0.01
0	0	-0.01	0.03	0	0.01	0	-0.06	0	0.01	0	0	0	0	0	-0.04	0	-0.01	-0.13	0	0	0	0	0	0	0	0	-0.02	0	0	0	-0.04
0	0.04	-0.03	0.02	0	-0.26	0	0.03	0	0	0	0	0	0	0	-0.03	0	-0.07	-0.1	0	0	0	0	0	0	0	0	0.02	0	0	0	0
0	-0.21	-0.01	0.07	0	0.21	0	0.1	0	0.02	0	0	0.02	-0.01	0	-0.02	0	-0.2	-0.15	0	0	0	0	0	0	0	0	-0.01	0	0	0	-0.04
0	-0.02	0.05	0.04	0	-0.24	0	-0.17	0	0.01	-0.02	0	0	0	0	-0.01	0	-0.16	-0.22	0	-0.03	0	0	0	0	0	0	0.03	0.01	0	0	0.28
0	-0.07	0.04	-0.17	0	0.13	0	-0.13	0.01	0.02	0	0	0	-0.01	0	-0.01	0	-0.11	-0.07	0	-0.01	0	0	0	0	0	0	0.02	0.01	0	0	-0.05
0	-0.01	-0.02	0.02	0	0.16	0	0.11	0.01	0	0	0	0	0	0	-0.02	0	-0.18	-0.25	0	0	0	0	0	0	0	0	-0.02	-0.02	0	0	-0.04
0	0.02	0.01	0.01	0	0.52	0	-0.04	0.01	0.02	0	0	0	0	0	0	0	-0.02	0.03	0	0	0	0	0	0	0	0	0.02	0	0	0	0.04
0	-0.01	-0.03	-0.06	0	-0.09	0	0.03	0.01	0.01	-0.01	0	0.01	0	0	-0.01	0	-0.02	-0.15	0	0	0	0	0	0	0	0	-0.01	0	0	0	0
0	0.03	-0.01	-0.05	0	0	0	-0.01	0	0	-0.01	0	0.02	0	0	0	0	-0.03	-0.1	0	0	0	0	0	0	0	0	-0.04	-0.02	0	0	0.01
0	0.07	-0.05	-0.14	0	0.18	0	0.25	0	0.03	-0.01	0	0	0	0	-0.03	0	0.35	0.01	0	0.02	0	0	0	0	0	0	-0.01	0	0	0	-0.02
0	0.09	-0.01	-0.22	0	0.07	0	0.06	0.01	0.03	-0.02	0	0.04	0	0	-0.02	0	-0.17	0.02	0	0	0	0	0	0	0	0	-0.16	0	0	0	-0.03
0	0.01	-0.03	-0.06	0	0.03	0	-0.01	0	-0.02	0	0	0	0	0	0	0	-0.05	-0.07	0	0.03	0	0	0	0	0	0	-0.04	0	0	0	-0.01
0	-0.05	0	0.07	0	0.2	0	0.06	0.01	0.04	-0.01	0	0	0	0	-0.01	0	-0.07	0.39	0	-0.01	0	0	0	0	0	0	-0.04	0	0	0	0.1
0	-0.02	-0.01	-0.06	0	0.05	0	0.06	0.01	0	0	0	0	-0.01	0	-0.01	0	0.11	0.51	0	-0.02	0	0	0	0	0	0	0.01	0	0	0	0.02
0	0	0	0.01	0	-0.12	0	0	0	0.02	0	0	0	0	0	-0.04	0	-0.04	-0.19	0	0	0	0	0	0	0	0	0.01	0	0	0	-0.03
0	0.07	0.04	0.04	0	-0.48	0	-0.19	0.01	0.01	-0.01	0	0	0	0	-0.04	0	0.15	0.08	0	-0.01	0	0	0	0	0	0	0	0.02	0	0	-0.05
0	0.12	-0.02	0.08	0	0.03	0	-0.25	0.02	0.02	0	0	0.03	-0.01	0	-0.06	0	0.17	-0.2	0	-0.02	0	0	0	0	0	0	-0.09	-0.04	0	0	-0.08
0	-0.04	-0.01	0.01	0	-0.13	0	-0.02	0	-0.05	0	0	-0.11	0	0	-0.04	0	0.09	-0.03	0	0.01	0	0	0	0	0	0	0.04	0	0	0	0
0	0.03	0.02	0.05	0	0.4	0	0.03	0	0.05	0	0	0.01	0	0	-0.02	0	0.1	-0.09	0	-0.01	0	0	0	0	0	0	0	0	0	0	-0.02
0	0.05	0.01	0.02	0	-0.09	0	-0.07	0.01	0.01	-0.01	0	0.02	-0.01	0	-0.01	0	-0.02	-0.16	0	-0.02	0	0	0	0	0	0	-0.03	-0.01	0	0	-0.02
0	0.19	0.09	0.14	0	0.29	0	0.13	0.02	0.01	0	0	0.01	-0.01	0	-0.03	0	-0.06	0.02	0	-0.01	0	0	0	0	0	0	0	-0.01	0	0	-0.04
0	-0.03	-0.12	-0.28	0	0.36	0	0.3	0.01	0.01	-0.01	0	0	-0.01	0	0	0	-0.15	-0.22	0	0.03	0	0	0	0	0	0	-0.09	-0.03	0	0	-0.05
0	-0.04	-0.01	-0.1	0	-0.12	0	0.13	0	-0.05	0.01	0	0	0	0	-0.01	0	-0.06	0.01	0	0	0	0	0	0	0	0	-0.02	0.01	0	0	-0.07
0	0.07	-0.05	0.04	0	-0.05	0	0.02	0	0	-0.01	0	0.01	0	0	-0.02	0	0.35	0.33	0	-0.01	0	0	0	0	0	0	0.04	0.01	0	0	-0.03
0	-0.01	-0.01	-0.05	0	0.02	0	0.01	0	0	0	0	0	0	0	0	0	-0.05	-0.16	0	-0.01	0	0	0	0	0	0	-0.02	0	0	0	0
0	0.15	0.07	-0.12	0	0.29	0	0.22	0.02	0.05	0	0	0	0	0	-0.02	0	0.24	-0.09	0	0.01	0	0	0	0	0	0	-0.14	-0.04	0	0	-0.01
0	0.17	-0.06	0.1	0	-0.12	0	0.12	0	-0.11	0	0	0.01	-0.01	0	0	0	0.2	0.34	0	0	0	0	0	0	0	0	0.01	-0.01	0	0	0.08
0	0.08	-0.02	0.17	0	0.27	0	0.28	0.01	0.05	0	0	0.02	-0.01	0	-0.01	0	-0.13	-0.21	0	-0.01	0	0	0	0	0	0	0.1	0	0	0	0.14
0	0.06	-0.01	-0.15	0	-0.15	0	0.03	0.01	0.04	0	0	0.04	0	0	0.44	0	0.23	0.27	0	0	0	0	0	0	0	0	-0.12	-0.02	0	0	-0.01
0	-0.02	-0.02	-0.05	0	0.02	0	-0.05	0	0.01	0	0	0.01	0	0	0	0	-0.02	-0.13	0	0	0	0	0	0	0	0	-0.02	0	0	0	-0.02
0	-0.01	-0.02	-0.17	0	0.34	0	-0.13	0	0.03	-0.01	0	0.04	-0.01	0	-0.03	0	-0.11	-0.07	0	0	0	0	0	0	0	0	-0.07	0	0	0	-0.04
0	-0.03	-0.04	-0.07	0	0	0	-0.03	0	0.03	-0.01	0	0.01	-0.01	0	-0.02	0	-0.1	0.07	0	0.01	0	0	0	0	0	0	-0.1	0	0	0	-0.03
0	0.05	0.02	0.01	0	-0.01	0	0.02	-0.03	0.01	0	0	0.01	0	0	0	0	-0.13	-0.28	0	-0.01	0	0	0	0	0	0	0	0.01	0	0	-0.01
0	0.01	-0.01	0.01	0	0.18	0	0.01	0	0.02	0	0	0	0	0	0	0	-0.06	0.32	0	0	0	0	0	0	0	0	0	0	0	0	0.11
0	0.04	-0.03	0.04	0	-0.29	0	-0.01	0	0.01	0	0	0	0	0	0.09	0	0.08	-0.19	0	0	0	0	0	0	0	0	-0.02	0	0	0	-0.02
0	0.16	0.01	0.14	0	0.46	0	-0.12	0.02	0	0	0	0.04	0	0	0	0	-0.04	0.01	0	0	0	0	0	0	0	0	0.05	0	0	0	0
0	0.1	0.02	0.06	0	0.15	0	0.02	0.01	0.02	0	0	0.01	0	0	-0.01	0	-0.13	0.5	0	-0.01	0	0	0	0	0	0	-0.01	0	0	0	0.01
0	0.02	0.03	0.05	0	-0.08	0	-0.11	0.02	-0.11	0	0	0.01	-0.01	0	-0.01	0	0.09	-0.2	0	0.03	0	0	0	0	0	0	-0.01	0	0	0	-0.05
0	-0.02	0.02	-0.07	0	-0.22	0	-0.03	0	0.01	0	0	0	0	0	0.08	0	0.12	-0.15	0	0	0	0	0	0	0	0	0.03	0.01	0	0	-0.01
0	-0.01	-0.03	-0.03	0	-0.06	0	0.01	-0.01	0.01	0	0	0.02	0	0	0	0	-0.08	-0.08	0	0	0	0	0	0	0	0	-0.06	0	0	0	-0.01
0	-0.01	-0.02	-0.02	0	-0.14	0	-0.01	0	-0.02	0	0	0	-0.01	0	-0.04	0	-0.01	-0.03	0	0.02	0	0	0	0	0	0	-0.02	-0.01	0	0	-0.07
0	0.03	0	0.05	0	-0.13	0	-0.01	0.02	0.01	-0.01	0	0.01	0	0	-0.01	0	-0.06	-0.21	0	0.01	0	0	0	0	0	0	0.02	-0.01	0	0	-0.04
0	-0.01	-0.04	-0.12	0	0.37	0	0.41	0	0.01	0	0	0	0	0	0	0	-0.13	0.19	0	-0.01	0	0	0	0	0	0	-0.06	0	0	0	-0.02
0	-0.14	-0.08	0.09	0	-0.42	0	0.12	0.01	0.01	-0.02	0	0	-0.01	0	-0.02	0	-0.1	0.32	0	0.01	0	0	0	0	0	0	-0.03	0.01	0	0	-0.04
0	0.03	-0.01	0.02	0	-0.04	0	-0.07	-0.05	0	0	0	0.01	0	0	0	0	-0.07	-0.03	0	0	0	0	0	0	0	0	0.01	0	0	0	-0.02
0	-0.01	-0.01	-0.03	0	-0.09	0	-0.03	0	0.01	0	0	0	0	0	0	0	-0.04	-0.11	0	0	0	0	0	0	0	0	-0.01	0	0	0	-0.01
0	-0.02	0.01	0.07	0	-0.09	0	-0.13	-0.04	0	0.01	0	0	-0.01	0	-0.05	0	0.11	-0.18	0	-0.01	0	0	0	0	0	0	0.05	0.02	0	0	0.02
0	-0.03	-0.04	0.06	0	-0.08	0	0.01	0.01	0	-0.01	0	0.02	-0.01	0	-0.04	0	0.08	-0.29	0	0	0	0	0	0	0	0	0.05	0.01	0	0	-0.02
0	-0.06	-0.01	0.03	0	-0.16	0	-0.04	0	0.02	0.01	0	0	0	0	-0.02	0	0.1	-0.2	0	0	0	0	0	0	0	0	0	-0.01	0	0	-0.03
0	-0.01	0	-0.05	0	-0.18	0	0.02	0.01	0	0	0	0	0	0	0	0	-0.02	-0.01	0	0	0	0	0	0	0	0	0	0	0	0	0
0	-0.02	0.02	-0.07	0	-0.04	0	-0.07	0.01	0.01	0	0	0	0	0	0	0	0.04	0.01	0	0	0	0	0	0	0	0	-0.05	0.01	0	0	-0.01
0	0	-0.01	0.05	0	0.22	0	-0.07	0.02	-0.1	0.01	0	0	0	0	0	0	-0.16	-0.32	0	0	0	0	0	0	0	0	0.08	0.01	0	0	0
0	0.03	0.03	-0.05	0	-0.03	0	0.02	0	0.01	0	0	0	-0.01	0	-0.01	0	-0.09	-0.17	0	0	0	0	0	0	0	0	-0.05	-0.01	0	0	-0.01
0	0.07	-0.02	0.05	0	-0.08	0	0.06	0	0.03	0.01	0	0	-0.01	0	-0.03	0	-0.16	-0.11	0	0	0	0	0	0	0	0	-0.03	0	0	0	-0.06
0	-0.08	-0.04	0.06	0	0.13	0	-0.13	0.01	0	0	0	0	-0.01	0	-0.01	0	-0.05	-0.03	0	-0.02	0	0	0	0	0	0	-0.07	-0.01	0	0	-0.02
0	0.03	0	0.05	0	-0.15	0	-0.27	0	0.01	0	0	0.01	-0.01	0	-0.02	0	0.11	-0.26	0	0	0	0	0	0	0	0	0.04	0	0	0	0
0	-0.06	0.03	-0.11	0	-0.08	0	0.13	0.02	0.01	-0.01	0	0.01	-0.03	0	-0.02	0	-0.17	0.02	0	0	0	0	0	0	0	0	0.07	0	0	0	-0.02
0	-0.08	0.07	0.09	0	0.14	0	-0.11	0	-0.11	0	0	0.01	-0.01	0	0.22	0	0.24	0.12	0	-0.01	0	0	0	0	0	0	0.04	0.01	0	0	0.06
0	-0.06	0	-0.07	0	-0.17	0	-0.02	-0.04	-0.07	0	0	0	0	0	-0.04	0	-0.05	0.33	0	0	0	0	0	0	0	0	-0.04	-0.01	0	0	-0.03
0	0	-0.02	0.02	0	-0.11	0	-0.02	0	0.03	0	0	-0.03	0	0	-0.02	0	-0.06	-0.06	0	-0.01	0	0	0	0	0	0	0.02	0.01	0	0	0
0	-0.05	0.07	-0.09	0	0.55	0	0.3	0.04	0.04	0	0	0.01	0	0	-0.01	0	-0.08	-0.06	0	0.03	0	0	0	0	0	0	-0.01	-0.01	0	0	0.1
0	0.05	0.02	0.02	0	-0.27	0	-0.06	0.01	0.01	0	0	0	-0.01	0	-0.04	0	0.15	-0.15	0	0	0	0	0	0	0	0	-0.03	0	0	0	-0.01
0	0.04	-0.02	0.08	0	-0.38	0	0.15	0.01	0.04	-0.01	0	0.04	0.22	0	-0.03	0	0.19	0.29	0	0.02	0	0	0	0	0	0	0.05	0.01	0	0	-0.02
0	-0.02	-0.01	0	0	-0.08	0	-0.02	0	0.01	-0.01	0	0.01	0	0	-0.01	0	-0.04	-0.1	0	0	0	0	0	0	0	0	-0.01	-0.01	0	0	-0.02
0	0.02	0.01	-0.08	0	-0.05	0	-0.07	0.01	-0.1	0.01	0	0	0	0	-0.02	0	-0.08	0.16	0	-0.01	0	0	0	0	0	0	-0.02	0	0	0	-0.06
0	0.02	0.01	-0.03	0	-0.02	0	-0.01	0	0	-0.02	0	0	0	0	-0.02	0	-0.05	-0.05	0	0.01	0	0	0	0	0	0	-0.01	0	0	0	-0.05
0	-0.04	-0.1	0.02	0	0.28	0	0.23	0	0.03	-0.02	0	0.04	0	0	0	0	0.24	0	0	-0.01	0	0	0	0	0	0	-0.04	0	0	0	0
0	-0.02	-0.03	0.12	0	0.64	0	-0.06	0.02	0.04	-0.01	0	0.03	0	0	0	0	0.25	-0.13	0	0	0	0	0	0	0	0	0	0	0	0	0.01
0	-0.03	-0.02	0.19	0	-0.11	0	0.13	0.01	0.01	0	0	0.02	0	0	-0.01	0	0.16	0.46	0	0	0	0	0	0	0	0	0.01	-0.01	0	0	-0.03
0	0.03	0.01	0.05	0	-0.08	0	-0.01	0	0.03	0	0	0	0	0	-0.02	0	-0.23	-0.1	0	-0.01	0	0	0	0	0	0	0	0.01	0	0	0.02
0	0.04	-0.01	-0.08	0	0.06	0	-0.03	-0.02	0.02	0	0	0.01	0	0	-0.02	0	-0.05	-0.11	0	-0.01	0	0	0	0	0	0	-0.02	0	0	0	-0.05
0	0.06	-0.02	0.05	0	-0.07	0	-0.11	0	0.01	0	0	0	-0.01	0	0	0	0.13	-0.37	0	-0.01	0	0	0	0	0	0	-0.01	0.01	0	0	-0.01
0	0.05	-0.09	0.05	0	-0.21	0	0.06	0	-0.07	0.03	0	0.01	-0.01	0	-0.03	0	0.1	-0.15	0	-0.03	0	0	0	0	0	0	-0.01	0	0	0	-0.06
0	-0.1	-0.02	-0.08	0	-0.22	0	0.1	0	0.01	-0.01	0	0.01	0	0	-0.02	0	-0.12	0.06	0	0.01	0	0	0	0	0	0	-0.01	0.01	0	0	-0.04
0	0.29	0.2	0.14	0	-0.25	0	0.02	-0.05	0	-0.01	0	0.02	0	0	0	0	0.19	0.14	0	0.01	0	0	0	0	0	0	0	0.01	0	0	-0.03
0	0.06	0.04	0.04	0	0.06	0	-0.08	0	0.02	0	0	0	0	0	-0.01	0	-0.2	-0.11	0	0.01	0	0	0	0	0	0	-0.07	0	0	0	-0.03
0	0.06	-0.01	0.06	0	0.15	0	0.02	0	0.03	0	0	0	-0.01	0	0	0	0.1	0.34	0	0	0	0	0	0	0	0	0.03	0	0	0	-0.03
0	-0.05	0	0.03	0	-0.07	0	0	0	0	0	0	-0.1	0	0	-0.01	0	-0.07	-0.06	0	0	0	0	0	0	0	0	0	0	0	0	-0.05
0	0	-0.05	0.01	0	-0.02	0	-0.02	0	0.01	0.01	0	0	0	0	-0.03	0	0.07	-0.23	0	0	0	0	0	0	0	0	0	-0.01	0	0	-0.03
0	-0.09	-0.03	0.1	0	0.3	0	0.02	0	0.02	0.01	0	0.02	-0.01	0	0	0	-0.08	0.53	0	0	0	0	0	0	0	0	-0.06	0	0	0	0
0	-0.18	0	-0.12	0	-0.19	0	0.07	0	0.02	-0.02	0	0.01	0.14	0	0	0	0.14	-0.15	0	0.01	0	0	0	0	0	0	-0.04	0.01	0	0	-0.05
0	0.05	0	0.03	0	-0.22	0	0.01	-0.01	0	0	0	0.02	0	0	0	0	-0.04	-0.13	0	0.01	0	0	0	0	0	0	0.04	0	0	0	-0.04
0	-0.01	-0.02	0.17	0	-0.27	0	0.11	0.01	-0.11	0.02	0	0.01	0	0	-0.01	0	-0.07	0.57	0	-0.01	0	0	0	0	0	0	0.04	0.01	0	0	0.2
0	0.04	-0.02	0.04	0	-0.03	0	0.02	-0.03	0	0	0	0.01	-0.01	0	-0.04	0	-0.14	-0.06	0	0	0	0	0	0	0	0	0	0.02	0	0	-0.03
0	-0.07	0	-0.12	0	0.29	0	0.1	0.02	-0.07	0.01	0	0.04	0	0	0	0	-0.07	0.61	0	0.01	0	0	0	0	0	0	0	0.01	0	0	0.03
0	0	0	-0.07	0	0.06	0	-0.01	0	0	0	0	0	-0.01	0	0	0	-0.08	-0.06	0	0.01	0	0	0	0	0	0	-0.01	0	0	0	-0.04
0	-0.04	0.03	-0.06	0	-0.01	0	-0.02	0	-0.02	0.02	0	0	0	0	-0.02	0	-0.03	-0.01	0	0	0	0	0	0	0	0	-0.05	0	0	0	-0.03
0	0.01	-0.02	0.01	0	-0.14	0	0.01	-0.01	-0.03	0	0	0	0	0	0	0	-0.03	-0.02	0	0	0	0	0	0	0	0	-0.01	0	0	0	0
0	0.16	0.05	0.07	0	0.01	0	0.22	0.02	0.05	-0.02	0	0	0	0	-0.05	0	0.22	-0.12	0	-0.01	0	0	0	0	0	0	0.07	0.06	0	0	-0.04
0	0.09	0.04	0.04	0	-0.25	0	-0.1	0	-0.09	-0.01	0	0	-0.01	0	-0.04	0	0.11	-0.13	0	0	0	0	0	0	0	0	0.04	0.01	0	0	0
0	0.04	-0.01	0.05	0	-0.18	0	0.06	0.01	0	-0.03	0	0.01	-0.03	0	0	0	0.15	-0.21	0	0.02	0	0	0	0	0	0	-0.08	-0.01	0	0	-0.03
0	0.14	-0.07	0.04	0	-0.22	0	0.2	-0.12	0	-0.02	0	0.03	-0.01	0	-0.03	0	-0.16	0.05	0	-0.01	0	0	0	0	0	0	-0.03	0	0	0	-0.04
0	0.03	0.01	0.07	0	0.22	0	-0.05	0	0	0	0	0	-0.01	0	0	0	0.15	0.21	0	0	0	0	0	0	0	0	0.01	0	0	0	0
0	-0.23	-0.04	-0.19	0	0.17	0	0.21	0	0.02	0	0	0.02	0	0	-0.03	0	0.2	-0.31	0	0.01	0	0	0	0	0	0	-0.09	0	0	0	-0.08
0	-0.02	0.01	0.04	0	-0.26	0	0.03	0	0.01	0	0	-0.03	0	0	-0.02	0	-0.06	-0.03	0	0	0	0	0	0	0	0	0.02	0	0	0	-0.04
0	0.02	0.02	0.04	0	0.05	0	0.06	0	-0.05	-0.01	0	0	0	0	-0.03	0	-0.12	-0.19	0	0	0	0	0	0	0	0	0.03	-0.01	0	0	-0.03
0	-0.03	-0.02	-0.05	0	-0.05	0	0.04	0	0	0	0	0	0	0	-0.01	0	-0.03	-0.14	0	0	0	0	0	0	0	0	0.02	0	0	0	-0.01
0	0.06	0.03	0.02	0	0.08	0	-0.14	0.01	0.01	-0.01	0	0	-0.02	0	-0.01	0	0.07	-0.3	0	-0.01	0	0	0	0	0	0	-0.02	0.01	0	0	-0.03
0	0.03	-0.01	0.11	0	0.34	0	0.02	0	-0.04	0.01	0	0	0	0	0	0	-0.03	0.27	0	-0.01	0	0	0	0	0	0	0	-0.01	0	0	0.01
0	0.01	0	0.02	0	-0.06	0	-0.01	-0.03	-0.07	0	0	0	-0.02	0	-0.02	0	-0.05	-0.14	0	-0.01	0	0	0	0	0	0	-0.02	-0.01	0	0	-0.02
0	-0.01	0.01	0.02	0	0.38	0	0.05	0.01	0.01	0	0	0.01	0	0	-0.02	0	-0.05	-0.09	0	-0.02	0	0	0	0	0	0	0.02	0.02	0	0	0.23
0	0.01	0.04	-0.07	0	-0.12	0	-0.02	0	0	-0.01	0	0	0	0	-0.02	0	-0.07	-0.07	0	0	0	0	0	0	0	0	-0.01	0	0	0	-0.05
0	0.01	0	-0.1	0	0.41	0	0.26	0.01	0	0.01	0	0.01	-0.01	0	0	0	-0.06	0.25	0	0	0	0	0	0	0	0	0.02	0	0	0	0
0	-0.04	0	0.09	0	0.29	0	0.01	0.03	-0.06	0.02	0	0.01	0	0	0.3	0	0.15	-0.03	0	-0.01	0	0	0	0	0	0	-0.01	-0.01	0	0	-0.01
0	0.04	-0.03	0.05	0	-0.05	0	0.14	-0.01	-0.06	0	0	0.01	-0.03	0	0	0	-0.03	0.45	0	-0.01	0	0	0	0	0	0	0.03	0	0	0	0.19
0	0.04	0.02	-0.08	0	0.53	0	0.06	0	-0.05	0.01	0	0.01	0	0	0	0	-0.04	0.23	0	-0.02	0	0	0	0	0	0	0	0	0	0	-0.02
0	0.15	0.07	0.07	0	-0.19	0	0.28	-0.04	-0.05	0	0	0.01	0	0	-0.05	0	-0.09	0.4	0	-0.01	0	0	0	0	0	0	0.01	0.01	0	0	0.17
0	-0.14	0.15	0.1	0	0.24	0	0.04	0.01	0.04	-0.02	0	0.02	0	0	0	0	-0.07	0.26	0	0	0	0	0	0	0	0	0.04	-0.01	0	0	0.12
0	-0.05	0	-0.05	0	-0.15	0	0.02	0.01	-0.01	0.01	0	0.01	0	0	0	0	-0.04	-0.04	0	0	0	0	0	0	0	0	-0.01	0	0	0	-0.03
0	-0.09	0	-0.22	0	0.11	0	0.09	0	0.01	0	0	0.01	-0.01	0	-0.03	0	-0.1	-0.09	0	0	0	0	0	0	0	0	-0.02	0	0	0	0
0	-0.14	-0.02	0.06	0	0.13	0	-0.01	0.01	0.01	0	0	0	0	0	0.22	0	0.15	0.24	0	0.01	0	0	0	0	0	0	-0.01	0	0	0	0.05
0	0.03	-0.01	0.11	0	0.07	0	0.09	0.03	0.03	0	0	0.02	0	0	0	0	-0.05	0.39	0	-0.01	0	0	0	0	0	0	0	0.01	0	0	-0.01
0	-0.02	0	-0.04	0	-0.07	0	-0.06	0	0	0	0	0	0	0	-0.02	0	-0.04	-0.09	0	0	0	0	0	0	0	0	-0.01	0	0	0	-0.02
0	0.02	0	0.01	0	-0.14	0	0.03	0	-0.06	0	0	-0.08	0	0	-0.01	0	0.13	-0.16	0	0.03	0	0	0	0	0	0	0.01	0	0	0	0
0	-0.04	-0.02	-0.06	0	-0.09	0	-0.05	0	0.02	0	0	0	0	0	-0.03	0	0.08	-0.08	0	0.02	0	0	0	0	0	0	-0.02	0	0	0	-0.02
0	-0.03	-0.05	0.06	0	0.15	0	0.15	-0.17	0.01	-0.02	0	0	0	0	0	0	-0.2	0	0	0	0	0	0	0	0	0	-0.06	-0.01	0	0	-0.05
0	0.04	0.01	0.05	0	-0.34	0	0.07	-0.07	0.02	0.02	0	0	0	0	-0.01	0	-0.18	0.16	0	-0.01	0	0	0	0	0	0	0.03	0	0	0	-0.08
0	-0.03	-0.03	0.03	0	0	0	0.01	0.01	0.01	0	0	0	0	0	0	0	-0.09	-0.32	0	0	0	0	0	0	0	0	0.06	0	0	0	-0.05
0	-0.09	0.01	0.04	0	0.18	0	-0.21	0	0.02	0.01	0	0.04	-0.02	0	-0.01	0	-0.2	-0.21	0	-0.02	0	0	0	0	0	0	-0.08	0	0	0	0.22
0	0.07	0.02	0.22	0	0.24	0	0.01	0.01	0.02	-0.01	0	0	-0.01	0	-0.01	0	0.3	-0.13	0	0.02	0	0	0	0	0	0	-0.01	0.01	0	0	-0.04
0	-0.02	-0.03	0.05	0	-0.07	0	-0.03	0	0	0	0	0	0	0	-0.01	0	-0.07	-0.16	0	0	0	0	0	0	0	0	0	0	0	0	-0.02
0	0.01	-0.01	0.01	0	-0.29	0	0.14	0	0	0	0	0.02	-0.01	0	-0.02	0	-0.14	-0.08	0	-0.01	0	0	0	0	0	0	0.05	0.01	0	0	-0.07
0	0.03	-0.07	0.02	0	-0.02	0	-0.02	0	-0.04	0.01	0	0	0	0	-0.03	0	0.11	-0.19	0	0	0	0	0	0	0	0	0.01	0.01	0	0	-0.04
0	-0.1	-0.01	-0.09	0	0	0	0.03	0	0.01	0.01	0	0	0	0	-0.01	0	-0.08	-0.01	0	0	0	0	0	0	0	0	-0.05	0	0	0	-0.01
0	-0.09	-0.01	0.04	0	-0.01	0	-0.16	0	0.01	0	0	0	-0.01	0	-0.01	0	-0.13	0.06	0	0.03	0	0	0	0	0	0	-0.02	0	0	0	0.01
0	-0.02	0	-0.02	0	-0.1	0	0.02	0	0.01	0	0	0	0	0	0	0	-0.04	-0.05	0	-0.01	0	0	0	0	0	0	-0.03	0	0	0	-0.01
0	0	0.02	-0.18	0	-0.07	0	0.08	0	0.02	0.01	0	0.01	0	0	-0.05	0	0.17	-0.12	0	0.01	0	0	0	0	0	0	-0.02	0	0	0	-0.05
0	-0.03	0	0.1	0	0.11	0	-0.06	0.02	0.05	0	0	0	0	0	0.41	0	0.21	-0.09	0	0	0	0	0	0	0	0	-0.04	0	0	0	-0.02
0	-0.06	-0.05	0.04	0	-0.07	0	-0.01	0	0.01	0	0	0.01	-0.03	0	-0.01	0	-0.04	-0.11	0	0	0	0	0	0	0	0	-0.04	-0.03	0	0	-0.01
0	0.05	-0.02	0.03	0	0.07	0	0.03	0	0.01	0	0	0	0	0	-0.02	0	-0.19	-0.21	0	-0.01	0	0	0	0	0	0	-0.02	0	0	0	-0.04
0	-0.11	0.04	0.02	0	0.15	0	-0.11	0.01	0.01	-0.01	0	0.03	0	0	-0.01	0	-0.19	-0.02	0	0	0	0	0	0	0	0	-0.01	0	0	0	-0.07
0	0.11	-0.07	0.07	0	0.01	0	-0.02	0.01	0.01	0	0	0.01	0	0	-0.01	0	0.24	0.44	0	-0.03	0	0	0	0	0	0	0	0	0	0	-0.03
0	0.03	0.01	-0.03	0	-0.05	0	0.01	0	-0.03	0	0	-0.06	-0.01	0	-0.02	0	-0.05	-0.09	0	0	0	0	0	0	0	0	-0.04	0	0	0	-0.03
0	0	0	-0.13	0	-0.07	0	-0.04	0.01	0	0	0	0	-0.01	0	-0.01	0	-0.06	0.13	0	0	0	0	0	0	0	0	-0.05	0	0	0	-0.03
0	0	0.01	0	0	-0.19	0	-0.1	0	0	0	0	0	0	0	-0.01	0	0.12	-0.15	0	0.02	0	0	0	0	0	0	0	0.01	0	0	-0.06
0	-0.1	-0.02	-0.21	0	-0.05	0	-0.11	0	0.05	0.03	0	0	0	0	-0.04	0	0.15	0.04	0	-0.01	0	0	0	0	0	0	0	-0.02	0	0	-0.04
0	-0.08	0	-0.12	0	-0.2	0	0.13	-0.03	0.01	0.01	0	0	0	0	-0.05	0	-0.09	0.05	0	-0.01	0	0	0	0	0	0	0.02	0.02	0	0	-0.01
0	-0.13	0.03	-0.13	0	-0.03	0	0.05	-0.07	-0.13	0	0	0	0	0	0	0	-0.16	0.25	0	-0.01	0	0	0	0	0	0	-0.01	0.01	0	0	-0.05
0	-0.03	0.01	0.04	0	0.37	0	-0.09	0.01	0.01	0	0	0.02	0	0	0.21	0	0.13	0.01	0	0	0	0	0	0	0	0	-0.03	0	0	0	0.04
0	0.13	0.02	0.07	0	0.04	0	0.06	0	-0.08	-0.02	0	0.03	0	0	0	0	-0.03	0.4	0	0	0	0	0	0	0	0	0.03	0.01	0	0	0
0	0.02	-0.01	0.02	0	0.09	0	-0.14	-0.06	0	0	0	0.01	0	0	-0.03	0	-0.12	-0.05	0	0.01	0	0	0	0	0	0	-0.01	-0.01	0	0	0
0	-0.02	0	0.02	0	-0.19	0	0.03	0.01	0	0	0	0	0	0	0	0	0.11	-0.21	0	0	0	0	0	0	0	0	0	0	0	0	-0.01
0	-0.02	0	0.05	0	-0.1	0	0	0	0.02	0	0	0	0	0	-0.02	0	-0.05	-0.14	0	0	0	0	0	0	0	0	0.02	0.01	0	0	-0.01
0	0	0.01	-0.06	0	-0.08	0	-0.07	0	0	0.01	0	0	0	0	-0.01	0	0.06	-0.13	0	0	0	0	0	0	0	0	-0.03	0	0	0	-0.04
0	-0.03	0	0.03	0	-0.04	0	-0.03	0	0.02	0	0	0	-0.01	0	-0.03	0	-0.07	-0.23	0	0.01	0	0	0	0	0	0	0.02	0	0	0	-0.04
0	-0.01	-0.01	0.02	0	-0.16	0	-0.03	0.02	0.01	0	0	0	-0.01	0	-0.02	0	0.05	-0.17	0	0	0	0	0	0	0	0	-0.01	-0.02	0	0	-0.01
0	-0.01	-0.01	-0.02	0	-0.11	0	0.05	0	0.01	0.01	0	0	0	0	-0.01	0	-0.06	-0.25	0	0	0	0	0	0	0	0	0	-0.01	0	0	-0.02
0	0.14	-0.05	-0.14	0	0.15	0	0.07	0.03	0.03	-0.02	0	0	0	0	0	0	0.22	0.44	0	-0.02	0	0	0	0	0	0	-0.13	-0.04	0	0	0.05
0	-0.03	0.04	-0.07	0	-0.11	0	-0.05	0	-0.04	0	0	0	0	0	0	0	0.06	-0.06	0	0	0	0	0	0	0	0	-0.03	0	0	0	0
0	-0.03	0	-0.04	0	-0.03	0	0.05	0	0	0	0	0	-0.01	0	-0.02	0	-0.02	-0.09	0	0	0	0	0	0	0	0	-0.01	0	0	0	-0.02
0	0	0.01	0.12	0	0.17	0	0.07	-0.04	0	0	0	0	0	0	-0.02	0	-0.09	0.36	0	0.01	0	0	0	0	0	0	0.09	0	0	0	-0.03
0	-0.05	0	0.17	0	0.11	0	0.07	0.01	0.02	-0.03	0	0.01	0	0	-0.01	0	-0.05	-0.05	0	0.04	0	0	0	0	0	0	0.04	0	0	0	0.47
0	0.1	-0.02	-0.09	0	-0.11	0	0.04	0.01	0.01	0.01	0	0	0	0	-0.03	0	-0.08	-0.16	0	0	0	0	0	0	0	0	-0.02	0	0	0	-0.02
0	-0.03	-0.05	0.05	0	0.53	0	-0.1	0	0	-0.01	0	0	0	0	0.36	0	-0.09	-0.05	0	0	0	0	0	0	0	0	-0.02	0	0	0	-0.03
0	-0.07	0	0.03	0	-0.18	0	-0.03	0	0	0	0	0	-0.01	0	0	0	-0.06	-0.06	0	0.01	0	0	0	0	0	0	-0.01	0	0	0	-0.05
0	0.1	0.01	-0.08	0	0.22	0	0.07	0	0	0	0	0	0	0	-0.01	0	0.2	0.32	0	-0.02	0	0	0	0	0	0	-0.02	0.01	0	0	-0.04
0	0	0.04	0.06	0	-0.02	0	-0.11	0.01	0.02	0	0	0.01	0	0	-0.02	0	-0.13	-0.06	0	0.01	0	0	0	0	0	0	0.01	0	0	0	-0.04
0	0.06	0.03	0.05	0	-0.13	0	0.09	0.01	0	0.01	0	-0.11	-0.01	0	-0.04	0	-0.12	-0.18	0	-0.01	0	0	0	0	0	0	0.05	0	0	0	-0.04
0	-0.02	-0.01	0.04	0	-0.03	0	0.08	0	0	0	0	0.01	0	0	0	0	-0.04	0.77	0	0.01	0	0	0	0	0	0	-0.01	0	0	0	-0.02
0	0.1	0.04	-0.06	0	-0.3	0	-0.06	0	0.01	0	0	0	0	0	0	0	0.09	-0.05	0	0	0	0	0	0	0	0	-0.03	0	0	0	-0.01
0	0.06	0.04	-0.13	0	0.65	0	-0.05	0.03	0.01	0	0	0.01	0	0	0	0	0.2	-0.06	0	0.01	0	0	0	0	0	0	-0.01	0	0	0	-0.02
0	0	0	-0.07	0	-0.08	0	-0.04	0	0	0	0	0	0	0	-0.01	0	0.03	-0.22	0	0	0	0	0	0	0	0	0.01	0	0	0	-0.04
0	-0.01	0	-0.05	0	-0.09	0	-0.02	-0.04	0	0	0	0	0	0	0	0	-0.02	0	0	0	0	0	0	0	0	0	-0.04	0	0	0	-0.01
0	0.01	0.03	0.04	0	0.12	0	-0.23	0	0	0	0	0.03	0	0	0	0	0.12	-0.24	0	-0.02	0	0	0	0	0	0	0	-0.03	0	0	-0.03
0	0.09	0.01	0.08	0	0.13	0	0.1	0.01	0.01	-0.01	0	0	0	0	0	0	0.14	0.08	0	0.01	0	0	0	0	0	0	0.02	0	0	0	0.05
0	-0.03	0.03	-0.05	0	0.01	0	-0.01	0	0.01	-0.01	0	0	0	0	-0.02	0	-0.06	-0.07	0	0	0	0	0	0	0	0	0.01	0.01	0	0	-0.04
0	-0.04	-0.07	0.04	0	0.04	0	-0.01	0.03	-0.07	0	0	0.01	-0.01	0	-0.01	0	-0.07	-0.19	0	0	0	0	0	0	0	0	0.03	0	0	0	-0.04
0	-0.09	-0.04	0.06	0	-0.17	0	-0.03	0	0	0	0	-0.07	0	0	0	0	0.11	-0.05	0	0	0	0	0	0	0	0	0	0	0	0	0
0	0.04	0	0.05	0	0.15	0	0	-0.01	0	0	0	0	-0.01	0	-0.01	0	-0.07	0.49	0	0.03	0	0	0	0	0	0	0	-0.01	0	0	0.03
0	0.04	-0.01	0.04	0	0.22	0	0	-0.03	0.01	-0.01	0	0.01	-0.01	0	0	0	-0.06	0.54	0	0	0	0	0	0	0	0	0.03	0	0	0	0
0	0.01	0.02	-0.05	0	-0.03	0	-0.01	0	0	0	0	0	-0.01	0	0	0	-0.05	-0.06	0	-0.01	0	0	0	0	0	0	-0.03	0	0	0	-0.01
0	-0.01	0	0.04	0	-0.06	0	-0.04	0	-0.05	0.01	0	0	-0.01	0	-0.04	0	-0.1	0.01	0	0.01	0	0	0	0	0	0	-0.01	0	0	0	-0.06
0	-0.02	0	0.08	0	0.09	0	0.01	0	0.02	0	0	0	0.08	0	0	0	0.09	0.26	0	0	0	0	0	0	0	0	0.02	0	0	0	-0.04
0	0.01	-0.02	-0.05	0	-0.14	0	-0.01	0	0.03	0	0	0.01	0	0	0	0	-0.03	-0.06	0	0	0	0	0	0	0	0	-0.01	-0.01	0	0	-0.01
0	-0.19	-0.09	0.12	0	-0.12	0	0.12	0	0	-0.01	0	0.01	0.09	0	-0.01	0	0.14	-0.36	0	0.02	0	0	0	0	0	0	0.06	0.01	0	0	-0.01
0	-0.06	0.03	-0.11	0	0.63	0	0.05	0.01	0.01	0	0	0.02	0	0	0	0	-0.09	0.1	0	0.01	0	0	0	0	0	0	-0.06	0	0	0	0.15
0	0.07	-0.02	0.05	0	0.11	0	0.1	0.01	0.02	0.02	0	0.02	0	0	-0.06	0	0.14	-0.36	0	-0.07	0	0	0	0	0	0	-0.13	-0.08	0	0	-0.06
0	0	0	0.01	0	-0.05	0	-0.02	0	0	0	0	0	0	0	-0.01	0	-0.04	-0.05	0	0	0	0	0	0	0	0	-0.02	0	0	0	-0.01
0	-0.06	0	-0.05	0	-0.05	0	0.02	-0.02	0	0	0	0	0	0	-0.02	0	-0.04	-0.05	0	0	0	0	0	0	0	0	0	0	0	0	-0.04
0	-0.02	0.02	0.02	0	-0.11	0	-0.02	0	0.03	0	0	0	0	0	-0.01	0	0.09	-0.2	0	0	0	0	0	0	0	0	0.02	0.01	0	0	-0.05
0	-0.03	0.01	0.06	0	0.45	0	0.09	0	0.01	0	0	0	0	0	0	0	0.1	-0.11	0	0	0	0	0	0	0	0	0.02	0	0	0	0
0	0.03	0	0.02	0	-0.16	0	-0.12	0	0.03	0	0	0	0	0	0	0	0.11	-0.2	0	-0.01	0	0	0	0	0	0	0	0.01	0	0	-0.03
0	0.02	0	0.01	0	-0.04	0	-0.11	0	0	0.01	0	0	0	0	-0.01	0	-0.05	-0.13	0	0	0	0	0	0	0	0	0.02	0.01	0	0	0
0	-0.12	-0.01	-0.19	0	0.19	0	-0.03	0.02	0.02	0.02	0	0.03	0	0	-0.01	0	-0.16	-0.22	0	0	0	0	0	0	0	0	0	0.01	0	0	0.14
0	0.09	-0.01	0.07	0	0.52	0	-0.07	0	0.01	0	0	0	0	0	0	0	-0.06	-0.1	0	0.01	0	0	0	0	0	0	0.16	0.02	0	0	0.1
0	0	0	0.03	0	-0.17	0	-0.05	0	0	0	0	0	0	0	-0.01	0	-0.04	-0.08	0	0	0	0	0	0	0	0	0	0	0	0	-0.03
0	0.17	0.05	0.04	0	0.07	0	-0.04	0.01	0.01	0	0	0.02	0	0	0	0	0.14	0.32	0	0	0	0	0	0	0	0	-0.02	-0.01	0	0	-0.02
0	-0.01	0.01	-0.03	0	-0.16	0	-0.03	0.02	0.02	0	0	0	-0.01	0	-0.01	0	0.04	-0.1	0	0	0	0	0	0	0	0	-0.02	0.01	0	0	0
0	0.06	-0.01	0.04	0	0.01	0	-0.04	0	-0.1	0	0	0	0	0	-0.01	0	-0.11	-0.16	0	0.01	0	0	0	0	0	0	0.01	0.01	0	0	-0.06
0	-0.05	0	-0.11	0	-0.02	0	0.04	0	0.01	0	0	-0.06	-0.01	0	-0.02	0	-0.06	-0.05	0	0.01	0	0	0	0	0	0	-0.03	0.01	0	0	0.05
0	0.06	-0.05	-0.04	0	-0.07	0	0	0	-0.01	0	0	0	0	0	-0.01	0	-0.05	-0.15	0	0	0	0	0	0	0	0	-0.04	-0.01	0	0	-0.02
0	-0.03	-0.15	0.05	0	-0.17	0	-0.06	0	0.02	-0.05	0	0.01	0	0	-0.02	0	-0.09	-0.09	0	-0.01	0	0	0	0	0	0	0.21	0.01	0	0	0.05
0	0	0	0.07	0	-0.11	0	0.08	-0.04	0	0	0	0	-0.02	0	-0.01	0	-0.07	-0.09	0	0.01	0	0	0	0	0	0	0.01	-0.02	0	0	-0.04
0	0.1	0.04	0.06	0	0.48	0	-0.12	0	0.02	-0.02	0	0	-0.01	0	-0.04	0	-0.06	0.1	0	-0.03	0	0	0	0	0	0	0.15	0.01	0	0	0
0	-0.02	0.08	0.09	0	0.14	0	0.27	-0.06	0.03	0	0	0	0	0	0	0	0.23	0.03	0	-0.01	0	0	0	0	0	0	-0.04	0	0	0	0
0	0	0	0.03	0	-0.1	0	0.01	0	0.01	0	0	0	0	0	-0.02	0	-0.04	-0.16	0	0.01	0	0	0	0	0	0	-0.01	0	0	0	-0.01
0	-0.02	-0.01	0.05	0	0.04	0	0.07	0	0.01	0.01	0	0	-0.01	0	0	0	-0.01	0.62	0	0	0	0	0	0	0	0	0.03	0	0	0	-0.04
0	-0.14	-0.08	0.02	0	0.02	0	-0.04	0.01	0	-0.01	0	0.02	-0.02	0	-0.04	0	0.05	-0.1	0	0	0	0	0	0	0	0	0.05	0	0	0	-0.01
0	-0.04	0	-0.04	0	-0.1	0	0	0	0	0	0	0	0	0	-0.02	0	-0.05	-0.05	0	0	0	0	0	0	0	0	-0.01	0	0	0	-0.04
0	-0.01	0.01	0.01	0	0.07	0	0.03	0	0.03	0	0	-0.07	-0.01	0	-0.02	0	-0.06	-0.15	0	0	0	0	0	0	0	0	0	0	0	0	0.01
0	-0.02	-0.01	0.09	0	0.13	0	-0.26	0.01	0.01	0.02	0	0	0	0	-0.02	0	0.1	-0.12	0	0	0	0	0	0	0	0	-0.04	-0.01	0	0	-0.03
0	0.05	0.02	0.09	0	0.64	0	0	0	0.01	0	0	0	0	0	0	0	-0.03	-0.1	0	-0.01	0	0	0	0	0	0	0.02	-0.01	0	0	-0.01
0	0.02	0	-0.04	0	-0.11	0	0	0	0	0	0	0	0	0	0	0	-0.02	-0.1	0	0.01	0	0	0	0	0	0	0	0	0	0	-0.01
0	-0.15	-0.09	-0.05	0	-0.12	0	0.16	0	0	0	0	-0.06	0	0	-0.01	0	0.08	0.05	0	0.04	0	0	0	0	0	0	-0.07	-0.03	0	0	0
0	0.02	-0.01	0.03	0	-0.03	0	0	-0.03	0	0	0	0	0	0	-0.02	0	-0.05	-0.14	0	0	0	0	0	0	0	0	0	0	0	0	-0.06
0	-0.11	-0.04	0.18	0	0.31	0	0	0	0.06	0	0	0	-0.01	0	0	0	-0.08	0.47	0	0	0	0	0	0	0	0	-0.08	0	0	0	-0.05
0	-0.04	0.02	-0.09	0	-0.08	0	0.07	-0.02	0.01	0	0	0	0	0	0	0	-0.06	-0.17	0	0	0	0	0	0	0	0	0	0	0	0	-0.03
0	-0.15	-0.04	0.11	0	0.69	0	0.02	0	-0.07	-0.01	0	0.03	0	0	0	0	-0.02	0.19	0	0.01	0	0	0	0	0	0	-0.03	-0.02	0	0	0.06
0	0.02	-0.03	0.03	0	-0.1	0	-0.05	0	0	0	0	0	0	0	-0.03	0	0.06	-0.08	0	0	0	0	0	0	0	0	0	-0.01	0	0	-0.05
0	0.21	-0.05	0.15	0	-0.17	0	0.31	0.01	0.03	-0.01	0	0.02	0	0	0	0	-0.1	0.39	0	0	0	0	0	0	0	0	-0.02	0	0	0	-0.04
0	-0.06	-0.03	0.03	0	-0.16	0	0.02	0	0	0	0	-0.2	0	0	0.27	0	0.08	-0.25	0	0	0	0	0	0	0	0	-0.01	-0.02	0	0	0.03
0	0	-0.02	-0.03	0	-0.11	0	-0.02	0.01	0.01	0	0	0	0	0	0	0	-0.02	-0.1	0	0	0	0	0	0	0	0	0	0	0	0	0
0	0.08	0.01	-0.13	0	0.11	0	-0.09	-0.05	-0.11	0	0	0.01	0	0	0	0	0.14	-0.19	0	0	0	0	0	0	0	0	0.01	0.01	0	0	-0.07
0	0.03	-0.03	0.02	0	-0.01	0	0.01	0	-0.05	0	0	0	0	0	0	0	-0.04	-0.12	0	0.01	0	0	0	0	0	0	0	0	0	0	-0.01
0	-0.01	0.02	0.07	0	0.16	0	0.17	0.01	0.02	-0.01	0	0	0	0	0	0	0.17	0.01	0	-0.01	0	0	0	0	0	0	0.06	0	0	0	-0.03
0	0.18	0.07	0.08	0	0.21	0	0.26	0.01	0.02	-0.02	0	0	0	0	0	0	-0.09	-0.07	0	-0.01	0	0	0	0	0	0	-0.01	0.02	0	0	0
0	0.05	-0.01	0.02	0	-0.1	0	0.03	0.01	-0.08	0	0	0	0	0	0	0	-0.02	0.77	0	0	0	0	0	0	0	0	-0.01	0	0	0	0.09
0	-0.01	0	-0.09	0	-0.07	0	-0.01	-0.01	0.01	0	0	0	0	0	0	0	-0.02	-0.04	0	0.01	0	0	0	0	0	0	0	0	0	0	-0.01
0	0.09	0.03	0.07	0	0.37	0	0.12	0.01	0.01	0	0	0.02	0	0	0	0	-0.04	0.04	0	0.01	0	0	0	0	0	0	0.05	0	0	0	-0.04
0	-0.03	0.03	0.03	0	-0.16	0	0.1	0.02	0	-0.01	0	-0.09	0	0	-0.05	0	-0.09	0.04	0	0	0	0	0	0	0	0	0.01	0	0	0	-0.03
0	0.1	0.01	0.1	0	0.38	0	-0.11	0.01	0.02	0	0	0.01	-0.01	0	-0.01	0	0.05	0.05	0	-0.02	0	0	0	0	0	0	0.01	0.02	0	0	-0.01
0	-0.08	-0.01	0.07	0	-0.2	0	0.03	0	0.03	-0.01	0	0.01	0	0	-0.04	0	0.12	-0.19	0	-0.01	0	0	0	0	0	0	-0.01	0	0	0	-0.04
0	-0.04	-0.03	-0.06	0	0.06	0	-0.06	0	0.01	-0.01	0	0	0	0	0	0	0.07	-0.06	0	0	0	0	0	0	0	0	-0.02	0	0	0	-0.04
0	-0.09	0	-0.08	0	0.38	0	0.05	0	0.04	0	0	0.03	0	0	-0.01	0	-0.07	0.57	0	0	0	0	0	0	0	0	-0.06	0	0	0	-0.03
0	0.05	0.01	0.04	0	-0.24	0	-0.06	0.01	0.02	-0.01	0	0	0	0	-0.01	0	0.14	-0.1	0	0	0	0	0	0	0	0	0	0	0	0	-0.03
0	-0.07	-0.02	0.14	0	0.08	0	0.26	0.01	0.01	0	0	0.04	0	0	-0.01	0	0.26	-0.09	0	0.01	0	0	0	0	0	0	0.13	-0.01	0	0	-0.04
0	-0.11	0	0.09	0	-0.02	0	0.21	0	0.01	0	0	0.01	0	0	0	0	0.16	0.18	0	0	0	0	0	0	0	0	-0.01	0.02	0	0	0.21
0	0	0	0.03	0	-0.05	0	0	0	0	0	0	0	0	0	-0.02	0	-0.01	-0.14	0	-0.01	0	0	0	0	0	0	0	0	0	0	-0.04
0	-0.01	0	-0.02	0	-0.1	0	0	0	0	0	0	0.01	0	0	0	0	-0.08	0.01	0	0	0	0	0	0	0	0	-0.02	-0.03	0	0	0.01
0	-0.01	0.01	-0.02	0	-0.11	0	-0.02	0	0	0	0	0.01	0	0	0	0	-0.02	-0.06	0	0	0	0	0	0	0	0	-0.02	0	0	0	-0.01
0	0.04	-0.02	-0.15	0	-0.24	0	0	0	0	0	0	0.01	0	0	-0.02	0	-0.08	0.03	0	-0.02	0	0	0	0	0	0	0.14	0.02	0	0	0.02
0	0.15	-0.12	0.06	0	-0.42	0	0.05	0.02	0.04	-0.01	0	-0.23	-0.01	0	-0.02	0	0.17	0.2	0	0	0	0	0	0	0	0	0.01	0	0	0	-0.05
0	0	0.01	0.04	0	-0.09	0	-0.04	-0.01	0.01	0.01	0	0	0	0	-0.01	0	-0.09	-0.13	0	0	0	0	0	0	0	0	-0.02	0	0	0	-0.07
0	-0.07	0	0.04	0	0.05	0	-0.12	0.01	0.02	0	0	0	0	0	0.09	0	0.15	0.12	0	0	0	0	0	0	0	0	0.03	0	0	0	0.36
0	-0.02	-0.01	0.03	0	-0.25	0	-0.04	0	-0.05	0	0	0	0	0	-0.01	0	-0.06	0.11	0	0	0	0	0	0	0	0	-0.02	0	0	0	-0.04
0	-0.02	0	0.02	0	0.09	0	-0.02	0.01	0.01	0	0	-0.1	-0.01	0	-0.02	0	-0.06	0.04	0	0	0	0	0	0	0	0	-0.02	0	0	0	0.71
0	-0.23	0.01	-0.17	0	0.21	0	0.01	-0.04	0.01	0	0	0.01	0	0	-0.03	0	0.13	-0.12	0	-0.01	0	0	0	0	0	0	-0.04	0.01	0	0	0.01
0	0	0	0.03	0	-0.08	0	-0.06	0.01	0	0	0	0	0	0	-0.01	0	-0.06	-0.08	0	-0.01	0	0	0	0	0	0	0.03	0	0	0	-0.01
0	-0.02	-0.01	-0.04	0	-0.1	0	0.04	0.01	0.01	0	0	0	0	0	0	0	-0.08	-0.1	0	0	0	0	0	0	0	0	-0.01	0	0	0	-0.01
0	0.01	0.01	-0.07	0	-0.23	0	-0.02	-0.01	0	0	0	0	0	0	-0.02	0	-0.04	-0.04	0	0	0	0	0	0	0	0	-0.02	0	0	0	0
0	0.06	0.01	0.1	0	-0.06	0	0.21	0.02	0	-0.01	0	0	0	0	0	0	-0.08	0.44	0	0	0	0	0	0	0	0	0.01	-0.01	0	0	-0.01
0	0.17	-0.03	0.06	0	0	0	-0.04	0	0.02	0	0	0	0	0	0	0	0.16	-0.53	0	0	0	0	0	0	0	0	0.01	0	0	0	-0.09
0	-0.08	-0.05	-0.03	0	-0.18	0	0.09	-0.02	-0.03	0.02	0	0	0.03	0	0	0	0.06	0.04	0	0	0	0	0	0	0	0	-0.01	-0.01	0	0	-0.03
0	-0.16	0.01	0.09	0	-0.07	0	0.05	0.02	-0.13	0.04	0	-0.33	-0.01	0	-0.01	0	0.09	0.04	0	-0.02	0	0	0	0	0	0	0.08	0.03	0	0	-0.07
0	-0.06	0	0.06	0	0.16	0	0.04	0.01	0.01	0	0	0	0	0	0	0	-0.02	0.49	0	0.01	0	0	0	0	0	0	0.01	0.01	0	0	0
0	-0.01	-0.01	0.09	0	0.02	0	0.13	0.01	0.01	0.02	0	0.01	0	0	-0.01	0	-0.05	0.03	0	0	0	0	0	0	0	0	0	0.01	0	0	0.42
0	0.04	0.02	-0.24	0	-0.16	0	0.14	0	-0.15	0.01	0	0.02	0	0	-0.04	0	0.16	0.02	0	0.02	0	0	0	0	0	0	-0.09	0.01	0	0	-0.05
0	-0.18	0	-0.08	0	0.02	0	-0.01	-0.04	-0.04	0	0	0.01	-0.01	0	-0.02	0	-0.05	0.18	0	0	0	0	0	0	0	0	0	0	0	0	-0.03
0	0.06	0.02	0.01	0	-0.11	0	-0.03	-0.03	0.01	0	0	0	0	0	-0.01	0	-0.05	-0.14	0	0	0	0	0	0	0	0	0	0	0	0	-0.04
0	0.05	-0.07	0.08	0	0.12	0	-0.18	0.01	-0.07	-0.01	0	0.01	-0.01	0	-0.03	0	0.1	-0.23	0	0.03	0	0	0	0	0	0	-0.02	-0.03	0	0	-0.06
0	0	-0.03	-0.06	0	0.06	0	-0.05	0	0	-0.01	0	0	0	0	0.14	0	0.13	0.31	0	0	0	0	0	0	0	0	0.03	0	0	0	0.21
0	0.05	0.02	0.03	0	-0.16	0	-0.05	-0.01	0	0	0	-0.12	-0.01	0	-0.02	0	-0.08	0.04	0	-0.02	0	0	0	0	0	0	-0.01	0.01	0	0	-0.01
0	-0.14	0.06	0.11	0	0.27	0	-0.32	0.01	0.04	-0.01	0	0	-0.01	0	-0.02	0	-0.13	0	0	0	0	0	0	0	0	0	-0.14	-0.01	0	0	-0.05
0	0.03	0	-0.04	0	-0.08	0	0	0	0.01	-0.01	0	0.01	0	0	0	0	-0.02	-0.03	0	0	0	0	0	0	0	0	-0.06	-0.01	0	0	-0.01
0	-0.08	-0.01	0.07	0	0.32	0	0.08	0	0	-0.01	0	0	0	0	-0.01	0	-0.06	0.38	0	0.01	0	0	0	0	0	0	0	-0.01	0	0	-0.01
0	0.11	-0.03	0.07	0	0.18	0	-0.08	0	0.03	0.01	0	0.03	-0.02	0	-0.01	0	0.34	-0.11	0	-0.02	0	0	0	0	0	0	0.08	0.02	0	0	-0.01
0	0.07	-0.01	-0.19	0	0	0	-0.04	0	0.01	0	0	0.02	-0.01	0	-0.02	0	-0.15	0.29	0	-0.01	0	0	0	0	0	0	-0.12	0	0	0	-0.04
0	-0.06	-0.05	0.04	0	0.36	0	-0.01	0.04	0	-0.05	0	-0.27	-0.01	0	0	0	-0.15	0.08	0	0.06	0	0	0	0	0	0	-0.12	-0.06	0	0	-0.08
0	0.03	0.01	-0.05	0	0.05	0	-0.01	-0.02	-0.05	0	0	0	-0.01	0	-0.02	0	-0.12	-0.08	0	0	0	0	0	0	0	0	-0.04	0	0	0	-0.02
0	0.08	0.05	0.05	0	0.48	0	-0.06	0.01	0	0	0	0	0	0	-0.01	0	-0.02	0.01	0	0	0	0	0	0	0	0	0.02	0	0	0	-0.02
0	0.07	0.01	0.07	0	-0.21	0	-0.07	0	0	0.02	0	0	0	0	-0.03	0	-0.11	-0.16	0	-0.01	0	0	0	0	0	0	0.05	0.02	0	0	-0.08
0	0	0.02	0.03	0	0.35	0	-0.04	0.01	0.03	0	0	0.01	0.1	0	-0.01	0	-0.03	0.01	0	0	0	0	0	0	0	0	0.04	0	0	0	0.16
0	0.06	0	0.03	0	-0.05	0	-0.07	0	0	-0.01	0	0	-0.01	0	-0.01	0	-0.02	-0.12	0	0	0	0	0	0	0	0	-0.02	0	0	0	-0.02
0	-0.01	0.03	0.01	0	0.01	0	-0.07	0	0	0	0	0.01	0	0	-0.02	0	-0.05	-0.16	0	-0.01	0	0	0	0	0	0	-0.01	0	0	0	-0.02
0	0.02	-0.02	-0.12	0	0.45	0	-0.11	0	-0.08	-0.01	0	0.02	0	0	0.4	0	0.25	-0.02	0	-0.02	0	0	0	0	0	0	-0.05	0	0	0	-0.01
0	-0.08	0.02	0.04	0	0.26	0	-0.13	0.01	0.01	-0.01	0	0	0	0	-0.07	0	-0.14	-0.13	0	0	0	0	0	0	0	0	-0.04	-0.01	0	0	0
0	-0.02	0.04	0.09	0	0.2	0	0.09	0	0.01	0.01	0	0.01	-0.01	0	0.3	0	-0.1	0.13	0	0	0	0	0	0	0	0	-0.06	0	0	0	0
0	0.03	0	0.03	0	-0.11	0	0.05	0	-0.04	0	0	0.01	0	0	0	0	-0.03	-0.04	0	0	0	0	0	0	0	0	0	-0.01	0	0	-0.05
0	-0.02	-0.04	-0.04	0	-0.03	0	-0.01	0	0	0	0	-0.02	0	0	-0.01	0	-0.07	-0.13	0	0	0	0	0	0	0	0	-0.01	0	0	0	-0.01
0	-0.03	0	0.01	0	0.22	0	-0.16	0	0.02	0	0	0	0	0	-0.01	0	-0.09	-0.23	0	0	0	0	0	0	0	0	0.01	-0.01	0	0	0.01
0	-0.05	-0.04	-0.05	0	0.77	0	-0.05	0.01	0	0	0	0	-0.01	0	-0.01	0	0.01	0	0	0	0	0	0	0	0	0	0	0	0	0	0.07
0	0.09	-0.03	0.15	0	0.33	0	-0.09	0.01	-0.08	-0.01	0	0.02	-0.02	0	0	0	0.21	0.15	0	0	0	0	0	0	0	0	0	-0.01	0	0	-0.02
0	0.03	0.02	0.15	0	0.06	0	0.03	0.01	0.02	0	0	0.03	-0.02	0	0	0	0.29	0.02	0	0	0	0	0	0	0	0	-0.01	0.01	0	0	0.01
0	0.02	0	-0.01	0	-0.13	0	0.04	0	0	0	0	0.01	0	0	0	0	-0.05	-0.1	0	0	0	0	0	0	0	0	0	0	0	0	-0.07
0	0.05	0	-0.06	0	0.05	0	-0.02	0	0	-0.02	0	0	0	0	-0.03	0	-0.05	-0.19	0	0	0	0	0	0	0	0	-0.01	0	0	0	-0.05
0	-0.06	-0.05	0.09	0	0.05	0	0.11	0.02	0.06	0.01	0	0	0	0	0	0	0.29	0.07	0	-0.01	0	0	0	0	0	0	0.06	-0.02	0	0	0.06
0	-0.07	0	-0.17	0	-0.17	0	0.05	0.02	-0.06	0.01	0	0.01	0	0	-0.01	0	0.09	-0.06	0	0.03	0	0	0	0	0	0	-0.06	-0.01	0	0	0.22
0	-0.02	0.02	-0.07	0	-0.01	0	0.05	0	0	0	0	0	0	0	0	0	-0.07	-0.02	0	0.01	0	0	0	0	0	0	-0.08	-0.01	0	0	-0.01
0	0.03	0	0.09	0	-0.26	0	0.01	0	0.07	0	0	0	0	0	0	0	0.24	0.6	0	-0.01	0	0	0	0	0	0	0.02	0	0	0	0
0	0.04	0.01	0.03	0	-0.22	0	-0.03	-0.01	-0.05	0.01	0	0	0	0	0	0	-0.07	0	0	0	0	0	0	0	0	0	0	0	0	0	-0.03
0	-0.01	0	-0.05	0	-0.1	0	0.02	-0.01	0	0	0	0.01	0	0	-0.01	0	-0.02	-0.09	0	-0.01	0	0	0	0	0	0	-0.02	0	0	0	-0.03
0	-0.09	0	-0.08	0	-0.11	0	0.02	0	0.01	0	0	0	-0.01	0	-0.01	0	-0.06	0.06	0	0	0	0	0	0	0	0	0.01	0.01	0	0	0
0	0.02	0	0.01	0	0.05	0	-0.08	-0.04	0	0	0	0.02	0	0	0	0	-0.05	-0.1	0	-0.01	0	0	0	0	0	0	-0.05	0	0	0	0
0	0	0	-0.05	0	-0.13	0	-0.03	0	0.01	0	0	0.01	-0.01	0	-0.01	0	-0.03	0.05	0	0	0	0	0	0	0	0	-0.01	0.01	0	0	-0.05
0	0.08	0.01	0.09	0	0.02	0	-0.04	0.01	0.02	0	0	0.02	0	0	0.24	0	0.15	-0.02	0	0	0	0	0	0	0	0	0.06	0	0	0	0.09
0	-0.23	-0.11	0.09	0	-0.07	0	0.05	0	0.01	0	0	0.02	-0.01	0	-0.02	0	-0.13	0.23	0	0.01	0	0	0	0	0	0	-0.05	-0.04	0	0	0
0	0.01	-0.02	0.07	0	0.15	0	-0.11	0	0.01	-0.01	0	0.01	-0.03	0	-0.02	0	-0.14	-0.24	0	0	0	0	0	0	0	0	0.05	0.03	0	0	-0.01
0	-0.02	0.02	0	0	-0.11	0	-0.02	0	0	0.01	0	0	0	0	-0.02	0	-0.02	-0.1	0	0.02	0	0	0	0	0	0	0.02	0	0	0	-0.02
0	-0.01	-0.03	0.02	0	-0.18	0	0.01	0.01	0.02	0	0	0.01	-0.01	0	-0.01	0	-0.05	-0.04	0	0	0	0	0	0	0	0	0	0.01	0	0	-0.01
0	0.06	0.03	0.07	0	0	0	-0.09	0	0	0	0	0	-0.01	0	-0.01	0	-0.22	-0.2	0	0	0	0	0	0	0	0	0.03	0	0	0	-0.03
0	-0.07	-0.01	0	0	-0.11	0	0.02	0	0	0	0	0.02	0.06	0	-0.02	0	-0.04	-0.22	0	0	0	0	0	0	0	0	0.03	0	0	0	-0.06
0	0	0	-0.01	0	-0.1	0	-0.02	0	0.01	0	0	0.02	0	0	0	0	-0.01	-0.02	0	0	0	0	0	0	0	0	0	0	0	0	-0.01
0	0.06	0.04	0.04	0	-0.11	0	-0.04	0.01	0.04	0	0	0.01	0	0	-0.03	0	-0.2	-0.07	0	0	0	0	0	0	0	0	0.02	0	0	0	-0.01
0	-0.16	-0.04	0.07	0	-0.06	0	0.16	-0.06	0.01	-0.03	0	0	0	0	-0.03	0	-0.14	-0.01	0	0.04	0	0	0	0	0	0	-0.02	-0.03	0	0	-0.01
0	-0.08	0.04	0.07	0	-0.07	0	-0.1	0	0.01	0	0	0.01	0	0	0.46	0	0.3	0.01	0	0	0	0	0	0	0	0	0.02	0.01	0	0	0.03
0	0.07	0.04	0.11	0	0.29	0	-0.1	0.01	0.01	0	0	0.01	0	0	-0.01	0	0.24	-0.06	0	0.01	0	0	0	0	0	0	0.02	0.01	0	0	-0.03
0	0.08	0.02	0.09	0	-0.14	0	0.02	0	0.03	-0.01	0	0.02	0	0	-0.02	0	-0.17	-0.1	0	0	0	0	0	0	0	0	0.08	0	0	0	-0.02
0	-0.04	-0.02	-0.14	0	-0.04	0	0.19	0	0.02	-0.02	0	0.01	-0.01	0	-0.04	0	-0.23	0.13	0	0.01	0	0	0	0	0	0	-0.06	-0.01	0	0	-0.04
0	-0.05	-0.13	0.15	0	0.12	0	-0.19	0.02	0.03	0.02	0	0.02	-0.01	0	0	0	-0.2	0.02	0	-0.08	0	0	0	0	0	0	0.02	-0.01	0	0	-0.03
0	0.04	-0.02	-0.08	0	0.76	0	0	0	0.01	-0.01	0	0	0	0	-0.01	0	-0.07	0.14	0	0.01	0	0	0	0	0	0	-0.02	0.01	0	0	0
0	-0.01	-0.01	-0.12	0	0.15	0	-0.06	0	0	-0.01	0	0.01	-0.01	0	-0.02	0	-0.13	-0.1	0	0	0	0	0	0	0	0	0.03	0.01	0	0	-0.03
0	0.03	0	0.03	0	0.24	0	-0.05	0.01	0	0.01	0	0.01	0	0	0	0	0.08	0.23	0	0.01	0	0	0	0	0	0	0.03	0	0	0	0.01
0	0.01	-0.01	0.04	0	-0.1	0	-0.02	0	-0.04	0	0	0.01	0	0	-0.02	0	0.08	-0.12	0	0	0	0	0	0	0	0	0	0	0	0	-0.01
0	-0.18	-0.02	-0.11	0	0.29	0	-0.09	-0.04	-0.04	-0.01	0	0	0	0	0	0	-0.02	0.03	0	0	0	0	0	0	0	0	-0.03	0.01	0	0	-0.02
0	0.06	0.06	0.06	0	-0.12	0	0	0	0.04	0	0	0	0	0	-0.02	0	-0.06	-0.23	0	0	0	0	0	0	0	0	-0.01	-0.01	0	0	-0.02
0	0.04	-0.03	0.01	0	-0.08	0	0.03	0	0	0	0	0	0	0	-0.02	0	-0.03	-0.07	0	0	0	0	0	0	0	0	-0.04	-0.01	0	0	-0.02
0	0.05	-0.01	-0.04	0	-0.13	0	0	0	-0.03	0	0	0	0	0	0	0	-0.05	-0.03	0	-0.01	0	0	0	0	0	0	-0.03	0	0	0	-0.02
0	0.04	0.01	0.03	0	-0.26	0	-0.04	0	0.01	0	0	0	0	0	0	0	0.11	-0.2	0	0	0	0	0	0	0	0	0.01	0	0	0	-0.03
0	0	0	0	0	-0.04	0	0.01	0	0	-0.01	0	0	0	0	-0.01	0	-0.08	-0.14	0	-0.01	0	0	0	0	0	0	-0.01	0	0	0	-0.04
0	0.03	0.03	0.02	0	-0.12	0	-0.07	0	0.03	-0.01	0	0	0	0	0	0	-0.11	-0.1	0	-0.01	0	0	0	0	0	0	0.02	0	0	0	-0.03
0	-0.04	0.01	-0.06	0	-0.06	0	0.08	0.01	0	0	0	0	0	0	0	0	-0.02	-0.12	0	0	0	0	0	0	0	0	-0.06	-0.01	0	0	-0.04
0	-0.02	-0.04	-0.12	0	0.22	0	-0.03	0.01	0	-0.01	0	0.01	-0.01	0	-0.03	0	-0.12	0.02	0	0	0	0	0	0	0	0	-0.06	0	0	0	-0.04
0	-0.02	-0.01	0.07	0	-0.08	0	-0.11	0.03	-0.17	0	0	-0.25	-0.01	0	-0.01	0	0.13	0.35	0	-0.01	0	0	0	0	0	0	-0.11	-0.02	0	0	-0.01
0	-0.06	-0.01	0.01	0	-0.18	0	-0.07	0	0	-0.01	0	0	0	0	-0.01	0	-0.06	0.05	0	0	0	0	0	0	0	0	0.01	-0.01	0	0	-0.03
0	0.04	0.03	0.02	0	-0.26	0	-0.04	0.01	0.01	-0.01	0	0	0	0	-0.02	0	-0.03	-0.06	0	-0.01	0	0	0	0	0	0	0.02	0	0	0	-0.05
0	-0.03	0	0.02	0	0.5	0	-0.03	0	0.01	0	0	-0.12	0	0	0	0	-0.05	0.27	0	0	0	0	0	0	0	0	0.02	0.02	0	0	-0.02
0	-0.02	0.01	0.05	0	0.27	0	-0.06	0	-0.12	0.02	0	0	0	0	0	0	0.14	0.13	0	0	0	0	0	0	0	0	0.11	0.01	0	0	0.15
0	0.01	-0.02	-0.19	0	0.26	0	-0.04	0.01	0.03	0	0	0	0	0	-0.02	0	-0.12	-0.14	0	0	0	0	0	0	0	0	-0.02	0	0	0	-0.02
0	-0.03	0.01	0.02	0	0.26	0	0.12	0	-0.11	0.02	0	0.01	0	0	0	0	-0.02	0.47	0	0	0	0	0	0	0	0	-0.08	-0.02	0	0	0.03
0	0.1	0.01	0.08	0	-0.43	0	-0.1	0	-0.04	0.01	0	0	0	0	0.15	0	0.07	-0.14	0	0	0	0	0	0	0	0	-0.01	0	0	0	-0.05
0	0.06	-0.02	-0.05	0	-0.01	0	-0.02	0	0	0	0	0	0	0	-0.01	0	-0.06	-0.06	0	0	0	0	0	0	0	0	-0.05	0	0	0	0
0	-0.17	-0.01	-0.2	0	0.31	0	-0.11	0.01	0	0	0	-0.24	0	0	-0.03	0	0.16	-0.08	0	0.01	0	0	0	0	0	0	0.08	0.04	0	0	-0.02
0	0.03	-0.04	0.05	0	-0.1	0	0	0	0	0	0	0.02	0	0	-0.02	0	0.11	0.75	0	0	0	0	0	0	0	0	-0.01	-0.01	0	0	0
0	0.12	-0.05	-0.15	0	-0.11	0	0.05	0	0	-0.01	0	0.02	0	0	-0.04	0	-0.18	0.19	0	0.01	0	0	0	0	0	0	-0.1	-0.06	0	0	-0.03
0	-0.02	-0.02	-0.08	0	0.11	0	0.07	0	0.01	0	0	0	0	0	-0.04	0	-0.07	-0.17	0	0	0	0	0	0	0	0	-0.05	-0.01	0	0	-0.03
0	-0.06	0.01	-0.06	0	-0.13	0	-0.08	0	-0.02	0	0	0	-0.01	0	0	0	-0.03	-0.11	0	0	0	0	0	0	0	0	0.01	0	0	0	0.07
0	-0.09	-0.05	0.06	0	-0.2	0	0.21	0	0	0	0	0.01	0	0	-0.02	0	-0.17	0.04	0	0.02	0	0	0	0	0	0	-0.02	0	0	0	-0.04
0	-0.08	0.01	0.07	0	-0.05	0	-0.24	0	0.01	-0.01	0	0	0	0	-0.02	0	0.16	-0.11	0	-0.03	0	0	0	0	0	0	0	0	0	0	-0.01
0	0.01	-0.01	-0.1	0	0.17	0	0	0.01	0.01	0	0	0	0	0	-0.01	0	-0.1	-0.3	0	0	0	0	0	0	0	0	-0.04	0.02	0	0	0
0	0.02	-0.02	0.03	0	-0.1	0	-0.04	-0.03	-0.05	0.02	0	0	0	0	0	0	-0.05	-0.02	0	0	0	0	0	0	0	0	0.01	0	0	0	0
0	0	-0.02	0.09	0	-0.12	0	-0.02	0	0	0	0	0.02	0	0	-0.01	0	-0.04	-0.11	0	0	0	0	0	0	0	0	0	0	0	0	-0.04
0	0.07	0.04	-0.05	0	-0.15	0	-0.03	0	-0.02	0	0	0	0	0	-0.03	0	-0.03	-0.03	0	0	0	0	0	0	0	0	0.02	0.01	0	0	-0.02
0	-0.04	0.05	-0.13	0	0.13	0	-0.08	0	-0.05	0.01	0	0	0	0	0	0	-0.05	-0.11	0	0	0	0	0	0	0	0	0.03	0	0	0	-0.01
0	0.03	0	0.15	0	0.14	0	0.02	0.01	0.03	0.01	0	0.01	0	0	-0.01	0	0.33	0	0	0.01	0	0	0	0	0	0	0.04	0.03	0	0	-0.04
0	0.02	-0.01	-0.06	0	-0.04	0	-0.03	0	-0.02	0.01	0	-0.06	0	0	-0.01	0	-0.04	-0.08	0	0	0	0	0	0	0	0	0.03	0	0	0	-0.01
0	-0.02	0.01	0.05	0	-0.28	0	0.1	0	0	0	0	-0.06	-0.01	0	-0.04	0	0.13	-0.19	0	0.01	0	0	0	0	0	0	0.04	0.01	0	0	-0.04
0	-0.03	0.01	-0.09	0	-0.05	0	0.02	0	0	-0.02	0	0.01	0	0	0	0	-0.04	0.03	0	-0.02	0	0	0	0	0	0	-0.04	0	0	0	-0.03
0	-0.19	-0.01	0.02	0	0.04	0	0.04	0.03	0.02	-0.01	0	0.04	0	0	-0.02	0	-0.22	0.04	0	0	0	0	0	0	0	0	-0.01	0	0	0	-0.04
0	0.1	-0.03	0.06	0	-0.29	0	-0.01	0.01	0.01	0	0	0	0	0	0	0	-0.05	0.04	0	0	0	0	0	0	0	0	0.01	0	0	0	-0.09
0	0.06	0.05	-0.1	0	-0.29	0	-0.06	0.01	0	0	0	0	-0.01	0	-0.02	0	0.07	-0.28	0	0.01	0	0	0	0	0	0	0.01	0	0	0	0.15
0	-0.03	0.01	0	0	0.01	0	-0.04	-0.04	0.05	0.02	0	0	-0.01	0	-0.05	0	-0.15	0	0	0	0	0	0	0	0	0	0	-0.01	0	0	-0.06
0	0	0.04	-0.05	0	-0.3	0	0.05	0	0	0	0	0	0	0	0	0	-0.04	-0.11	0	0	0	0	0	0	0	0	0.04	0	0	0	-0.02
0	0.06	0.08	0.06	0	0.01	0	-0.02	0	0	0	0	0.01	0	0	-0.01	0	0.15	0.15	0	0.01	0	0	0	0	0	0	0.13	0	0	0	-0.01
0	0.05	-0.02	0.01	0	0.04	0	-0.02	-0.05	0.02	0.01	0	0	0	0	-0.02	0	-0.14	-0.07	0	0	0	0	0	0	0	0	-0.01	0.01	0	0	-0.06
0	-0.12	0.06	0.05	0	-0.11	0	-0.03	0	0.03	-0.01	0	0.01	0	0	0	0	-0.16	0.02	0	-0.01	0	0	0	0	0	0	0.01	0	0	0	-0.05
0	0.07	0	0.02	0	-0.13	0	-0.01	0	0	-0.01	0	0	0	0	-0.02	0	-0.02	-0.16	0	0	0	0	0	0	0	0	0	0	0	0	-0.01
0	-0.07	0	0.05	0	0	0	0	0	0.01	0	0	0	0	0	-0.02	0	-0.05	-0.11	0	0	0	0	0	0	0	0	0.01	0	0	0	0
0	-0.01	0.01	0.02	0	-0.33	0	-0.01	0.02	0.05	0	0	0	0	0	-0.02	0	-0.09	0.06	0	0	0	0	0	0	0	0	-0.01	0	0	0	0.05
0	-0.06	-0.04	0.06	0	0.25	0	0.11	-0.09	0.01	-0.02	0	0.01	-0.01	0	-0.01	0	0.36	0.17	0	0	0	0	0	0	0	0	-0.06	0.01	0	0	-0.03
0	0.03	-0.01	-0.05	0	0.01	0	0.03	0	0.03	0	0	0.02	0	0	0	0	-0.06	0.04	0	0	0	0	0	0	0	0	-0.04	0	0	0	0.75
0	-0.09	0.02	0.02	0	0.04	0	-0.05	0	0.01	-0.01	0	0.01	0	0	0	0	-0.11	-0.17	0	0	0	0	0	0	0	0	-0.04	0	0	0	0.03
0	0.04	0	-0.06	0	-0.01	0	0	0	0	0	0	0.02	0	0	0	0	-0.01	-0.04	0	0	0	0	0	0	0	0	0	0	0	0	0.81
0	-0.02	0	-0.03	0	-0.02	0	-0.02	0	0	0	0	0	0	0	0	0	-0.02	-0.04	0	0.02	0	0	0	0	0	0	-0.03	0	0	0	-0.02
0	0.09	-0.04	0.09	0	0.56	0	0.05	0.01	0.02	0	0	0.01	0	0	0	0	-0.04	-0.06	0	0	0	0	0	0	0	0	0	0	0	0	0.08
0	-0.07	-0.03	-0.15	0	0.58	0	0.05	0.02	0.01	-0.01	0	0	0	0	-0.02	0	0.15	0.19	0	-0.01	0	0	0	0	0	0	-0.02	0	0	0	-0.01
0	0.3	-0.05	0.14	0	0.2	0	0.04	-0.04	0.06	0	0	0	0	0	0	0	-0.05	0.19	0	-0.01	0	0	0	0	0	0	0.02	-0.01	0	0	-0.09
0	0.05	0.01	0	0	-0.04	0	0.01	0	0.03	0	0	0.01	0	0	-0.01	0	-0.04	-0.21	0	-0.01	0	0	0	0	0	0	0	0.01	0	0	0
0	0.06	-0.02	0.14	0	-0.04	0	0.28	0	0.03	-0.01	0	0.01	0	0	0	0	-0.12	0.3	0	0	0	0	0	0	0	0	0.06	0	0	0	-0.07
0	-0.04	-0.05	0.13	0	0.33	0	0.16	0.01	0.01	0	0	0.01	-0.01	0	-0.04	0	-0.07	0.3	0	0	0	0	0	0	0	0	0.01	0.01	0	0	-0.07
0	-0.01	0	0.02	0	-0.2	0	-0.02	0.01	0.02	0.01	0	0	0	0	-0.01	0	-0.16	0.04	0	0	0	0	0	0	0	0	0.02	0.01	0	0	-0.05
0	-0.05	0.06	0.05	0	0.07	0	-0.09	0.01	0.02	0	0	0	-0.01	0	0	0	-0.12	-0.35	0	0	0	0	0	0	0	0	0.08	0	0	0	-0.07
0	0.1	-0.01	0.02	0	0.16	0	-0.23	0	-0.08	0.01	0	0.01	0	0	-0.04	0	-0.21	0.01	0	0	0	0	0	0	0	0	0.03	0	0	0	0
0	0.02	-0.02	0.09	0	0.16	0	-0.08	0.02	0.01	-0.01	0	0	0	0	0.26	0	0.18	0.07	0	-0.01	0	0	0	0	0	0	-0.01	0.01	0	0	-0.06
0	0	0	0.02	0	-0.07	0	0.01	-0.03	0.03	0	0	-0.05	0	0	0	0	-0.03	-0.14	0	0.01	0	0	0	0	0	0	0	0.01	0	0	-0.03
0	0.1	-0.02	-0.15	0	-0.2	0	-0.01	0.01	0	0	0	0.02	-0.02	0	-0.02	0	-0.1	0.05	0	-0.01	0	0	0	0	0	0	0.03	0.02	0	0	0.01
0	0.16	-0.04	-0.2	0	-0.04	0	-0.01	-0.16	0.01	0	0	0.04	-0.02	0	-0.03	0	0.14	-0.12	0	-0.01	0	0	0	0	0	0	-0.14	-0.01	0	0	0.02
0	0.07	-0.1	0.09	0	-0.32	0	0.31	0.02	0.03	0	0	0.01	-0.01	0	0.47	0	0.23	-0.05	0	0.03	0	0	0	0	0	0	-0.03	-0.01	0	0	0.01
0	-0.05	0.01	-0.02	0	-0.07	0	-0.01	0	0.01	0	0	0	0	0	0	0	-0.02	-0.05	0	-0.01	0	0	0	0	0	0	-0.03	0	0	0	-0.01
0	-0.11	-0.02	-0.07	0	-0.11	0	0.03	0	0	-0.01	0	0.01	0	0	-0.03	0	-0.03	0.07	0	0	0	0	0	0	0	0	-0.03	-0.01	0	0	-0.01
0	-0.06	-0.06	-0.21	0	0.13	0	-0.1	0.01	-0.16	0.01	0	0.02	-0.01	0	-0.05	0	-0.1	0.42	0	0	0	0	0	0	0	0	-0.14	-0.01	0	0	-0.05
0	0	0.01	-0.08	0	-0.1	0	0.03	0.01	0.01	0.03	0	0	-0.02	0	-0.01	0	-0.1	-0.12	0	-0.01	0	0	0	0	0	0	0.03	0	0	0	-0.05
0	0.07	0.01	0.12	0	0.58	0	0.03	0	0	-0.01	0	0.03	0	0	-0.02	0	-0.12	0.05	0	-0.01	0	0	0	0	0	0	0	0.01	0	0	-0.02
0	-0.04	0.03	0.02	0	-0.17	0	-0.05	0	0.02	0.01	0	0.01	0	0	-0.05	0	0.1	-0.15	0	-0.01	0	0	0	0	0	0	0.03	0	0	0	-0.02
0	-0.01	-0.01	-0.01	0	-0.18	0	0.02	0	0.01	-0.01	0	0	0	0	0	0	-0.02	-0.1	0	0	0	0	0	0	0	0	-0.01	0	0	0	-0.07
0	0.07	0.03	0.09	0	-0.16	0	-0.11	0.01	-0.06	0.02	0	0.03	0	0	-0.03	0	0.3	0.12	0	0	0	0	0	0	0	0	0.06	0	0	0	0.44
0	-0.03	0	-0.04	0	-0.05	0	-0.05	0	-0.03	0	0	0	0	0	-0.01	0	-0.04	-0.03	0	-0.01	0	0	0	0	0	0	-0.02	0	0	0	-0.01
0	0.05	0.08	-0.12	0	0.22	0	-0.08	0.01	0.04	0.08	0	0.02	0	0	0.38	0	0.22	-0.24	0	-0.02	0	0	0	0	0	0	0.13	0.01	0	0	-0.02
0	0.1	0	-0.05	0	0	0	0.01	-0.01	-0.12	0	0	0	-0.01	0	0	0	0.26	0.68	0	0.01	0	0	0	0	0	0	-0.01	0.01	0	0	-0.01
0	-0.04	-0.01	-0.04	0	-0.09	0	-0.01	0	0.02	0	0	0	0	0	0	0	-0.04	-0.09	0	0	0	0	0	0	0	0	0.04	0	0	0	-0.03
0	0.08	0	0.02	0	0.57	0	-0.06	0.01	0.03	0	0	0.01	0	0	0.1	0	-0.06	-0.16	0	-0.01	0	0	0	0	0	0	0.04	0.01	0	0	0.02
0	0.05	-0.01	-0.04	0	-0.07	0	-0.03	0	0	-0.01	0	0	0	0	-0.02	0	-0.03	-0.08	0	-0.01	0	0	0	0	0	0	0	0	0	0	-0.03
0	0	0.08	0.08	0	0.59	0	0.04	-0.01	0.02	0	0	0.02	0.07	0	0	0	-0.06	-0.07	0	0	0	0	0	0	0	0	0.01	-0.01	0	0	-0.01
0	0.06	0.03	-0.07	0	0.03	0	0	-0.05	0.01	0	0	0	0	0	0	0	-0.08	-0.09	0	0	0	0	0	0	0	0	-0.07	0	0	0	-0.03
0	0.01	0.03	0.02	0	-0.07	0	-0.11	0.01	-0.08	0	0	0.01	0	0	-0.03	0	-0.09	-0.05	0	-0.01	0	0	0	0	0	0	0.03	0	0	0	-0.01
0	-0.01	0.02	0.04	0	0.39	0	-0.11	0	0	0	0	0	0	0	0	0	0.13	0.16	0	0	0	0	0	0	0	0	-0.03	0	0	0	-0.01
0	-0.08	0	0.02	0	-0.12	0	-0.1	0	0	0	0	0	0	0	-0.01	0	0.05	-0.05	0	0	0	0	0	0	0	0	-0.02	0	0	0	0
0	0	0	0.03	0	-0.12	0	0	0	0.01	0.01	0	0	0	0	0	0	-0.07	-0.13	0	0	0	0	0	0	0	0	0	0	0	0	-0.03
0	0	0.02	0.07	0	0.56	0	0	0	0.01	-0.01	0	0	0	0	-0.01	0	-0.03	0.04	0	0	0	0	0	0	0	0	0.01	0	0	0	0
0	0.19	-0.02	0.05	0	0.18	0	0.07	0.01	0.01	-0.01	0	0	0	0	-0.01	0	0.27	0.01	0	0	0	0	0	0	0	0	0.01	-0.01	0	0	-0.04
0	-0.07	-0.05	0.06	0	0.45	0	0.13	0	0.01	0.02	0	0	0	0	-0.03	0	0.24	-0.09	0	0	0	0	0	0	0	0	0.01	0	0	0	0.02
0	-0.03	-0.01	-0.03	0	-0.13	0	0.02	-0.02	0.02	0	0	0	0	0	0	0	-0.02	-0.05	0	0	0	0	0	0	0	0	0	0	0	0	-0.02
0	-0.05	-0.01	-0.04	0	-0.07	0	-0.01	0	0.01	-0.01	0	0	0	0	-0.01	0	-0.02	-0.04	0	0	0	0	0	0	0	0	0	0	0	0	-0.05
0	-0.01	0	-0.02	0	0	0	-0.05	0	0	0	0	0.01	-0.01	0	0	0	-0.07	-0.14	0	0	0	0	0	0	0	0	0	0	0	0	-0.01
0	-0.03	0	0.01	0	-0.1	0	0.01	0	0.02	0	0	0	0	0	0	0	-0.06	-0.21	0	0	0	0	0	0	0	0	0.05	0	0	0	-0.01
0	0.06	0.04	0.04	0	-0.01	0	-0.39	0.01	0.03	0	0	0.01	0	0	-0.03	0	0.11	-0.2	0	-0.02	0	0	0	0	0	0	0.02	0.01	0	0	-0.07
0	0.12	-0.02	0.13	0	-0.16	0	0.18	0.03	0.02	0	0	0	0.16	0	-0.06	0	0.29	0.09	0	0.01	0	0	0	0	0	0	0	-0.02	0	0	-0.01
0	0.15	0.03	0.15	0	-0.04	0	0.32	0.03	0.02	0.02	0	0.04	0	0	-0.01	0	0.23	-0.21	0	-0.02	0	0	0	0	0	0	-0.03	-0.01	0	0	0
0	0.14	0.05	0.08	0	0.12	0	-0.18	-0.17	0.02	0	0	0.01	0	0	-0.01	0	-0.1	-0.25	0	0	0	0	0	0	0	0	-0.01	0	0	0	-0.02
0	0.04	-0.03	-0.08	0	-0.04	0	-0.04	0.01	0.01	0	0	0	-0.01	0	-0.02	0	0.09	-0.09	0	0	0	0	0	0	0	0	-0.09	0	0	0	-0.02
0	0.01	-0.01	-0.04	0	0.03	0	-0.01	0	0.01	0	0	0	0	0	-0.01	0	-0.04	-0.14	0	0	0	0	0	0	0	0	-0.02	0	0	0	0
0	0.06	-0.01	0.06	0	0.13	0	0.11	0	0.01	0	0	0	0.1	0	-0.01	0	0.14	0.05	0	-0.02	0	0	0	0	0	0	0.07	0	0	0	0
0	0.02	-0.01	-0.24	0	-0.01	0	0.05	0.02	-0.07	0.03	0	0.02	-0.01	0	-0.01	0	0.09	0.03	0	-0.01	0	0	0	0	0	0	-0.12	-0.01	0	0	-0.01
0	0.09	-0.01	0.03	0	0	0	0.05	0	0.01	0.01	0	0.01	0	0	0.26	0	0.23	0.08	0	0	0	0	0	0	0	0	0.01	0.01	0	0	-0.02
0	0.06	0.01	0.07	0	0.48	0	0.04	0.01	0	0	0	0	0	0	-0.05	0	-0.12	0.1	0	0.01	0	0	0	0	0	0	0.01	0.02	0	0	0.01
0	-0.04	0.01	-0.07	0	0.08	0	0.03	-0.02	-0.05	0	0	0	0	0	-0.05	0	-0.04	-0.05	0	0	0	0	0	0	0	0	-0.03	0.01	0	0	-0.01
0	0.12	0.12	0.15	0	0.22	0	0.19	-0.03	0.03	-0.02	0	0.01	0	0	-0.03	0	-0.19	0.01	0	0	0	0	0	0	0	0	0.11	0.03	0	0	-0.01
0	0.02	0	-0.11	0	-0.24	0	0.05	0.01	0	0	0	0	0	0	0	0	-0.03	-0.09	0	0.01	0	0	0	0	0	0	0.01	0	0	0	-0.01
0	0.18	0.18	0.06	0	-0.14	0	-0.02	0.02	-0.11	0.02	0	0	0	0	-0.01	0	0.19	0.2	0	-0.02	0	0	0	0	0	0	0.12	0.01	0	0	-0.04
0	0.04	-0.01	-0.02	0	-0.15	0	-0.01	0	0	0	0	0	0	0	-0.02	0	-0.06	-0.05	0	-0.01	0	0	0	0	0	0	-0.01	-0.01	0	0	-0.04
0	-0.07	-0.01	-0.05	0	0.05	0	0.01	-0.04	0.03	0	0	0	0	0	0	0	-0.03	-0.15	0	0.01	0	0	0	0	0	0	-0.02	0	0	0	-0.01
0	0.02	-0.04	0.05	0	-0.23	0	-0.02	0.01	0	0.01	0	0.01	-0.01	0	-0.03	0	-0.02	-0.04	0	0	0	0	0	0	0	0	-0.03	0	0	0	-0.03
0	-0.08	0.03	0.03	0	-0.31	0	0.03	0	0.01	0.01	0	0	0	0	-0.01	0	-0.03	-0.09	0	0.01	0	0	0	0	0	0	-0.01	0	0	0	-0.01
0	-0.03	-0.01	-0.09	0	0	0	-0.03	0.01	0	0	0	0	0	0	-0.03	0	-0.03	-0.15	0	0	0	0	0	0	0	0	-0.04	0	0	0	-0.02
0	0.01	-0.01	0.05	0	0.02	0	0.04	0	0.01	0	0	0	0	0	0	0	-0.07	0.57	0	0.03	0	0	0	0	0	0	0.02	0	0	0	0.06
0	0.16	-0.02	0.15	0	0.06	0	0.06	-0.09	-0.07	0	0	0.02	-0.02	0	0.46	0	0.2	-0.12	0	0.01	0	0	0	0	0	0	-0.01	0.01	0	0	-0.02
0	0.06	-0.02	0.04	0	-0.13	0	0.04	-0.03	0	0.01	0	0.01	-0.02	0	-0.01	0	-0.05	-0.17	0	0	0	0	0	0	0	0	-0.01	0	0	0	-0.01
0	0.25	0.04	0.13	0	0.47	0	0.04	0.06	0.01	-0.01	0	0.06	0	0	0	0	-0.08	-0.19	0	-0.01	0	0	0	0	0	0	0	0.01	0	0	0
0	0.07	-0.05	0	0	-0.1	0	0	-0.01	0	0	0	0	0	0	-0.01	0	-0.03	-0.08	0	0	0	0	0	0	0	0	0	-0.01	0	0	-0.02
0	0.02	0	0.04	0	-0.58	0	-0.1	0	0.01	0	0	0	0	0	-0.01	0	0.04	0.24	0	-0.01	0	0	0	0	0	0	0.12	0	0	0	-0.03
0	0.05	-0.03	-0.14	0	0.01	0	0.05	0	0	0	0	0.02	0	0	-0.01	0	-0.14	0.13	0	0.02	0	0	0	0	0	0	-0.12	-0.16	0	0	-0.02
0	0.02	0.04	0.03	0	0.01	0	0.01	0	0.01	0	0	0.01	0	0	-0.01	0	-0.06	-0.2	0	0	0	0	0	0	0	0	-0.03	-0.01	0	0	-0.03
0	0.07	0.11	0.1	0	-0.1	0	0.06	0	0.01	-0.01	0	0.01	0	0	-0.02	0	0.28	0.12	0	0	0	0	0	0	0	0	0.04	0.01	0	0	-0.02
0	0.04	0.01	-0.07	0	-0.14	0	-0.04	0	0	0	0	0	0	0	-0.01	0	0.08	-0.09	0	-0.02	0	0	0	0	0	0	-0.06	0	0	0	-0.03
0	0	-0.02	0.03	0	-0.04	0	-0.04	-0.03	0.02	0	0	0	-0.01	0	0	0	-0.06	-0.08	0	0	0	0	0	0	0	0	-0.01	0	0	0	0
0	0.03	0.01	0.02	0	-0.19	0	-0.04	0.02	0.02	0	0	0.01	0	0	0	0	-0.08	-0.06	0	-0.03	0	0	0	0	0	0	-0.02	0	0	0	-0.01
0	0.03	0	-0.06	0	0.43	0	-0.03	0	0	0	0	-0.1	0	0	0	0	-0.05	-0.03	0	0	0	0	0	0	0	0	0.02	0	0	0	0.47
0	-0.08	-0.03	0.05	0	-0.13	0	0.04	0.01	-0.1	0	0	0.02	0	0	-0.01	0	0.07	-0.07	0	-0.02	0	0	0	0	0	0	0.04	0	0	0	-0.03
0	0.04	-0.01	0.03	0	0.02	0	-0.05	0.01	0.02	-0.02	0	0	0	0	-0.01	0	-0.21	0.07	0	0.02	0	0	0	0	0	0	-0.06	-0.03	0	0	-0.05
0	0	0.07	-0.08	0	0.05	0	-0.02	0	0.04	-0.01	0	0.02	0	0	-0.02	0	-0.14	-0.16	0	0.02	0	0	0	0	0	0	0	0.01	0	0	-0.05
0	-0.05	0	0.05	0	0.07	0	-0.09	0	0.01	0.02	0	0.02	-0.01	0	-0.03	0	-0.2	-0.24	0	0.04	0	0	0	0	0	0	0	0.02	0	0	0.17
0	0.02	-0.05	-0.1	0	-0.03	0	0.06	-0.01	0.02	0	0	-0.09	0	0	-0.01	0	0.08	-0.1	0	0	0	0	0	0	0	0	-0.01	-0.01	0	0	0
0	0.05	0	-0.09	0	0.23	0	0.18	0.01	0.04	-0.02	0	0.05	0	0	0	0	-0.06	0.38	0	0	0	0	0	0	0	0	-0.03	0	0	0	-0.03
0	-0.06	0	-0.09	0	0.52	0	0.15	0.02	0.05	0	0	0.06	0	0	0	0	-0.08	0.22	0	0	0	0	0	0	0	0	-0.04	0	0	0	-0.01
0	-0.06	0	0.02	0	-0.08	0	-0.06	0.01	0	0.02	0	0.01	0	0	-0.03	0	0.06	-0.08	0	0	0	0	0	0	0	0	-0.07	0	0	0	-0.01
0	-0.03	0.03	0	0	-0.15	0	-0.14	0	0.01	0	0	-0.05	0	0	-0.01	0	0.04	0.09	0	0	0	0	0	0	0	0	0.04	0	0	0	-0.03
0	0.08	-0.03	0.04	0	0.39	0	-0.04	0	0.01	0	0	0.01	0	0	-0.01	0	0.14	0.12	0	0.01	0	0	0	0	0	0	0	-0.01	0	0	-0.03
0	0.03	0.06	0.05	0	0.19	0	-0.02	0	0.01	0	0	0	0	0	-0.02	0	0.17	0.15	0	0.01	0	0	0	0	0	0	0.03	0	0	0	0.02
0	0.01	0.02	-0.06	0	-0.02	0	-0.03	-0.04	0	0	0	0.02	0	0	-0.01	0	-0.04	-0.08	0	0.01	0	0	0	0	0	0	0	0	0	0	-0.04
0	-0.05	0.05	0.07	0	0.03	0	-0.09	0.01	0	0	0	0.03	0	0	-0.03	0	-0.24	-0.04	0	0	0	0	0	0	0	0	0.01	0	0	0	-0.05
0	-0.03	-0.03	0.07	0	-0.23	0	-0.06	0	-0.06	0	0	0.01	0	0	0	0	-0.09	-0.01	0	0	0	0	0	0	0	0	0.01	0	0	0	0
0	0.08	-0.1	0.04	0	-0.32	0	0.01	0	0.02	0	0	0	0	0	-0.02	0	0.1	-0.04	0	0	0	0	0	0	0	0	-0.02	0	0	0	-0.02
0	0.17	-0.07	-0.21	0	0.12	0	0.06	0.03	0.03	-0.01	0	0.01	-0.02	0	-0.02	0	-0.2	-0.08	0	0	0	0	0	0	0	0	-0.17	-0.01	0	0	-0.04
0	0.08	-0.06	-0.12	0	-0.08	0	-0.1	0.02	0.02	0	0	0.01	0	0	-0.02	0	-0.16	0.15	0	-0.01	0	0	0	0	0	0	0	0.01	0	0	-0.06
0	-0.04	-0.03	0.01	0	-0.1	0	-0.02	0	0.02	0	0	-0.08	0	0	0	0	-0.03	-0.13	0	0	0	0	0	0	0	0	-0.01	0	0	0	-0.01
0	0.03	-0.02	0.06	0	0.03	0	-0.08	0	0.03	-0.01	0	0	0	0	0	0	0.14	0.46	0	0.11	0	0	0	0	0	0	-0.01	0	0	0	-0.03
0	-0.01	0.06	0.19	0	-0.08	0	0.05	0	0.04	0.02	0	0	-0.01	0	-0.01	0	0.24	0.08	0	-0.01	0	0	0	0	0	0	0.09	0	0	0	-0.01
0	0.07	0.02	0.01	0	-0.19	0	-0.08	0	0.01	0	0	0.01	0	0	-0.01	0	-0.04	-0.01	0	0	0	0	0	0	0	0	-0.03	-0.01	0	0	-0.02
0	-0.02	0.02	0.06	0	0.66	0	-0.09	0	0.01	-0.01	0	0.02	0	0	-0.01	0	0.11	-0.06	0	0	0	0	0	0	0	0	-0.02	-0.01	0	0	0.07
0	0.02	0	-0.08	0	0.42	0	0.12	-0.08	-0.06	0	0	0	0	0	-0.01	0	0.2	0.2	0	0.03	0	0	0	0	0	0	-0.1	0	0	0	-0.01
0	-0.01	0	-0.05	0	-0.05	0	-0.03	0	0	-0.01	0	0	0	0	0	0	-0.05	-0.1	0	0.01	0	0	0	0	0	0	0.01	0.01	0	0	-0.04
0	0.08	0	0.05	0	-0.16	0	-0.13	-0.07	0	0	0	0.01	0	0	0	0	-0.11	0.07	0	0	0	0	0	0	0	0	0.01	0.03	0	0	-0.03
0	0	-0.02	0.04	0	-0.07	0	0.13	0	0.01	0	0	0.01	-0.01	0	-0.01	0	0.12	0.54	0	0.01	0	0	0	0	0	0	0	-0.01	0	0	-0.01
0	-0.03	0	-0.1	0	-0.01	0	0	0	0.01	0	0	0	0	0	0	0	-0.06	-0.05	0	0	0	0	0	0	0	0	0	0	0	0	-0.03
0	-0.02	0.04	0.05	0	0.05	0	-0.1	0	0.02	-0.01	0	0	0	0	0	0	-0.1	0.73	0	0	0	0	0	0	0	0	-0.02	0	0	0	0.01
0	0.16	0.1	-0.16	0	0.1	0	0.18	0.02	0.03	-0.01	0	0.01	0	0	-0.01	0	-0.09	0.19	0	0.01	0	0	0	0	0	0	0.21	0.02	0	0	-0.01
0	-0.02	0	-0.01	0	-0.09	0	0	0	0.02	0	0	0	0	0	0	0	-0.02	-0.07	0	0	0	0	0	0	0	0	0	0	0	0	-0.03
0	0.01	-0.02	-0.06	0	-0.09	0	0.1	0	0	0	0	0	0	0	-0.01	0	-0.07	-0.11	0	0	0	0	0	0	0	0	-0.02	-0.01	0	0	-0.01
0	0.05	-0.02	0.02	0	0.09	0	-0.02	0	0.01	0	0	0.02	0	0	-0.01	0	-0.04	0.58	0	0.03	0	0	0	0	0	0	-0.04	0	0	0	0
0	0.09	-0.01	0.06	0	-0.01	0	0.1	-0.05	0.01	0	0	0	0	0	0	0	-0.02	0.08	0	0	0	0	0	0	0	0	0.01	0	0	0	0.32
0	0.06	-0.01	-0.08	0	0.23	0	-0.01	-0.05	-0.02	0	0	0	0	0	-0.02	0	-0.05	0.65	0	-0.01	0	0	0	0	0	0	-0.01	0	0	0	0.01
0	-0.01	0.01	-0.05	0	-0.17	0	-0.02	0	0	0	0	0	0	0	-0.01	0	-0.05	-0.07	0	0	0	0	0	0	0	0	0	0	0	0	0
0	0.04	0.02	0.04	0	0.08	0	0.06	0	0.01	0	0	0	-0.01	0	0	0	-0.04	0.51	0	0	0	0	0	0	0	0	-0.01	-0.01	0	0	0
0	0.07	-0.01	-0.11	0	0.19	0	-0.01	0.01	0.04	0	0	0.01	-0.01	0	0	0	0.34	0.16	0	0.01	0	0	0	0	0	0	-0.03	0	0	0	0
0	-0.02	-0.01	0.05	0	-0.09	0	-0.02	0.01	-0.05	0	0	0	0	0	-0.01	0	0.13	-0.25	0	0	0	0	0	0	0	0	0.01	-0.01	0	0	-0.08
0	0.11	0.01	-0.07	0	-0.14	0	-0.06	-0.05	0	0	0	0	0	0	0	0	-0.04	-0.1	0	0	0	0	0	0	0	0	-0.02	0	0	0	0
0	0.09	0	0.06	0	-0.29	0	0.16	0	0	0	0	0	-0.01	0	0	0	-0.09	-0.09	0	0	0	0	0	0	0	0	-0.04	-0.01	0	0	-0.09
0	0.06	-0.02	0.11	0	-0.29	0	0.03	0.01	0.05	0	0	0.01	-0.02	0	-0.01	0	0.3	0.46	0	0	0	0	0	0	0	0	0.01	0.01	0	0	-0.03
0	0.05	0	-0.26	0	-0.16	0	-0.07	0	0.05	0.01	0	0.01	0	0	0	0	-0.12	0.3	0	0	0	0	0	0	0	0	0.01	0	0	0	-0.04
0	0.17	0	0.05	0	0.14	0	-0.03	0.01	0.02	-0.02	0	0.02	-0.01	0	-0.03	0	-0.07	0.49	0	-0.01	0	0	0	0	0	0	-0.02	-0.01	0	0	-0.03
0	0.01	0.03	0.03	0	-0.02	0	-0.07	0	0	0.01	0	0.02	0	0	-0.02	0	-0.13	-0.48	0	0	0	0	0	0	0	0	0.07	0	0	0	0.11
0	0.06	0	0.03	0	0.15	0	-0.16	0.01	0.02	0	0	-0.02	0	0	0	0	-0.16	-0.18	0	-0.01	0	0	0	0	0	0	-0.01	0.01	0	0	-0.03
0	0.08	-0.08	0.1	0	-0.08	0	0.24	-0.08	-0.09	0	0	0	-0.02	0	-0.02	0	0.24	0.36	0	0.04	0	0	0	0	0	0	-0.03	-0.01	0	0	-0.02
0	-0.01	-0.05	0.05	0	-0.08	0	0.02	0.01	0.01	0	0	0.02	0	0	0	0	-0.17	-0.27	0	0	0	0	0	0	0	0	0.03	0.01	0	0	-0.04
0	-0.01	-0.06	-0.05	0	0.08	0	0.29	0.01	0.01	0	0	0	0	0	-0.03	0	-0.08	0.63	0	-0.01	0	0	0	0	0	0	-0.05	-0.01	0	0	-0.02
0	0.04	0.02	-0.15	0	0.55	0	-0.08	0.01	0.05	0	0	0.02	0	0	0	0	-0.05	0.28	0	0.01	0	0	0	0	0	0	-0.12	0	0	0	0.03
0	0.02	0.01	0.05	0	0.2	0	-0.14	0	0.04	0	0	0	-0.01	0	0	0	-0.25	-0.31	0	0	0	0	0	0	0	0	0.04	0	0	0	0.01
0	0.13	0.01	-0.08	0	0	0	0.07	0.01	0	0	0	0.03	-0.01	0	-0.02	0	-0.06	-0.18	0	0	0	0	0	0	0	0	-0.02	-0.02	0	0	-0.03
0	-0.01	0	0.01	0	-0.16	0	-0.07	0	0	0	0	0.02	0	0	0	0	0.07	-0.11	0	-0.01	0	0	0	0	0	0	-0.01	0	0	0	-0.02
0	-0.01	-0.02	-0.05	0	-0.13	0	-0.02	0	0	0	0	0	0	0	-0.01	0	-0.02	-0.02	0	0	0	0	0	0	0	0	-0.01	0	0	0	-0.03
0	0.06	0	0.13	0	0.5	0	-0.05	0.03	0.03	-0.03	0	0.02	-0.01	0	-0.04	0	0.33	-0.29	0	-0.01	0	0	0	0	0	0	0.05	0	0	0	-0.04
0	-0.02	-0.01	-0.11	0	0.22	0	-0.1	0	0.03	0	0	0.01	0	0	-0.02	0	0.08	-0.3	0	0	0	0	0	0	0	0	-0.07	-0.03	0	0	-0.04
0	-0.02	-0.02	0.03	0	0.13	0	0.01	0.02	-0.24	-0.01	0	0	0	0	0	0	0.19	-0.06	0	0.05	0	0	0	0	0	0	-0.21	-0.03	0	0	-0.03
0	-0.03	-0.02	-0.11	0	-0.16	0	-0.05	0.01	0.01	0	0	-0.05	0	0	0.17	0	0.04	-0.09	0	0	0	0	0	0	0	0	-0.02	0	0	0	-0.02
0	-0.06	0	0.02	0	-0.16	0	0.01	0.01	0.01	0.01	0	0.01	0	0	-0.05	0	-0.2	0.08	0	0	0	0	0	0	0	0	0.02	0	0	0	-0.03
0	0.01	0	0	0	0.14	0	-0.02	-0.02	-0.05	0	0	0	-0.01	0	0	0	-0.07	-0.26	0	0.01	0	0	0	0	0	0	0.01	0	0	0	-0.03
0	-0.01	0.01	-0.08	0	-0.03	0	-0.03	0	0.01	0	0	0	0	0	-0.06	0	-0.07	-0.04	0	0	0	0	0	0	0	0	-0.01	0	0	0	-0.06
0	0.04	0.03	0.05	0	0.34	0	-0.1	0.02	0.01	0	0	-0.09	-0.01	0	0	0	0.2	0.15	0	0	0	0	0	0	0	0	0.03	0	0	0	0.01
0	0	-0.01	0.05	0	-0.04	0	-0.03	0.02	0.01	0.01	0	0.02	-0.01	0	-0.04	0	-0.07	-0.16	0	-0.01	0	0	0	0	0	0	-0.01	0.01	0	0	-0.02
0	0.01	0.06	0.08	0	0.01	0	0.1	0	0.01	0	0	0.02	-0.01	0	0.19	0	0.2	-0.06	0	0	0	0	0	0	0	0	0.01	0.01	0	0	-0.03
0	-0.02	0.01	0.04	0	-0.09	0	-0.01	-0.03	0	0	0	0	0	0	-0.01	0	-0.03	-0.01	0	0	0	0	0	0	0	0	0.01	0	0	0	0
0	0.03	0.01	-0.03	0	0.17	0	-0.02	0.01	0.01	0.01	0	-0.08	0	0	0	0	-0.06	0.63	0	-0.01	0	0	0	0	0	0	-0.01	0.02	0	0	-0.02
0	-0.05	0	0.02	0	-0.1	0	-0.02	0	0.01	-0.01	0	0	0	0	-0.02	0	-0.04	-0.05	0	0.01	0	0	0	0	0	0	-0.01	0	0	0	-0.02
0	-0.01	0.02	-0.05	0	-0.12	0	0.08	-0.02	0.01	-0.01	0	0.01	0	0	-0.02	0	-0.04	-0.16	0	0.01	0	0	0	0	0	0	-0.01	0	0	0	-0.02
0	-0.13	-0.06	-0.23	0	-0.19	0	0.12	0.01	0.02	-0.01	0	0	-0.02	0	-0.01	0	0.18	0.2	0	0	0	0	0	0	0	0	-0.15	-0.01	0	0	-0.07
0	0.02	-0.03	-0.06	0	-0.05	0	-0.01	0	0	0	0	0.03	0	0	0	0	0.04	-0.18	0	0	0	0	0	0	0	0	-0.04	0	0	0	-0.02
0	0.16	0.06	0.06	0	0.27	0	0.14	0.01	0.01	0	0	0.02	-0.01	0	0	0	0.2	-0.21	0	-0.02	0	0	0	0	0	0	-0.04	-0.01	0	0	-0.04
0	0.03	-0.02	0.01	0	0.08	0	-0.04	0.02	0.03	0	0	-0.12	-0.01	0	-0.01	0	0.04	0.66	0	0	0	0	0	0	0	0	0.09	0	0	0	-0.02
0	0.04	0.02	0.06	0	0.25	0	0.02	-0.06	0.02	0	0	0.01	0	0	0	0	-0.07	0.34	0	0.02	0	0	0	0	0	0	0.08	0.01	0	0	-0.02
0	0.01	-0.01	-0.11	0	-0.08	0	0.04	0	0.01	-0.01	0	0	0	0	-0.01	0	-0.05	-0.07	0	0	0	0	0	0	0	0	0	0	0	0	-0.01
0	0.02	-0.01	-0.03	0	-0.06	0	0.01	0	0.01	-0.01	0	0	0	0	-0.01	0	-0.06	-0.08	0	0	0	0	0	0	0	0	-0.02	0	0	0	-0.01
0	0.04	0.03	-0.08	0	0.01	0	0.07	0	0.02	0	0	0.01	0	0	0	0	-0.15	-0.19	0	0	0	0	0	0	0	0	-0.01	0	0	0	-0.02
0	-0.17	-0.03	0.02	0	-0.05	0	-0.07	0	0.03	-0.01	0	0	0	0	-0.03	0	0.09	-0.11	0	0.02	0	0	0	0	0	0	0.03	0	0	0	-0.03
0	-0.18	-0.04	0.07	0	-0.11	0	-0.06	0	0.02	0.01	0	0	0	0	-0.01	0	0.19	-0.11	0	-0.01	0	0	0	0	0	0	0.04	0.01	0	0	-0.03
0	-0.03	-0.01	-0.03	0	-0.18	0	0.03	-0.02	0.01	-0.01	0	0	0	0	-0.04	0	-0.05	0.03	0	-0.01	0	0	0	0	0	0	-0.01	0	0	0	-0.01
0	-0.18	-0.06	-0.09	0	-0.06	0	0.18	-0.04	0	0	0	0.01	0	0	0	0	-0.06	0.09	0	0.02	0	0	0	0	0	0	-0.05	0	0	0	-0.01
0	-0.05	0.02	0.08	0	0.04	0	-0.08	0	0.04	-0.02	0	0.02	0.16	0	0	0	0.24	0.21	0	0.01	0	0	0	0	0	0	0.01	0.01	0	0	0.11
0	0.05	0.02	0.01	0	-0.17	0	-0.06	0	0.01	0.01	0	0.01	0	0	-0.01	0	0.06	-0.18	0	0	0	0	0	0	0	0	0	0	0	0	-0.07
0	0.05	0.02	0.01	0	0.14	0	-0.01	0	0.01	0	0	0	0	0	-0.01	0	0.05	0.05	0	0	0	0	0	0	0	0	0	-0.01	0	0	0.4
0	0.05	0	-0.12	0	0.14	0	0.04	-0.01	0.02	0	0	0.01	0	0	-0.01	0	-0.06	0.7	0	0.01	0	0	0	0	0	0	0	0.01	0	0	-0.01
0	-0.13	-0.05	-0.06	0	-0.04	0	0.06	-0.05	-0.14	0	0	0	0	0	-0.02	0	0.11	0.03	0	0	0	0	0	0	0	0	-0.05	-0.01	0	0	-0.06
0	0.03	0.01	0.02	0	-0.11	0	-0.06	0	0	0	0	0	0	0	-0.01	0	-0.06	-0.05	0	0	0	0	0	0	0	0	-0.01	-0.01	0	0	-0.01
0	0.02	0.08	-0.08	0	0.36	0	0.18	0	0.01	-0.02	0	0.01	0	0	0	0	-0.12	0.3	0	0	0	0	0	0	0	0	-0.02	-0.02	0	0	-0.04
0	0.36	0.01	0.17	0	0.01	0	-0.03	-0.05	0.02	0	0	0.01	0	0	-0.01	0	-0.07	0.31	0	-0.02	0	0	0	0	0	0	0.07	0	0	0	0
0	-0.05	-0.01	0.01	0	-0.01	0	0.01	-0.02	0.01	0	0	0	0	0	-0.01	0	-0.03	-0.17	0	0	0	0	0	0	0	0	0	0	0	0	0.01
0	-0.03	-0.02	0.05	0	-0.12	0	0.08	0	0.02	0	0	0.01	-0.02	0	-0.05	0	-0.07	-0.17	0	-0.01	0	0	0	0	0	0	0	0	0	0	-0.04
0	-0.14	0	0.07	0	-0.16	0	-0.09	0.01	0.01	0	0	0.01	0.1	0	-0.02	0	0.09	-0.05	0	-0.01	0	0	0	0	0	0	0	0.01	0	0	-0.02
0	0.04	0.03	0.02	0	-0.11	0	-0.06	0.01	0.01	0	0	-0.04	0	0	0	0	-0.03	-0.18	0	-0.01	0	0	0	0	0	0	0.07	0.03	0	0	-0.05
0	0.14	-0.02	0.08	0	-0.08	0	0.1	-0.03	0.03	-0.01	0	0	0	0	0	0	0	0.56	0	0.01	0	0	0	0	0	0	-0.02	0	0	0	-0.02
0	-0.02	0	-0.07	0	-0.18	0	0.1	0.01	0.01	0	0	0.01	-0.01	0	-0.01	0	-0.06	-0.13	0	0	0	0	0	0	0	0	0.02	0.01	0	0	0
0	0.1	0.07	0.06	0	0.61	0	-0.01	0	-0.08	0	0	0	0.08	0	0	0	-0.05	0	0	-0.01	0	0	0	0	0	0	0.01	-0.01	0	0	0.05
0	0.01	0	-0.02	0	0.01	0	0.01	0	0.01	0	0	0	-0.01	0	-0.04	0	-0.08	-0.09	0	0	0	0	0	0	0	0	-0.05	0	0	0	-0.03
0	-0.04	0.01	-0.03	0	-0.1	0	-0.04	0.01	0	0	0	-0.05	0	0	0	0	-0.06	-0.04	0	0.01	0	0	0	0	0	0	0.05	0	0	0	0
0	-0.04	-0.03	-0.06	0	-0.05	0	0.04	0.01	0.02	0	0	0.01	0	0	-0.04	0	-0.08	-0.01	0	0.01	0	0	0	0	0	0	-0.02	0	0	0	-0.01
0	0.02	0.02	0.02	0	-0.04	0	0.04	0	0	0.01	0	0	0	0	-0.01	0	-0.12	-0.12	0	0	0	0	0	0	0	0	0.01	0	0	0	-0.01
0	0.04	-0.01	0.04	0	0.06	0	-0.06	0	0	-0.01	0	-0.05	0	0	-0.01	0	-0.03	0.53	0	0	0	0	0	0	0	0	0	0	0	0	0.03
0	0.15	-0.05	0.1	0	0.14	0	-0.21	0.01	0	-0.02	0	0	0	0	-0.01	0	0.29	0.33	0	-0.01	0	0	0	0	0	0	0.05	0	0	0	-0.01
0	0.07	0.03	-0.07	0	0.32	0	-0.09	0.01	0.01	0.01	0	-0.12	-0.01	0	0.25	0	0.22	0.08	0	0	0	0	0	0	0	0	0.01	0	0	0	0
0	0.01	0.01	0.03	0	-0.14	0	-0.02	0	0.01	0	0	0	0	0	-0.02	0	-0.05	-0.09	0	-0.01	0	0	0	0	0	0	0	0	0	0	-0.02
0	0.04	-0.02	0.09	0	0.26	0	-0.15	0	0.03	-0.02	0	0.05	0	0	0	0	0.32	-0.06	0	0.06	0	0	0	0	0	0	0.1	0	0	0	-0.02
0	0.03	-0.01	0	0	-0.1	0	-0.06	-0.02	0	0	0	0.01	0	0	-0.02	0	-0.08	-0.05	0	0	0	0	0	0	0	0	-0.02	0	0	0	-0.02
0	0.01	-0.01	-0.04	0	0.09	0	-0.14	0	0.02	0	0	0.02	0	0	0	0	-0.1	-0.12	0	0	0	0	0	0	0	0	0	0	0	0	-0.05
0	-0.04	-0.01	0.04	0	-0.06	0	-0.04	0	0.01	0	0	0	0	0	0	0	-0.06	-0.23	0	0.01	0	0	0	0	0	0	0.05	0	0	0	0
0	-0.14	-0.01	-0.11	0	-0.14	0	0.02	-0.03	0	0	0	0.01	-0.01	0	-0.01	0	-0.06	0.28	0	0	0	0	0	0	0	0	-0.01	0	0	0	-0.02
0	-0.12	0.01	0.08	0	-0.07	0	-0.08	0.03	0.01	-0.01	0	0	-0.01	0	-0.02	0	0.09	-0.13	0	0.03	0	0	0	0	0	0	-0.04	0	0	0	-0.04
0	-0.01	-0.01	-0.1	0	-0.04	0	0	0	0	0	0	0	0	0	-0.01	0	-0.05	-0.09	0	0	0	0	0	0	0	0	-0.03	-0.01	0	0	-0.01
0	0.02	0.03	-0.01	0	-0.05	0	-0.02	-0.01	0	-0.02	0	0	0	0	0	0	-0.07	-0.13	0	0	0	0	0	0	0	0	0	0.01	0	0	-0.01
0	0.06	0	0.02	0	0.36	0	-0.05	0.01	0.02	0	0	0.01	0	0	0	0	-0.05	0.38	0	0	0	0	0	0	0	0	-0.07	0	0	0	0.01
0	-0.02	-0.01	0.05	0	-0.08	0	0.01	0	0	0	0	0	0	0	-0.02	0	-0.11	-0.02	0	0	0	0	0	0	0	0	0	0	0	0	0
0	0.04	0.01	-0.11	0	0.18	0	-0.18	0	0.01	0	0	0	0	0	-0.04	0	-0.03	-0.13	0	0	0	0	0	0	0	0	0	0.01	0	0	-0.05
0	0.05	0	0.02	0	0.15	0	-0.24	0.01	0.01	0	0	0.01	0	0	0	0	-0.09	-0.21	0	0	0	0	0	0	0	0	0.02	0.01	0	0	-0.02
0	0.33	0.01	0.17	0	0.29	0	0	0.04	0.09	-0.01	0	0.03	0	0	-0.02	0	-0.04	0.01	0	-0.03	0	0	0	0	0	0	0.05	0.02	0	0	-0.09
0	-0.01	0	0.03	0	-0.19	0	-0.14	0.02	0	0.01	0	0.02	0	0	-0.01	0	0.12	-0.06	0	0	0	0	0	0	0	0	0	-0.01	0	0	-0.03
0	0	-0.01	0	0	-0.04	0	0	0.01	0.02	0	0	0	0	0	0	0	-0.06	-0.17	0	0	0	0	0	0	0	0	-0.04	0	0	0	-0.02
0	0.07	-0.03	0.1	0	-0.05	0	0	0	0.01	-0.01	0	0	-0.01	0	-0.01	0	0.09	0.58	0	-0.02	0	0	0	0	0	0	-0.01	-0.01	0	0	0.01
0	0.07	0	-0.04	0	0.01	0	0.03	0.01	0.01	-0.03	0	0	0	0	-0.02	0	-0.02	-0.21	0	0.03	0	0	0	0	0	0	-0.05	-0.01	0	0	-0.07
0	-0.01	-0.02	-0.15	0	-0.04	0	-0.01	-0.02	0	0	0	0	0	0	-0.01	0	0.09	-0.13	0	0	0	0	0	0	0	0	-0.01	0	0	0	-0.03
0	-0.01	-0.09	-0.09	0	0.28	0	0.23	-0.01	-0.07	-0.02	0	0.01	0	0	-0.04	0	0.17	0.46	0	0	0	0	0	0	0	0	-0.05	0	0	0	-0.04
0	0.04	-0.05	-0.06	0	0.15	0	0.13	0.04	0.05	0	0	0.05	0	0	-0.01	0	0.19	0.29	0	0	0	0	0	0	0	0	-0.04	-0.02	0	0	-0.03
0	0.08	-0.01	-0.09	0	-0.16	0	0.05	-0.04	0	0	0	0	0	0	-0.02	0	-0.01	-0.08	0	0	0	0	0	0	0	0	-0.01	-0.01	0	0	0
0	0	-0.01	-0.13	0	0.09	0	0.26	0.01	0.02	0	0	0.03	0	0	0	0	-0.1	0.52	0	-0.02	0	0	0	0	0	0	0.03	0.04	0	0	-0.01
0	-0.08	-0.04	0.01	0	-0.14	0	-0.01	0	0.02	0	0	0.03	-0.01	0	-0.05	0	0.06	-0.08	0	0	0	0	0	0	0	0	-0.04	-0.01	0	0	-0.04
0	0.14	-0.03	0.15	0	-0.07	0	-0.03	0	0.01	-0.01	0	0	0	0	0.17	0	0.14	0.2	0	0	0	0	0	0	0	0	0	0	0	0	-0.03
0	-0.04	0.06	0	0	-0.18	0	-0.01	0	0.01	0	0	0.01	0	0	-0.02	0	-0.03	-0.06	0	0	0	0	0	0	0	0	0.01	0	0	0	-0.01
0	-0.16	-0.01	0.08	0	0	0	-0.14	0.02	0.01	-0.06	0	0.01	-0.01	0	-0.03	0	0.24	-0.19	0	-0.01	0	0	0	0	0	0	0	-0.02	0	0	-0.09
0	-0.01	0	-0.03	0	-0.09	0	0	0	0.01	0.01	0	0	0	0	-0.01	0	-0.02	-0.03	0	0	0	0	0	0	0	0	-0.01	0	0	0	-0.03
0	-0.13	0	0.02	0	-0.11	0	0.02	0	0	0	0	0	0	0	-0.02	0	-0.03	-0.01	0	0	0	0	0	0	0	0	-0.03	0	0	0	-0.02
0	-0.04	0.02	0.03	0	-0.01	0	-0.01	0	0	0	0	0.01	0	0	-0.02	0	-0.09	-0.18	0	0	0	0	0	0	0	0	0	0.01	0	0	-0.02
0	-0.15	0	-0.21	0	-0.24	0	0.16	0.01	0.01	0	0	0	0	0	-0.02	0	-0.17	0.17	0	0	0	0	0	0	0	0	0.03	0.01	0	0	-0.03
0	0.06	-0.12	-0.15	0	-0.15	0	0	0	0.03	0.01	0	0.01	-0.03	0	-0.03	0	0.12	-0.06	0	-0.02	0	0	0	0	0	0	-0.04	0	0	0	-0.03
0	0	0.03	0.18	0	-0.01	0	-0.01	0.01	-0.13	-0.01	0	0.01	0.29	0	-0.06	0	0.24	0.09	0	-0.01	0	0	0	0	0	0	0.04	0.01	0	0	-0.04
0	-0.08	0.02	-0.05	0	0.36	0	-0.01	0	0	0	0	0.02	0	0	0	0	0.21	0.24	0	0	0	0	0	0	0	0	0.07	0.01	0	0	-0.02
0	0.11	-0.04	0.02	0	-0.22	0	-0.07	0	0.01	0	0	0.01	0	0	0	0	0.09	-0.18	0	0	0	0	0	0	0	0	-0.03	0	0	0	-0.04
0	0.05	0	0.04	0	-0.21	0	-0.06	-0.02	0.01	-0.01	0	0	0	0	0	0	-0.03	-0.05	0	0	0	0	0	0	0	0	-0.01	-0.02	0	0	-0.03
0	0.01	0.01	-0.06	0	-0.14	0	0	-0.01	0.01	0	0	0.01	0	0	-0.02	0	-0.05	-0.02	0	-0.01	0	0	0	0	0	0	-0.01	0	0	0	-0.03
0	0.07	0.06	0.09	0	-0.15	0	0.03	0	0.03	0.01	0	0.01	0	0	-0.02	0	0.23	0.28	0	0	0	0	0	0	0	0	0.04	-0.01	0	0	-0.06
0	-0.12	-0.06	0.08	0	-0.18	0	0.11	0	0.01	-0.01	0	0.04	0	0	-0.04	0	-0.18	0.02	0	0.03	0	0	0	0	0	0	-0.08	-0.01	0	0	-0.1
0	0.06	0.05	-0.19	0	0.06	0	-0.07	0	0.02	-0.01	0	0.01	0	0	-0.02	0	-0.14	0.19	0	0	0	0	0	0	0	0	-0.2	-0.01	0	0	-0.06
0	0.03	-0.01	0.05	0	-0.3	0	0.07	-0.01	0.02	-0.01	0	0	0	0	-0.02	0	-0.03	0	0	0	0	0	0	0	0	0	0.01	0	0	0	-0.01
0	0.03	0	0.03	0	0.51	0	0.01	0	0	0	0	0	0	0	-0.02	0	-0.05	0.2	0	0	0	0	0	0	0	0	-0.01	0	0	0	0
0	-0.03	0.02	-0.22	0	0.12	0	-0.2	0	0.01	0	0	0.01	0	0	-0.03	0	0.2	-0.11	0	0.01	0	0	0	0	0	0	-0.06	0	0	0	-0.08
0	-0.11	0	0.18	0	0.44	0	-0.1	0.02	0	0	0	0	0	0	0	0	0.34	-0.05	0	0	0	0	0	0	0	0	-0.01	-0.01	0	0	-0.02
0	-0.02	0	-0.23	0	0.37	0	-0.12	0	0.02	0	0	0.02	0	0	-0.03	0	-0.13	-0.07	0	0	0	0	0	0	0	0	-0.04	0	0	0	-0.01
0	0.02	-0.01	0.05	0	-0.37	0	-0.13	0.02	0	0	0	0	0	0	-0.02	0	-0.07	0.29	0	0.01	0	0	0	0	0	0	0.01	0.01	0	0	-0.02
0	-0.09	-0.06	0.06	0	0.04	0	-0.07	0	0	0	0	0	-0.01	0	-0.03	0	0.1	0.65	0	0	0	0	0	0	0	0	0.01	0	0	0	0
0	0.05	-0.02	-0.04	0	0.08	0	0.12	-0.01	-0.09	0	0	0	-0.01	0	0	0	-0.01	0.68	0	-0.01	0	0	0	0	0	0	-0.02	0	0	0	-0.01
0	0.08	-0.04	0.1	0	0.08	0	0.05	0.01	0.02	0.03	0	0.02	0	0	0	0	0.23	0.12	0	-0.02	0	0	0	0	0	0	0.02	0	0	0	0
0	0.08	-0.01	0.03	0	-0.36	0	-0.37	0.01	0.03	0	0	0.03	-0.02	0	-0.01	0	0.21	0.02	0	0	0	0	0	0	0	0	0.03	0	0	0	-0.02
0	0.06	-0.03	0.04	0	-0.07	0	-0.07	0.01	-0.07	0	0	0.01	0	0	-0.01	0	-0.07	-0.21	0	-0.02	0	0	0	0	0	0	0	0.02	0	0	-0.02
0	0.08	0.03	-0.22	0	-0.36	0	0	0	0	0	0	-0.09	0.06	0	0.3	0	-0.12	0.11	0	-0.01	0	0	0	0	0	0	0.03	0.02	0	0	-0.05
0	0	0	-0.08	0	-0.18	0	0.08	0	0.02	0	0	0.01	-0.01	0	-0.03	0	-0.09	0.04	0	0.01	0	0	0	0	0	0	-0.05	0	0	0	0.01
0	0.07	0	-0.15	0	0.16	0	-0.05	0	0	-0.01	0	0	0	0	-0.02	0	-0.07	-0.21	0	0.02	0	0	0	0	0	0	-0.02	0	0	0	-0.02
0	0.03	0.01	-0.1	0	0.51	0	0.03	0.01	0.02	0	0	0	0	0	-0.01	0	-0.04	0.2	0	0	0	0	0	0	0	0	-0.01	0	0	0	0.02
0	-0.01	0.09	0.08	0	0.39	0	-0.06	0.05	0.02	0	0	0.03	0	0	-0.03	0	-0.09	0.2	0	-0.03	0	0	0	0	0	0	0	-0.04	0	0	0.01
0	-0.01	0	-0.04	0	-0.16	0	-0.03	-0.01	0	-0.01	0	0	0	0	0	0	-0.03	-0.05	0	0	0	0	0	0	0	0	-0.04	0	0	0	-0.03
0	-0.11	-0.01	0	0	0.03	0	-0.03	0	0	0	0	0	0	0	0	0	0.1	-0.12	0	0	0	0	0	0	0	0	-0.04	0	0	0	-0.02
0	-0.03	-0.02	-0.07	0	-0.01	0	-0.03	0	0	0	0	0.01	0	0	-0.01	0	-0.05	-0.07	0	0	0	0	0	0	0	0	0.02	0.02	0	0	-0.01
0	0.13	-0.05	-0.16	0	0.08	0	0.11	0	0.02	0	0	0.06	0	0	-0.01	0	0.15	0.44	0	0	0	0	0	0	0	0	-0.03	0	0	0	0
0	0.17	-0.04	0.1	0	-0.07	0	0.08	-0.01	0.03	-0.01	0	0.04	0	0	0	0	-0.07	0.57	0	0.02	0	0	0	0	0	0	-0.03	-0.02	0	0	-0.06
0	0.05	0	-0.04	0	-0.18	0	-0.03	-0.01	0.01	0	0	0	0	0	-0.03	0	0.08	-0.16	0	0	0	0	0	0	0	0	-0.01	0	0	0	-0.03
0	-0.02	0.03	-0.14	0	-0.14	0	0	-0.05	-0.16	0	0	0.01	-0.01	0	0	0	-0.05	0.46	0	-0.01	0	0	0	0	0	0	-0.08	-0.01	0	0	-0.02
0	0.17	-0.04	-0.11	0	0.56	0	-0.11	0	0.05	0	0	0	0.17	0	-0.01	0	-0.09	0.02	0	-0.01	0	0	0	0	0	0	-0.07	-0.01	0	0	0.16
0	-0.02	0.04	0.07	0	0.07	0	-0.04	0	0	0	0	0	0	0	0	0	-0.12	-0.29	0	0.02	0	0	0	0	0	0	-0.05	-0.01	0	0	-0.03
0	-0.03	0	0.07	0	0.12	0	0.02	0	-0.06	0	0	0	0	0	-0.01	0	-0.06	0.63	0	0	0	0	0	0	0	0	-0.01	-0.01	0	0	-0.02
0	0.01	0	0.01	0	-0.12	0	0.05	-0.01	0	0	0	0	0	0	-0.03	0	-0.09	-0.13	0	0	0	0	0	0	0	0	0.01	0.01	0	0	-0.01
0	-0.07	-0.02	0.12	0	0.32	0	0.05	0.02	0.01	-0.01	0	0.04	-0.01	0	0	0	-0.05	0.39	0	0.01	0	0	0	0	0	0	0.03	0	0	0	-0.01
0	-0.02	-0.01	0.05	0	-0.08	0	0	0	0.01	0	0	0	0	0	-0.06	0	-0.09	-0.07	0	-0.01	0	0	0	0	0	0	-0.02	0	0	0	-0.03
0	0.04	0.01	0.04	0	-0.22	0	0.04	0	-0.03	0	0	0	0	0	-0.06	0	-0.2	0.07	0	0	0	0	0	0	0	0	-0.02	0	0	0	-0.08
0	0.04	0.02	-0.05	0	-0.09	0	0	-0.02	0.01	0	0	0	0	0	-0.01	0	-0.07	0	0	0	0	0	0	0	0	0	-0.04	0	0	0	-0.01
0	0.04	0.08	0	0	-0.1	0	-0.04	-0.04	0.02	0	0	0	-0.01	0	0	0	-0.05	-0.12	0	0	0	0	0	0	0	0	0.01	0	0	0	-0.02
0	0	0.03	0.04	0	-0.17	0	0	0	-0.06	0	0	0	0	0	0	0	-0.03	-0.04	0	0.03	0	0	0	0	0	0	0.03	0	0	0	-0.04
0	0.09	-0.01	-0.23	0	0.11	0	-0.17	0.03	0	0	0	0.02	0	0	-0.02	0	-0.14	0.12	0	0.01	0	0	0	0	0	0	-0.02	0	0	0	-0.02
0	-0.22	0	-0.06	0	0.06	0	0.2	0	0	-0.01	0	0	-0.01	0	0	0	-0.07	-0.02	0	0.01	0	0	0	0	0	0	-0.02	0	0	0	-0.02
0	-0.07	0.01	0.02	0	0	0	-0.08	0.01	0	0	0	0	0	0	-0.02	0	-0.06	-0.12	0	0	0	0	0	0	0	0	-0.01	0	0	0	0
0	0.07	0.08	0.05	0	-0.1	0	-0.11	0.01	-0.29	0	0	0.02	0	0	-0.03	0	0.18	-0.13	0	0	0	0	0	0	0	0	-0.04	0	0	0	-0.01
0	-0.13	-0.05	-0.23	0	0.18	0	-0.08	0.02	0.01	-0.01	0	0.02	0	0	0	0	-0.1	0.13	0	0	0	0	0	0	0	0	-0.12	0.01	0	0	0.01
0	-0.07	0.01	-0.03	0	-0.1	0	0	0	-0.03	0	0	0	0	0	-0.01	0	-0.04	-0.15	0	0	0	0	0	0	0	0	-0.01	0	0	0	-0.01
0	-0.03	0	-0.06	0	-0.18	0	-0.01	0.01	-0.04	0	0	0	0	0	0	0	-0.02	-0.03	0	0.01	0	0	0	0	0	0	-0.02	-0.02	0	0	-0.05
0	-0.06	-0.01	0.13	0	0.24	0	-0.12	0	0.02	0	0	0.01	0	0	-0.02	0	0.21	-0.19	0	0	0	0	0	0	0	0	-0.01	0.01	0	0	0.32
0	0.08	-0.01	0.08	0	0.08	0	-0.03	0	-0.22	0.03	0	0.01	0	0	-0.02	0	-0.17	-0.23	0	-0.07	0	0	0	0	0	0	-0.03	-0.03	0	0	0.21
0	0.08	0.03	0.11	0	0.31	0	-0.07	0.01	0.03	0	0	-0.15	-0.01	0	-0.01	0	0.1	-0.19	0	0	0	0	0	0	0	0	0.03	0	0	0	0.31
0	-0.05	0	-0.06	0	0.08	0	0.08	0.01	0	0	0	0	0	0	-0.01	0	0.12	0.46	0	0	0	0	0	0	0	0	-0.03	-0.02	0	0	-0.01
0	0.03	0.01	-0.05	0	-0.11	0	0.06	0	0	0	0	0.02	0	0	0	0	-0.02	-0.14	0	0	0	0	0	0	0	0	-0.02	0	0	0	-0.06
0	0.02	-0.05	-0.07	0	-0.01	0	0	0.02	0	0	0	0	0	0	-0.01	0	0.11	-0.13	0	0	0	0	0	0	0	0	-0.06	-0.04	0	0	-0.08
0	0.07	-0.11	0.09	0	0.09	0	0.08	0.01	-0.08	0.01	0	0.01	0	0	0	0	0.15	0.44	0	0	0	0	0	0	0	0	0	0	0	0	-0.05
0	0.08	-0.02	0.05	0	-0.26	0	-0.04	-0.05	0.02	0	0	0	0	0	-0.03	0	-0.16	0.19	0	-0.01	0	0	0	0	0	0	-0.09	-0.04	0	0	-0.03
0	0.03	-0.07	-0.15	0	-0.15	0	0.09	-0.06	0.02	0	0	0.02	-0.01	0	-0.01	0	-0.16	0.19	0	0	0	0	0	0	0	0	-0.03	-0.01	0	0	-0.03
0	0.25	0.05	0.17	0	0.36	0	0.06	0.04	-0.14	0	0	0.01	0	0	-0.02	0	-0.11	-0.02	0	-0.01	0	0	0	0	0	0	0.03	-0.01	0	0	0
0	-0.13	0.01	0.05	0	0.1	0	0.02	0.01	0.03	0.04	0	0.01	0	0	-0.06	0	-0.14	-0.22	0	0.01	0	0	0	0	0	0	-0.03	-0.01	0	0	-0.03
0	0.01	-0.02	-0.03	0	-0.01	0	-0.02	0	0	0	0	0	0	0	0	0	-0.05	-0.06	0	0	0	0	0	0	0	0	-0.05	0	0	0	0
0	0.21	0.08	0.13	0	0.04	0	-0.03	0.01	0.03	-0.01	0	0.01	0	0	-0.01	0	-0.06	0.45	0	-0.01	0	0	0	0	0	0	-0.06	0	0	0	-0.06
0	-0.24	-0.02	0.01	0	-0.04	0	0.07	0.02	0.01	-0.01	0	0.01	-0.02	0	0	0	-0.16	-0.02	0	0.03	0	0	0	0	0	0	0.07	0.01	0	0	-0.07
0	0.04	-0.01	0.04	0	-0.01	0	0.02	0	0.03	0	0	0	-0.02	0	-0.04	0	-0.13	-0.14	0	0.02	0	0	0	0	0	0	-0.02	-0.02	0	0	-0.02
0	-0.01	0.08	0.06	0	-0.3	0	-0.07	0	0.02	-0.01	0	0	0	0	-0.01	0	0.13	-0.17	0	-0.01	0	0	0	0	0	0	0.1	0	0	0	-0.01
0	-0.01	0.06	0.14	0	0.34	0	-0.06	0.01	-0.1	0.02	0	0	0	0	-0.01	0	0.38	-0.02	0	-0.01	0	0	0	0	0	0	0.01	0	0	0	-0.03
0	-0.06	0	0.09	0	-0.03	0	0.09	-0.27	0.03	-0.01	0	0.02	-0.01	0	-0.02	0	0.13	-0.13	0	-0.03	0	0	0	0	0	0	-0.01	-0.02	0	0	-0.06
0	-0.01	-0.04	-0.08	0	-0.16	0	-0.01	0.01	0	0.01	0	0.02	0	0	-0.03	0	-0.14	0.08	0	-0.01	0	0	0	0	0	0	0.02	0.01	0	0	0
0	0.08	0.01	0.04	0	-0.17	0	-0.01	0	0	-0.01	0	0	0	0	-0.02	0	-0.09	-0.23	0	0	0	0	0	0	0	0	0.02	0	0	0	-0.02
0	0.08	-0.01	0.09	0	0.17	0	0.03	0.02	-0.11	0	0	0.02	0	0	-0.01	0	-0.05	0.46	0	-0.01	0	0	0	0	0	0	0.02	0.01	0	0	0.01
0	-0.01	-0.01	-0.05	0	-0.18	0	-0.03	-0.01	0	-0.01	0	0	-0.01	0	0	0	-0.07	0.04	0	-0.01	0	0	0	0	0	0	0.01	0.01	0	0	-0.03
0	0.14	0.12	0.05	0	-0.07	0	-0.28	0	0.01	-0.01	0	0	0	0	0.41	0	0.21	-0.08	0	0	0	0	0	0	0	0	0.28	0	0	0	-0.01
0	0.04	-0.03	0.03	0	-0.04	0	0.03	0	0	0	0	0	0	0	-0.01	0	0	-0.18	0	-0.01	0	0	0	0	0	0	-0.01	0	0	0	-0.03
0	0.08	0.1	0.09	0	0.19	0	-0.12	0	0.01	-0.01	0	0.01	0	0	0	0	0.32	-0.07	0	-0.02	0	0	0	0	0	0	0.11	0	0	0	0
0	-0.04	-0.02	0.11	0	0.53	0	-0.06	0.02	0.01	0	0	0.03	0	0	0	0	-0.09	0.14	0	0.01	0	0	0	0	0	0	-0.02	-0.01	0	0	0.08
0	0.03	-0.01	-0.04	0	-0.33	0	0.03	0	0	0	0	0	0	0	-0.01	0	-0.02	0.07	0	0	0	0	0	0	0	0	0.01	0.01	0	0	-0.04
0	0.04	0.01	0	0	-0.02	0	0.04	-0.03	-0.05	-0.01	0	0.01	0	0	0	0	-0.05	-0.27	0	0.01	0	0	0	0	0	0	-0.03	0.01	0	0	-0.03
0	-0.16	-0.02	0	0	0.08	0	-0.03	0.01	-0.01	0	0	0	0	0	-0.01	0	-0.06	-0.02	0	0	0	0	0	0	0	0	-0.01	0	0	0	-0.02
0	0.1	0.18	-0.09	0	-0.1	0	0.27	0.02	0.01	0.01	0	0.01	0	0	0	0	0.33	-0.05	0	0.01	0	0	0	0	0	0	0.07	0.02	0	0	0
0	0.04	0.02	0.04	0	0.3	0	-0.07	-0.1	0.03	0	0	0.01	0	0	-0.04	0	-0.15	-0.14	0	0.02	0	0	0	0	0	0	-0.1	-0.04	0	0	-0.07
0	0.13	-0.01	-0.01	0	-0.07	0	0.07	0	0.01	-0.01	0	0	0	0	-0.02	0	-0.02	-0.25	0	-0.04	0	0	0	0	0	0	-0.02	0.01	0	0	-0.01
0	-0.01	-0.01	0.03	0	-0.27	0	0.1	0.01	0.03	0	0	0	-0.01	0	0	0	0.08	-0.13	0	0	0	0	0	0	0	0	0	0	0	0	-0.03
0	0.08	-0.07	0.05	0	0	0	0.12	0.01	0.02	-0.01	0	0.02	0	0	-0.01	0	-0.05	0.48	0	0	0	0	0	0	0	0	0.07	0	0	0	0
0	0.01	0	-0.07	0	0.31	0	-0.08	0	0	0	0	0.02	-0.01	0	0	0	0.08	-0.04	0	0.01	0	0	0	0	0	0	0	0.01	0	0	0.35
0	-0.09	0.09	-0.2	0	0.1	0	-0.08	0.03	-0.1	0.01	0	0	0	0	0	0	0.16	-0.28	0	0	0	0	0	0	0	0	0.11	0.02	0	0	-0.05
0	-0.04	0	-0.06	0	-0.22	0	-0.08	0.01	0.02	0	0	0	0	0	-0.02	0	-0.14	0.28	0	0	0	0	0	0	0	0	-0.02	0	0	0	-0.02
0	-0.07	-0.01	-0.07	0	0.08	0	0.02	0	0	-0.01	0	0	0	0	0	0	-0.08	-0.06	0	0	0	0	0	0	0	0	-0.01	0	0	0	-0.05
0	0.09	0.01	-0.14	0	-0.27	0	0.02	0.01	0	-0.01	0	0	-0.01	0	-0.05	0	0.14	-0.04	0	-0.02	0	0	0	0	0	0	-0.1	-0.01	0	0	-0.03
0	0.17	0.16	0.08	0	0.14	0	-0.31	0.01	0.03	-0.02	0	0	0	0	0	0	0.23	-0.21	0	0.06	0	0	0	0	0	0	0.14	0.17	0	0	0.09
0	0	0.01	0.01	0	-0.05	0	-0.03	0.01	-0.04	0	0	0	-0.01	0	-0.03	0	-0.09	-0.17	0	-0.01	0	0	0	0	0	0	0	0	0	0	-0.01
0	-0.22	-0.12	-0.1	0	0.07	0	-0.11	0.02	0.02	0.01	0	0.01	-0.02	0	-0.01	0	0.16	-0.17	0	-0.03	0	0	0	0	0	0	-0.11	-0.08	0	0	0.49
0	-0.03	0.02	0.06	0	-0.07	0	-0.02	0	0.01	0	0	-0.12	0	0	-0.02	0	0.1	-0.18	0	0	0	0	0	0	0	0	0	0	0	0	-0.03
0	0.14	0.03	0.1	0	0.29	0	-0.16	0.01	0.03	0	0	0	0	0	-0.01	0	0.3	0.03	0	0	0	0	0	0	0	0	0.02	0	0	0	-0.03
0	0.08	-0.01	0.07	0	0.05	0	-0.07	0	0.03	-0.01	0	0	0	0	-0.01	0	-0.14	-0.24	0	0.02	0	0	0	0	0	0	-0.07	0	0	0	-0.03
0	0.06	0.01	0.04	0	-0.39	0	-0.06	0.01	0.01	0.02	0	0.02	0	0	-0.09	0	0.12	-0.06	0	-0.01	0	0	0	0	0	0	-0.02	0	0	0	-0.04
0	0.09	-0.02	0.04	0	-0.17	0	-0.14	0.01	0.04	-0.02	0	0.01	0	0	-0.01	0	-0.15	0.08	0	0.04	0	0	0	0	0	0	-0.03	0.01	0	0	-0.06
0	-0.08	0.01	0.08	0	0.13	0	-0.12	0.01	-0.2	0	0	0	0	0	-0.03	0	-0.14	0.07	0	0.03	0	0	0	0	0	0	-0.04	0	0	0	-0.03
0	0.04	-0.04	0.14	0	0.07	0	-0.1	0.01	0.03	0	0	-0.12	0	0	-0.03	0	0.25	0.26	0	0	0	0	0	0	0	0	0.24	0.02	0	0	-0.03
0	0.1	-0.01	0.14	0	0.71	0	-0.14	-0.02	0.03	0	0	0.06	0	0	0	0	-0.09	0.01	0	0	0	0	0	0	0	0	0.04	0	0	0	0.02
0	-0.18	-0.01	0.05	0	-0.11	0	0.04	0	0	0	0	0.01	-0.01	0	-0.01	0	-0.2	0.11	0	0.03	0	0	0	0	0	0	0.01	0	0	0	-0.05
0	-0.03	0	0.03	0	-0.25	0	0.12	-0.02	0	0	0	0.03	0	0	-0.01	0	-0.1	0.13	0	0	0	0	0	0	0	0	-0.03	0	0	0	0
0	0.04	0	0.01	0	-0.29	0	-0.03	0	0.05	0	0	0.01	0	0	-0.01	0	-0.09	0.1	0	0	0	0	0	0	0	0	-0.05	0	0	0	0
0	-0.04	0	0.04	0	0.05	0	-0.05	-0.03	-0.04	-0.01	0	0.01	-0.02	0	-0.03	0	-0.03	-0.14	0	0	0	0	0	0	0	0	0	0.01	0	0	-0.04
0	-0.01	0.01	0.08	0	-0.39	0	-0.08	0.01	0	0	0	0	-0.01	0	0	0	0.09	0.09	0	-0.01	0	0	0	0	0	0	0.04	0	0	0	-0.01
0	-0.09	-0.05	-0.11	0	0.07	0	0.06	0.01	0.02	-0.01	0	0	0	0	-0.02	0	-0.11	-0.05	0	0	0	0	0	0	0	0	0	0	0	0	-0.05
0	-0.01	0	0.07	0	-0.22	0	0.05	0.02	0	-0.03	0	0	0	0	-0.01	0	-0.16	0.08	0	0.04	0	0	0	0	0	0	-0.04	0	0	0	-0.01
0	0.01	0.08	0.04	0	0.06	0	0.05	0	0.01	0	0	0.01	0	0	0.2	0	0.1	0.06	0	0	0	0	0	0	0	0	0	0	0	0	0.06
0	0.06	0	0.06	0	0.32	0	0.14	0	0.02	-0.01	0	0	0	0	0	0	-0.04	0.12	0	-0.02	0	0	0	0	0	0	0.03	0.02	0	0	-0.01
0	0.01	0.03	0.03	0	-0.07	0	-0.14	0	-0.13	0.01	0	0.01	0	0	-0.01	0	0.16	-0.17	0	-0.01	0	0	0	0	0	0	0.01	0.01	0	0	-0.06
0	0	-0.01	-0.06	0	-0.04	0	-0.03	0	0.01	0	0	0	0	0	-0.02	0	-0.03	-0.09	0	0.02	0	0	0	0	0	0	-0.05	-0.02	0	0	-0.03
0	0.05	0.03	0.07	0	-0.31	0	-0.08	-0.03	0.01	0	0	0.01	0	0	-0.04	0	-0.2	0.28	0	-0.01	0	0	0	0	0	0	-0.01	-0.02	0	0	-0.01
0	0.09	0.01	-0.06	0	0.4	0	-0.05	-0.03	0.01	-0.03	0	0.01	-0.02	0	0	0	-0.08	0.54	0	0	0	0	0	0	0	0	-0.02	-0.01	0	0	-0.02
0	0.02	0	0.04	0	-0.15	0	-0.06	0	0.01	-0.01	0	0.01	0	0	-0.02	0	-0.07	-0.11	0	-0.01	0	0	0	0	0	0	0	0.01	0	0	-0.02
0	-0.08	-0.03	-0.09	0	-0.18	0	0.08	0	-0.14	0.01	0	0	0	0	0	0	-0.09	0.17	0	0	0	0	0	0	0	0	-0.02	0	0	0	0.01
0	0.27	0.01	0.16	0	-0.3	0	-0.08	0	0.02	0	0	0.03	0	0	0	0	0.23	0.49	0	0	0	0	0	0	0	0	-0.02	0	0	0	-0.04
0	0.06	0	0.01	0	-0.26	0	0.01	0.01	0	0	0	0	0	0	-0.02	0	-0.03	-0.01	0	-0.01	0	0	0	0	0	0	0	0	0	0	-0.03
0	0.01	0.01	0.07	0	0.37	0	0.01	0	0.01	-0.01	0	0	0	0	-0.01	0	0.2	0.14	0	-0.01	0	0	0	0	0	0	-0.01	0	0	0	0
0	0.01	0.01	-0.02	0	-0.06	0	0.03	0	0	0	0	0	0	0	0	0	-0.05	-0.06	0	-0.02	0	0	0	0	0	0	-0.03	-0.01	0	0	0.02
0	0.02	0	0.06	0	0.04	0	-0.01	0	0	0	0	0	0	0	-0.02	0	-0.16	-0.1	0	0	0	0	0	0	0	0	0.01	0	0	0	-0.02
0	-0.05	-0.03	0.05	0	-0.23	0	0.08	0.01	0.03	0	0	0	0	0	-0.01	0	-0.13	0.1	0	-0.01	0	0	0	0	0	0	-0.1	-0.01	0	0	0.02
0	-0.07	0.13	0.03	0	-0.29	0	-0.09	0	-0.14	0	0	0.01	0	0	0	0	0.13	0	0	-0.01	0	0	0	0	0	0	0	0	0	0	-0.03
0	0.01	-0.02	0.06	0	-0.15	0	-0.02	0	0.03	0	0	0.01	0	0	0	0	0.1	0.71	0	0.01	0	0	0	0	0	0	0	0.01	0	0	-0.05
0	-0.15	-0.01	0.06	0	0.27	0	0.15	0	0.03	0.01	0	0.03	0	0	0	0	-0.12	-0.06	0	0	0	0	0	0	0	0	0.26	0.01	0	0	0.31
0	0.01	0	0	0	0.15	0	-0.1	0.02	0	0	0	0	0	0	-0.02	0	-0.11	-0.19	0	0	0	0	0	0	0	0	0.02	0	0	0	-0.01
0	-0.08	0.08	0.11	0	0.35	0	-0.07	0.03	0.02	-0.02	0	0.02	0	0	0	0	0.22	-0.01	0	0.04	0	0	0	0	0	0	0.11	0	0	0	-0.03
0	0.02	0	0.05	0	-0.12	0	-0.08	0	-0.05	0	0	0.01	0	0	-0.04	0	0.1	-0.13	0	0	0	0	0	0	0	0	-0.01	0.01	0	0	-0.02
0	0.01	0.1	0.18	0	0.11	0	-0.14	0.02	0	0.01	0	0	0	0	0.3	0	0.17	0.03	0	-0.02	0	0	0	0	0	0	-0.01	0	0	0	-0.05
0	-0.02	0.01	-0.09	0	-0.14	0	-0.02	-0.01	-0.05	0	0	0	0	0	-0.01	0	-0.04	0.06	0	0	0	0	0	0	0	0	-0.01	-0.01	0	0	-0.01
0	-0.06	0	0.09	0	0.06	0	0.18	0	0.04	-0.02	0	0.04	0	0	-0.01	0	0.35	-0.16	0	0.02	0	0	0	0	0	0	0.12	0	0	0	-0.01
0	-0.18	0.05	0.05	0	0.07	0	0.01	0	0.01	0	0	0	0	0	-0.02	0	0.15	-0.25	0	-0.01	0	0	0	0	0	0	-0.09	-0.02	0	0	-0.02
0	-0.05	-0.03	-0.08	0	-0.04	0	0.03	0.01	0.01	-0.01	0	0	0	0	0	0	-0.03	0.01	0	0	0	0	0	0	0	0	-0.04	0	0	0	-0.02
0	0.01	-0.03	-0.07	0	0.07	0	0.17	0	0	0.01	0	0.01	0	0	-0.01	0	0.09	0.48	0	-0.01	0	0	0	0	0	0	-0.01	-0.01	0	0	-0.03
0	0.04	0.07	0.08	0	0.12	0	-0.23	0	0.01	0	0	0.02	-0.01	0	-0.01	0	0.11	-0.35	0	0	0	0	0	0	0	0	-0.12	0	0	0	-0.03
0	-0.05	-0.03	0.1	0	0.28	0	-0.06	0.02	0.01	-0.03	0	0	0	0	0	0	-0.18	-0.22	0	-0.01	0	0	0	0	0	0	-0.05	-0.02	0	0	-0.04
0	0.03	0	0.01	0	-0.16	0	-0.02	-0.04	0	0	0	0.02	0	0	0	0	-0.1	0.06	0	0	0	0	0	0	0	0	-0.01	0	0	0	-0.03
0	-0.02	0.02	0.07	0	0.64	0	-0.06	0.01	0.02	0.01	0	0	0	0	0	0	0.17	-0.09	0	0	0	0	0	0	0	0	0.04	-0.01	0	0	0
0	0.01	0.01	0.04	0	0.01	0	0	0	0	-0.01	0	0	-0.01	0	-0.01	0	-0.05	-0.17	0	0.01	0	0	0	0	0	0	-0.05	-0.01	0	0	-0.04
0	0.04	-0.01	0.03	0	0.05	0	-0.04	0	0.01	0.01	0	0.01	0	0	0	0	-0.18	-0.14	0	-0.01	0	0	0	0	0	0	-0.01	-0.04	0	0	0.03
0	-0.06	-0.02	0.04	0	0.05	0	-0.09	0.01	0.01	0	0	0.01	0	0	-0.02	0	-0.04	-0.15	0	0	0	0	0	0	0	0	-0.01	0	0	0	-0.02
0	-0.05	-0.01	0	0	-0.01	0	-0.02	-0.03	0	0	0	0.01	0	0	-0.03	0	-0.09	-0.11	0	-0.01	0	0	0	0	0	0	0.03	0.01	0	0	-0.01
0	0.03	0	0.05	0	-0.1	0	-0.06	0	0.01	0	0	0	0	0	-0.06	0	-0.17	0.03	0	-0.01	0	0	0	0	0	0	0	0	0	0	-0.01
0	0	0.02	0.03	0	0.45	0	-0.08	0.01	0.01	0.02	0	0.01	0	0	-0.02	0	0.18	0.05	0	0.01	0	0	0	0	0	0	0.01	0	0	0	-0.03
0	0.03	-0.01	0	0	-0.06	0	0.02	0	-0.04	0	0	0.01	-0.01	0	-0.03	0	-0.07	-0.24	0	-0.01	0	0	0	0	0	0	0.05	0	0	0	0.02
0	0.01	0	0.02	0	-0.01	0	-0.02	0	0.02	-0.01	0	0	0	0	0	0	-0.06	-0.15	0	0.02	0	0	0	0	0	0	-0.02	0	0	0	-0.04
0	0.03	-0.01	-0.03	0	-0.2	0	-0.03	0	-0.06	0	0	0.01	-0.01	0	-0.01	0	0.1	-0.11	0	0	0	0	0	0	0	0	0.02	0	0	0	-0.01
0	0.12	0.06	0.01	0	0.05	0	0.02	0	0.04	0	0	0.01	0	0	0	0	0.08	0.42	0	0	0	0	0	0	0	0	0.02	0	0	0	-0.01
0	0.16	0.12	-0.16	0	0.35	0	0.16	0.03	0.04	0	0	0.01	0	0	0	0	0.26	-0.26	0	0.05	0	0	0	0	0	0	-0.07	0	0	0	0.06
0	-0.02	0.02	0.01	0	-0.14	0	0.01	0	-0.05	-0.01	0	0	0	0	0	0	-0.06	-0.07	0	-0.01	0	0	0	0	0	0	0.02	0	0	0	-0.05
0	-0.05	0	0.01	0	-0.08	0	0	0	0.01	0.02	0	-0.07	0	0	-0.01	0	0.07	-0.06	0	0	0	0	0	0	0	0	0.05	0	0	0	-0.06
0	0.03	0	-0.08	0	0.15	0	-0.04	0	0.04	0	0	0	-0.01	0	-0.02	0	-0.08	-0.15	0	-0.01	0	0	0	0	0	0	-0.08	-0.02	0	0	-0.05
0	0.04	0.02	0.03	0	-0.26	0	-0.1	-0.04	0	0	0	0.02	0	0	-0.01	0	-0.11	0.14	0	0	0	0	0	0	0	0	0	-0.01	0	0	-0.02
0	-0.05	-0.02	0.03	0	-0.19	0	-0.02	0.01	0.02	0	0	0.01	0	0	-0.02	0	0.04	-0.04	0	0	0	0	0	0	0	0	0	0	0	0	-0.01
0	0.02	0.01	0.03	0	0.05	0	-0.08	-0.02	0	0	0	0	0	0	0	0	-0.06	-0.19	0	0	0	0	0	0	0	0	-0.01	0	0	0	-0.01
0	0.1	-0.05	0.07	0	0.23	0	0.08	0.01	0	0	0	0.01	0	0	-0.03	0	0.18	0.12	0	0	0	0	0	0	0	0	-0.01	0.01	0	0	0.04
0	0.09	0.01	0.05	0	-0.04	0	-0.4	0.02	0.02	0	0	-0.25	0.14	0	0	0	0.16	-0.12	0	0	0	0	0	0	0	0	0.05	0.01	0	0	-0.03
0	0.01	-0.1	0.07	0	0.08	0	-0.17	0.01	0.01	0	0	0.03	-0.01	0	-0.02	0	0.21	-0.32	0	-0.01	0	0	0	0	0	0	-0.03	0	0	0	-0.04
0	0.01	-0.02	-0.06	0	-0.09	0	0.06	0	0.01	0	0	0.01	0	0	0	0	-0.05	-0.08	0	0	0	0	0	0	0	0	-0.04	0	0	0	-0.01
0	0.11	-0.03	0.06	0	0.39	0	0.09	0.01	0	-0.01	0	0.02	0	0	-0.02	0	0.17	-0.11	0	0.03	0	0	0	0	0	0	-0.02	0	0	0	0
0	0.2	0	0.13	0	0.07	0	0.05	0.03	-0.1	0.02	0	0.01	-0.01	0	-0.01	0	0.27	-0.16	0	0	0	0	0	0	0	0	0.2	-0.01	0	0	0.02
0	0.03	0	0.08	0	-0.16	0	0	0.01	0.01	0	0	0	-0.01	0	-0.02	0	-0.03	-0.1	0	0	0	0	0	0	0	0	-0.01	0	0	0	-0.1
0	0.1	0.01	0.06	0	0.03	0	-0.04	0.05	0.05	0	0	0.01	0	0	0	0	-0.09	0.65	0	0.01	0	0	0	0	0	0	-0.03	-0.02	0	0	-0.01
0	-0.06	0	-0.05	0	-0.01	0	0.03	-0.02	0	0	0	0.01	0	0	-0.04	0	-0.06	-0.06	0	0	0	0	0	0	0	0	0	0	0	0	-0.02
0	0.04	-0.03	-0.13	0	-0.07	0	-0.01	0.01	0.01	0	0	0	0	0	-0.04	0	0.12	-0.14	0	-0.01	0	0	0	0	0	0	-0.04	0	0	0	0
0	-0.08	0	-0.05	0	-0.06	0	0	0	-0.05	0	0	0	0	0	-0.02	0	-0.09	-0.02	0	0.01	0	0	0	0	0	0	-0.02	0	0	0	0
0	0.02	0	-0.03	0	-0.02	0	-0.03	0	0	0	0	0	0	0	0	0	-0.05	-0.09	0	-0.01	0	0	0	0	0	0	-0.01	0	0	0	-0.01
0	-0.02	0.03	0.04	0	-0.25	0	-0.07	0	-0.07	0.01	0	0	0	0	0	0	0.07	0	0	0	0	0	0	0	0	0	0.01	0.01	0	0	0
0	0.04	0.01	0.1	0	0.34	0	-0.02	0.01	0.03	0	0	0	-0.01	0	0	0	0.16	-0.19	0	0	0	0	0	0	0	0	0.15	0	0	0	0.03
0	0	0.03	0.06	0	0.24	0	0.04	0.01	0.01	0.01	0	0	0	0	0	0	-0.01	-0.08	0	0	0	0	0	0	0	0	0.01	0.01	0	0	0.39
0	0.03	0	-0.2	0	-0.07	0	-0.06	0.03	0.02	-0.02	0	0	0	0	-0.01	0	0.11	-0.07	0	0.04	0	0	0	0	0	0	-0.02	0	0	0	-0.08
0	0	0.03	0.08	0	-0.18	0	-0.16	-0.02	0.04	0	0	0	0	0	-0.02	0	-0.11	0.12	0	-0.01	0	0	0	0	0	0	-0.01	0.01	0	0	-0.07
0	0	0.02	-0.03	0	-0.01	0	0	0	0	0	0	0	-0.01	0	0	0	-0.04	-0.15	0	0	0	0	0	0	0	0	0.01	0.01	0	0	-0.03
0	0.02	-0.02	0.01	0	-0.25	0	0.06	0	0	0	0	0	0	0	0	0	-0.03	-0.11	0	0	0	0	0	0	0	0	-0.01	0	0	0	-0.03
0	0.06	0.02	-0.09	0	-0.15	0	-0.01	0	0	0	0	0	-0.01	0	-0.01	0	-0.01	-0.09	0	0	0	0	0	0	0	0	-0.04	0	0	0	-0.05
0	0.01	-0.03	-0.15	0	0.15	0	0.08	0.04	0	0.01	0	0	-0.01	0	-0.02	0	-0.07	-0.23	0	0.01	0	0	0	0	0	0	-0.07	0.01	0	0	-0.04
0	-0.04	-0.01	0.03	0	-0.32	0	0	0	0	0	0	0.01	0	0	-0.04	0	-0.12	0.25	0	0	0	0	0	0	0	0	-0.01	0	0	0	-0.01
0	0.02	-0.03	-0.08	0	0.41	0	0.06	0	0.05	0.04	0	0.03	0	0	0	0	-0.05	0.22	0	-0.02	0	0	0	0	0	0	-0.02	0	0	0	-0.04
0	0.11	0.01	0.08	0	0.19	0	-0.04	0	-0.05	0	0	0.02	0	0	0	0	0.09	0.09	0	0	0	0	0	0	0	0	0.02	0	0	0	0.26
0	0.04	0	-0.09	0	0.07	0	-0.09	0	0	0	0	0	0	0	-0.01	0	-0.03	-0.08	0	0	0	0	0	0	0	0	-0.02	0	0	0	-0.03
0	0.27	0.01	0.14	0	0.36	0	-0.15	0.02	0.02	-0.02	0	0.04	0	0	0	0	-0.1	0.09	0	-0.01	0	0	0	0	0	0	0.06	-0.02	0	0	0.01
0	-0.01	0.01	0.04	0	0.16	0	0	0.01	-0.06	0	0	0	0	0	-0.01	0	-0.12	-0.26	0	0.02	0	0	0	0	0	0	0.04	0	0	0	-0.04
0	-0.2	-0.05	-0.17	0	0.12	0	0.02	0	0.06	0.01	0	0.01	0	0	-0.02	0	-0.15	0.23	0	0	0	0	0	0	0	0	-0.06	-0.02	0	0	-0.07
0	0.08	0	0.03	0	0.28	0	-0.03	0.01	0	-0.01	0	0.04	-0.01	0	0	0	0.07	0.12	0	0	0	0	0	0	0	0	0.02	0	0	0	0.12
0	-0.06	0	-0.02	0	0.1	0	-0.09	-0.01	0	0	0	0.01	0	0	-0.02	0	-0.07	-0.05	0	-0.02	0	0	0	0	0	0	0	0	0	0	-0.04
0	-0.09	-0.04	-0.11	0	0.1	0	0.07	0	0.03	0	0	-0.11	-0.04	0	-0.03	0	0.1	-0.06	0	0	0	0	0	0	0	0	-0.04	0	0	0	-0.02
0	0.07	-0.01	0.02	0	0.09	0	0.04	0.01	-0.11	0.01	0	0	0	0	0.21	0	0.1	0.23	0	-0.03	0	0	0	0	0	0	0.03	0.02	0	0	0
0	-0.06	0	0.01	0	0	0	0.07	0.01	-0.01	0	0	0	0	0	0	0	0.04	0.25	0	0	0	0	0	0	0	0	0.11	0.01	0	0	0.3
0	-0.1	0.06	0.09	0	0.07	0	-0.15	0.01	0.03	0	0	0.01	0	0	-0.02	0	0.32	0.36	0	0	0	0	0	0	0	0	0.04	0.01	0	0	-0.01
0	-0.01	-0.05	0.18	0	0.09	0	0.27	0	0.02	0	0	0	0	0	-0.02	0	-0.12	0.39	0	-0.01	0	0	0	0	0	0	-0.02	-0.01	0	0	0
0	-0.04	-0.05	0.03	0	-0.09	0	-0.1	-0.06	0.02	-0.01	0	0.01	0	0	-0.01	0	0.14	0.02	0	-0.01	0	0	0	0	0	0	-0.04	-0.03	0	0	-0.05
0	0.18	-0.03	0.09	0	0.26	0	-0.03	0.03	0.02	0	0	-0.13	0	0	0	0	-0.12	0.34	0	0	0	0	0	0	0	0	0.15	0.01	0	0	-0.03
0	-0.05	0	-0.11	0	0.4	0	-0.02	0	0.01	0	0	0.01	0	0	-0.03	0	0.2	0.09	0	0	0	0	0	0	0	0	-0.01	0	0	0	0.11
0	0.04	-0.02	0.04	0	-0.04	0	-0.04	0.01	0.01	0	0	0.01	0	0	-0.03	0	-0.09	-0.16	0	-0.01	0	0	0	0	0	0	-0.08	0	0	0	0
0	0.05	0	-0.05	0	-0.09	0	0	0	0.01	0	0	0	0	0	0	0	-0.04	-0.18	0	0	0	0	0	0	0	0	-0.02	-0.01	0	0	-0.01
0	0.2	-0.06	-0.1	0	0.52	0	0.06	0.03	0.01	0.02	0	0	0	0	-0.01	0	-0.09	0.11	0	0	0	0	0	0	0	0	0	0	0	0	-0.01
0	0.02	0.01	0.03	0	-0.23	0	-0.06	0.01	0	0	0	0.02	0	0	-0.01	0	0.1	-0.13	0	-0.01	0	0	0	0	0	0	-0.02	0.02	0	0	-0.01
0	0.15	0	0.04	0	0.01	0	0.06	0	0.01	-0.01	0	0.01	0	0	0	0	-0.05	0.29	0	-0.01	0	0	0	0	0	0	0.07	0	0	0	0.12
0	-0.03	0.01	-0.05	0	0.35	0	-0.05	0.01	0.03	0	0	0.03	0	0	0	0	-0.05	0	0	0	0	0	0	0	0	0	0.01	0	0	0	0.5
0	0	-0.01	0.04	0	-0.06	0	-0.02	0	0	0	0	0	0	0	0	0	-0.03	-0.08	0	0.01	0	0	0	0	0	0	-0.01	0	0	0	-0.02
0	0.01	0.06	-0.11	0	0.68	0	0.07	-0.02	-0.05	0.01	0	0	0	0	0	0	0.08	-0.19	0	0.01	0	0	0	0	0	0	0	0.01	0	0	0.01
0	-0.02	0.01	-0.06	0	-0.1	0	-0.04	0	0.01	0	0	0	-0.01	0	-0.01	0	-0.02	-0.08	0	0	0	0	0	0	0	0	0	0.01	0	0	-0.01
0	-0.03	0	0.02	0	-0.02	0	0.01	0	-0.04	0	0	0	0	0	-0.01	0	-0.06	-0.15	0	0	0	0	0	0	0	0	0.01	0	0	0	-0.01
0	0.04	0.02	0.08	0	-0.03	0	0.2	0.01	0.03	0	0	0	-0.01	0	-0.01	0	-0.08	0.4	0	-0.01	0	0	0	0	0	0	0.05	0.02	0	0	0
0	0.03	0.03	0.03	0	-0.19	0	0.01	0.01	0	-0.01	0	0.01	0	0	0	0	0.1	-0.39	0	0	0	0	0	0	0	0	0	0	0	0	-0.03
0	-0.01	0.01	0.02	0	-0.07	0	-0.07	0	0	0	0	0	0	0	-0.02	0	-0.11	-0.06	0	0	0	0	0	0	0	0	-0.02	0	0	0	-0.01
0	-0.01	0.05	-0.11	0	0.08	0	-0.02	0.01	0.01	0.01	0	0.01	0	0	-0.03	0	-0.06	-0.15	0	-0.02	0	0	0	0	0	0	-0.05	-0.03	0	0	-0.01
0	0.07	-0.04	0.05	0	0.12	0	0.23	-0.01	0.02	-0.01	0	0	0	0	0	0	0.27	-0.02	0	-0.01	0	0	0	0	0	0	0	0	0	0	-0.01
0	-0.14	-0.09	-0.23	0	0.35	0	-0.06	0.03	-0.16	0.03	0	0	-0.01	0	-0.04	0	-0.09	0.24	0	-0.02	0	0	0	0	0	0	0.03	-0.02	0	0	-0.06
0	0.02	0.02	-0.05	0	-0.02	0	-0.03	0	0.01	0	0	0	-0.01	0	0	0	-0.05	-0.12	0	0	0	0	0	0	0	0	-0.01	0.01	0	0	-0.04
0	0.02	-0.02	0.04	0	-0.09	0	-0.05	0	0.01	0	0	0	0	0	-0.02	0	-0.01	-0.15	0	0	0	0	0	0	0	0	0.01	0	0	0	0
0	-0.02	0.07	0.06	0	0.29	0	-0.04	0.02	0.07	-0.01	0	0.02	0	0	0	0	-0.07	0.01	0	0	0	0	0	0	0	0	0.22	0.03	0	0	0.02
0	0.02	-0.01	-0.11	0	0.19	0	-0.06	0	0.01	0	0	0	0	0	0	0	0.26	0.41	0	0	0	0	0	0	0	0	0	0.03	0	0	-0.01
0	0.06	-0.03	0.06	0	0.03	0	-0.08	0	0.02	0	0	0.04	0	0	-0.01	0	0.07	0.49	0	0	0	0	0	0	0	0	0.03	0	0	0	-0.01
0	-0.02	0	-0.04	0	0.72	0	-0.01	0.01	0	0	0	0	0	0	-0.01	0	0.04	-0.03	0	0	0	0	0	0	0	0	0.03	0.01	0	0	0.08
0	-0.01	-0.01	0.06	0	-0.1	0	0.08	0	0	0	0	0.02	-0.01	0	-0.02	0	-0.11	-0.09	0	-0.03	0	0	0	0	0	0	-0.01	0	0	0	0
0	-0.01	-0.02	0.01	0	-0.08	0	-0.01	0.01	0.02	0	0	0	0	0	-0.02	0	-0.05	-0.07	0	0	0	0	0	0	0	0	-0.01	0	0	0	-0.03
0	-0.06	-0.01	0.09	0	0.61	0	0.04	0.01	0	0	0	0.02	-0.01	0	-0.01	0	-0.06	0.1	0	-0.01	0	0	0	0	0	0	0.04	0.02	0	0	0
0	-0.08	-0.05	-0.07	0	0.18	0	-0.1	0.01	0.02	-0.01	0	0.02	0	0	0	0	0.21	0.59	0	-0.01	0	0	0	0	0	0	0	-0.01	0	0	-0.02
0	0.1	0.02	0.09	0	0.06	0	0	0.01	0.02	0.03	0	0.01	0	0	0	0	0.19	0.15	0	0	0	0	0	0	0	0	0.08	0	0	0	-0.03
0	0.1	0.14	0.13	0	0.29	0	-0.12	0	0.06	0.02	0	0.05	0	0	-0.03	0	-0.05	0.16	0	0.07	0	0	0	0	0	0	-0.06	-0.02	0	0	0.11
0	-0.02	0	-0.04	0	-0.15	0	0.01	0	0	0	0	0	-0.02	0	0	0	-0.04	0.03	0	0	0	0	0	0	0	0	0	0	0	0	-0.03
0	0.01	-0.02	-0.16	0	0.08	0	-0.05	0	0.05	0	0	0.01	-0.02	0	0	0	-0.07	-0.08	0	-0.01	0	0	0	0	0	0	-0.01	0	0	0	-0.01
0	-0.02	0.01	0.05	0	0.28	0	0.02	0.01	0.03	0	0	0.02	0	0	-0.02	0	0.14	0.05	0	0	0	0	0	0	0	0	0.01	0	0	0	0
0	0.06	-0.01	0.05	0	0.52	0	-0.07	0	0.02	0.01	0	0.03	0	0	-0.01	0	0.17	-0.14	0	0	0	0	0	0	0	0	-0.01	0.01	0	0	0.09
0	-0.04	-0.01	-0.03	0	-0.1	0	-0.01	0	0.02	0	0	0	0	0	-0.02	0	-0.03	-0.05	0	0	0	0	0	0	0	0	-0.01	0	0	0	-0.03
0	-0.05	0.01	-0.07	0	-0.06	0	0.23	0	0.03	0.01	0	0	0	0	0	0	-0.06	0.68	0	0	0	0	0	0	0	0	-0.02	0.01	0	0	-0.03
0	0	0	0.04	0	-0.09	0	-0.02	0.01	-0.05	0	0	0	-0.02	0	-0.02	0	0.08	-0.23	0	0	0	0	0	0	0	0	0.04	0.02	0	0	-0.02
0	0.09	0	0.02	0	0.14	0	0.02	0	0	0	0	0	0	0	0	0	0.08	0.09	0	0	0	0	0	0	0	0	0.03	0.01	0	0	0.23
0	-0.02	-0.02	-0.11	0	0	0	0.11	0.01	0.02	0	0	0.01	-0.01	0	-0.02	0	-0.17	-0.01	0	-0.03	0	0	0	0	0	0	-0.11	-0.01	0	0	0
0	-0.11	0	-0.12	0	0.1	0	-0.05	0.01	0.02	0	0	-0.09	0	0	0	0	0.08	-0.07	0	0	0	0	0	0	0	0	0.01	0.01	0	0	-0.05
0	0.05	0.01	-0.17	0	-0.11	0	0.15	-0.04	-0.09	-0.01	0	0	0	0	-0.04	0	-0.12	0.2	0	0.01	0	0	0	0	0	0	-0.16	-0.03	0	0	-0.05
0	0.05	0.02	0.09	0	-0.14	0	0.15	0	0	0	0	0.02	0	0	-0.01	0	-0.15	-0.18	0	0	0	0	0	0	0	0	0	0	0	0	-0.04
0	-0.11	-0.06	-0.15	0	-0.22	0	0.05	0	-0.09	0	0	0.02	0.1	0	-0.03	0	0.14	0.19	0	0	0	0	0	0	0	0	-0.03	0	0	0	-0.04
0	0.02	0.01	0.14	0	0.24	0	0.07	0.01	0.01	0	0	0	-0.01	0	0	0	0.2	0.1	0	0	0	0	0	0	0	0	0.01	0.01	0	0	-0.01
0	-0.26	-0.06	0.11	0	-0.32	0	0.22	0.05	0.02	0.02	0	0.01	-0.02	0	0	0	-0.12	0.03	0	0.04	0	0	0	0	0	0	0	-0.01	0	0	-0.04
0	0.05	0.01	0.08	0	0.08	0	0.05	-0.04	0.01	0	0	0.02	0	0	-0.04	0	-0.13	-0.33	0	-0.01	0	0	0	0	0	0	0.02	0	0	0	-0.05
0	-0.02	-0.02	-0.23	0	-0.13	0	0.16	-0.06	0.02	-0.01	0	0	0	0	-0.06	0	-0.13	0.18	0	0.01	0	0	0	0	0	0	-0.06	0	0	0	-0.06
0	0.03	0.02	0.05	0	-0.07	0	-0.13	0	0	0.01	0	0	0	0	-0.01	0	-0.04	-0.08	0	0	0	0	0	0	0	0	0.01	0	0	0	-0.01
0	0.11	-0.04	0.07	0	-0.08	0	-0.09	0.01	0.01	-0.01	0	0.02	0	0	-0.03	0	0.15	-0.34	0	0	0	0	0	0	0	0	0.03	0	0	0	-0.04
0	-0.07	-0.02	0.02	0	-0.17	0	0.01	0	0	0	0	0	0	0	0	0	-0.09	-0.03	0	0	0	0	0	0	0	0	0.01	0	0	0	-0.02
0	-0.08	0	-0.14	0	0.14	0	0.06	0	0.02	0	0	0	0	0	0	0	-0.13	-0.01	0	-0.01	0	0	0	0	0	0	-0.06	-0.01	0	0	-0.04
0	-0.02	0	-0.02	0	-0.14	0	0.02	0	0	-0.01	0	0	0	0	-0.01	0	-0.07	-0.04	0	0	0	0	0	0	0	0	-0.03	-0.02	0	0	-0.02
0	0.05	-0.01	-0.13	0	-0.12	0	0	0	0	0	0	0	0	0	-0.02	0	-0.02	-0.02	0	0	0	0	0	0	0	0	-0.04	0	0	0	-0.04
0	-0.07	0	0.02	0	0.2	0	0.08	0.01	0	0	0	0	0	0	-0.01	0	-0.06	0.41	0	0.01	0	0	0	0	0	0	0.03	0.02	0	0	0
0	0.05	-0.02	-0.12	0	0.01	0	0.11	0.01	0.02	-0.02	0	0.01	0	0	-0.04	0	-0.12	-0.06	0	-0.01	0	0	0	0	0	0	-0.03	0	0	0	-0.02
0	-0.04	0.02	-0.15	0	0.55	0	0.39	-0.04	-0.06	0	0	0.02	0.13	0	0	0	-0.1	0	0	0.03	0	0	0	0	0	0	0.01	0.01	0	0	-0.01
0	0.06	0.06	0.05	0	0.5	0	0.06	-0.01	0.02	0	0	0.01	0	0	0	0	-0.06	-0.15	0	-0.01	0	0	0	0	0	0	0.02	0.03	0	0	0
0	-0.06	-0.03	0.05	0	-0.18	0	0.04	0.01	0	0	0	0	0	0	0	0	0	-0.03	0	0	0	0	0	0	0	0	-0.01	0	0	0	-0.04
0	-0.01	0.05	0.06	0	-0.26	0	-0.06	0.01	-0.04	0.02	0	0.01	0	0	-0.03	0	0.1	-0.17	0	0	0	0	0	0	0	0	0.01	0	0	0	-0.01
0	-0.02	0	-0.01	0	-0.04	0	0	0	-0.01	0	0	0	0	0	0	0	-0.01	-0.04	0	0	0	0	0	0	0	0	-0.02	0	0	0	-0.01
0	-0.16	-0.05	0.09	0	-0.21	0	-0.32	0.01	0.01	0	0	0	0	0	-0.03	0	0.19	-0.09	0	-0.01	0	0	0	0	0	0	0.02	0	0	0	0.27
0	0.25	0.04	-0.04	0	0.45	0	-0.22	0.03	0	0	0	0.01	0	0	-0.03	0	0.13	-0.08	0	0	0	0	0	0	0	0	0.13	0.04	0	0	-0.03
0	-0.03	0.01	-0.05	0	-0.06	0	-0.07	0	0	-0.01	0	0.01	0	0	0	0	-0.01	-0.09	0	0.01	0	0	0	0	0	0	0.01	0	0	0	0
0	-0.01	0.01	-0.11	0	0.08	0	-0.1	0	0.02	0	0	0.01	0	0	0	0	-0.07	-0.13	0	0	0	0	0	0	0	0	0	0	0	0	-0.04
0	-0.02	0.01	0.04	0	-0.1	0	-0.06	0	0	0.01	0	0	0	0	-0.01	0	-0.03	-0.13	0	0	0	0	0	0	0	0	-0.03	0	0	0	-0.03
0	0	-0.04	-0.12	0	-0.03	0	-0.05	0	0	0.02	0	0	-0.01	0	-0.01	0	-0.04	0	0	0	0	0	0	0	0	0	-0.02	0	0	0	-0.02
0	0.03	-0.04	-0.15	0	0.02	0	0	-0.03	0.01	-0.01	0	0.01	0	0	-0.03	0	0.15	0.68	0	-0.01	0	0	0	0	0	0	-0.01	0	0	0	-0.04
0	0.05	-0.02	0.03	0	-0.08	0	-0.03	-0.05	0.01	0	0	0.01	0	0	0	0	-0.18	-0.08	0	0	0	0	0	0	0	0	0	0	0	0	-0.02
0	-0.01	-0.02	0.09	0	0.01	0	-0.07	0	0.02	-0.02	0	0	-0.02	0	-0.01	0	-0.1	-0.08	0	-0.01	0	0	0	0	0	0	-0.02	0	0	0	-0.01
0	0.05	0.01	0.03	0	-0.32	0	-0.1	0	-0.03	0	0	0	0	0	0	0	-0.09	0.17	0	0	0	0	0	0	0	0	-0.01	0	0	0	0
0	-0.07	0	0.03	0	0.05	0	-0.06	0.01	0.02	0	0	-0.11	0	0	-0.01	0	0.12	-0.27	0	0	0	0	0	0	0	0	-0.01	0	0	0	-0.01
0	-0.07	0.01	-0.08	0	0.48	0	-0.17	0.01	0.03	-0.01	0	0.02	0	0	-0.02	0	-0.06	0.09	0	0.03	0	0	0	0	0	0	0.01	0	0	0	0.45
0	0.05	-0.01	0.03	0	-0.12	0	-0.1	0.02	0.03	-0.01	0	0	0	0	-0.01	0	-0.05	-0.11	0	0.01	0	0	0	0	0	0	-0.01	0	0	0	-0.03
0	-0.06	-0.01	0.07	0	0.12	0	-0.06	0	0	-0.01	0	0	-0.01	0	-0.01	0	-0.04	-0.3	0	-0.01	0	0	0	0	0	0	-0.01	0	0	0	-0.02
0	0.02	-0.03	-0.07	0	-0.11	0	-0.03	0.01	0.02	0	0	0.03	0	0	0	0	0.03	-0.13	0	0	0	0	0	0	0	0	-0.04	0	0	0	-0.02
0	-0.08	-0.03	0.04	0	-0.47	0	0.07	0.01	0.02	-0.01	0	0.02	0	0	-0.04	0	0.13	-0.06	0	0	0	0	0	0	0	0	-0.03	0	0	0	0.08
0	0.02	-0.01	0.03	0	0.11	0	-0.1	0	-0.04	0	0	0.01	0	0	-0.02	0	-0.07	-0.2	0	0	0	0	0	0	0	0	0.01	0	0	0	-0.05
0	0.08	0.04	-0.23	0	0.05	0	0.1	-0.03	0.01	0	0	0	-0.03	0	-0.02	0	0.11	-0.32	0	0	0	0	0	0	0	0	-0.07	0	0	0	-0.05
0	-0.04	-0.01	-0.05	0	-0.05	0	0	0	-0.05	0	0	0.03	0	0	-0.01	0	-0.02	-0.06	0	0	0	0	0	0	0	0	-0.02	0	0	0	0
0	0.02	-0.01	0.06	0	0.02	0	-0.07	0	0	0	0	0	0	0	-0.02	0	-0.12	-0.07	0	0	0	0	0	0	0	0	0	0	0	0	-0.02
0	0.04	-0.05	0.05	0	-0.1	0	-0.1	0	0.01	0	0	0.01	-0.01	0	-0.05	0	0.11	-0.26	0	0.02	0	0	0	0	0	0	-0.02	0	0	0	-0.05
0	-0.01	-0.01	0.02	0	-0.06	0	0.06	0	0	-0.01	0	0.01	0	0	-0.02	0	-0.07	-0.06	0	0	0	0	0	0	0	0	0	0	0	0	-0.02
0	0.03	-0.01	0.06	0	-0.09	0	0	-0.05	0	0.01	0	0.01	0	0	-0.02	0	-0.2	0.07	0	-0.01	0	0	0	0	0	0	-0.01	0	0	0	-0.03
0	-0.18	-0.01	0.05	0	0.08	0	-0.09	0	0.01	0.02	0	0.01	0	0	-0.01	0	-0.06	-0.16	0	0	0	0	0	0	0	0	0.03	0	0	0	0.02
0	0.02	-0.01	0.02	0	-0.09	0	-0.05	0	0	0	0	0	0	0	0	0	-0.04	-0.09	0	0	0	0	0	0	0	0	-0.04	0	0	0	-0.03
0	-0.03	0.02	-0.03	0	0.07	0	0.02	0.01	0	-0.01	0	0	0	0	-0.02	0	-0.08	-0.2	0	0.02	0	0	0	0	0	0	-0.05	0	0	0	-0.03
0	0.03	0.04	0.01	0	-0.17	0	-0.05	0	0.02	0	0	0	0	0	-0.01	0	0.06	-0.24	0	0	0	0	0	0	0	0	0	0	0	0	-0.01
0	0.08	0.05	0.07	0	0.17	0	-0.03	-0.05	0	0	0	0.03	0	0	0	0	0.2	0.19	0	0.01	0	0	0	0	0	0	0.04	0.01	0	0	-0.02
0	0.05	-0.01	-0.08	0	-0.14	0	0	-0.01	0.01	0	0	0	-0.01	0	-0.01	0	-0.05	0.02	0	-0.01	0	0	0	0	0	0	0	0.01	0	0	-0.03
0	0.05	-0.01	-0.07	0	-0.17	0	-0.06	0.01	0	0	0	0	0	0	-0.03	0	0.13	-0.09	0	0.01	0	0	0	0	0	0	0.02	0.01	0	0	-0.02
0	-0.14	0	0.08	0	-0.03	0	-0.17	0	-0.19	0	0	0	0	0	0	0	0.16	-0.12	0	0	0	0	0	0	0	0	0.1	0.01	0	0	0.03
0	-0.04	0	-0.05	0	-0.08	0	0	0	0.01	0	0	0.01	0	0	-0.04	0	-0.05	-0.02	0	0	0	0	0	0	0	0	0	0	0	0	0
0	-0.11	0.01	-0.08	0	-0.14	0	0.01	0	-0.11	0	0	0.02	0	0	-0.01	0	-0.18	0.22	0	0.02	0	0	0	0	0	0	0.03	0	0	0	-0.02
0	-0.05	0.02	-0.04	0	-0.04	0	-0.06	0.01	0.01	0	0	0	-0.01	0	0	0	0.1	-0.2	0	0.02	0	0	0	0	0	0	0	0.01	0	0	-0.01
0	0.01	0	-0.05	0	-0.08	0	-0.02	-0.01	0	-0.01	0	0	0	0	-0.04	0	-0.08	-0.12	0	0	0	0	0	0	0	0	-0.01	0.01	0	0	-0.03
0	0.04	0.01	0.05	0	-0.08	0	0.07	0.01	0.01	0	0	0.02	0.09	0	0	0	-0.17	-0.26	0	0	0	0	0	0	0	0	0	-0.02	0	0	-0.02
0	-0.01	-0.02	-0.1	0	0.08	0	-0.09	0.01	0.01	-0.01	0	0	0	0	-0.01	0	-0.09	-0.03	0	0	0	0	0	0	0	0	-0.02	0	0	0	-0.06
0	-0.09	0	0.08	0	-0.1	0	-0.08	0.01	0	0	0	0.01	0	0	-0.07	0	0.05	-0.16	0	0	0	0	0	0	0	0	0.01	0	0	0	-0.04
0	-0.05	-0.02	0.04	0	-0.18	0	0.01	-0.01	0	0	0	0.03	0	0	-0.02	0	0.11	-0.04	0	-0.01	0	0	0	0	0	0	-0.01	-0.01	0	0	-0.02
0	0.1	0.02	0.04	0	0.49	0	-0.14	0.02	0.02	0	0	0.01	-0.01	0	0.13	0	0.08	0.02	0	0	0	0	0	0	0	0	-0.02	-0.02	0	0	-0.02
0	0	0.02	-0.13	0	-0.31	0	-0.07	0	0.01	0.01	0	0	-0.01	0	-0.01	0	0.07	0.16	0	0	0	0	0	0	0	0	0.04	0	0	0	-0.02
0	0.05	0.04	0	0	0.07	0	0.16	0	0.02	-0.01	0	0	0	0	-0.02	0	-0.06	0.02	0	0.03	0	0	0	0	0	0	0.01	0.01	0	0	0.34
0	0.04	0	-0.08	0	-0.15	0	-0.12	0	0	0	0	0	0	0	0	0	0.07	-0.04	0	0	0	0	0	0	0	0	0.01	0	0	0	-0.01
0	-0.05	-0.04	0.05	0	-0.09	0	-0.14	0	0	0	0	0	0	0	-0.01	0	-0.09	0.08	0	0.03	0	0	0	0	0	0	0.04	0	0	0	-0.05
0	-0.03	0	0.04	0	-0.03	0	0.01	-0.06	0.01	-0.01	0	0.03	-0.01	0	0	0	-0.09	-0.24	0	0.02	0	0	0	0	0	0	0.04	0.02	0	0	-0.01
0	0	0.05	-0.18	0	-0.2	0	0.1	0	0.01	-0.02	0	0	0	0	0	0	-0.15	-0.08	0	-0.01	0	0	0	0	0	0	-0.05	0	0	0	0.01
0	0.04	0.01	-0.11	0	-0.03	0	0	0.01	0	-0.01	0	0.01	0	0	0	0	-0.07	-0.06	0	0	0	0	0	0	0	0	-0.04	0	0	0	-0.03
0	-0.2	-0.06	-0.21	0	-0.04	0	0.07	0.02	0.01	0	0	0.01	0	0	-0.05	0	0.13	0.19	0	-0.02	0	0	0	0	0	0	-0.1	0.01	0	0	-0.03
0	0.02	-0.02	0.01	0	-0.01	0	-0.04	0	0.01	0	0	0	0	0	0	0	-0.05	-0.19	0	0	0	0	0	0	0	0	0.01	0	0	0	-0.02
0	-0.01	0	-0.07	0	0.08	0	-0.01	0	0	0	0	0	0	0	-0.01	0	-0.08	-0.15	0	0.02	0	0	0	0	0	0	-0.01	0	0	0	-0.02
0	0.04	-0.03	0.06	0	-0.15	0	0.12	0.03	0.01	-0.01	0	0.01	0	0	-0.01	0	-0.03	0.73	0	0.02	0	0	0	0	0	0	-0.01	0	0	0	0
0	0.05	-0.02	-0.16	0	0.14	0	0.11	0.01	-0.11	0.01	0	0.02	-0.01	0	-0.02	0	-0.09	-0.05	0	0.01	0	0	0	0	0	0	-0.02	0	0	0	-0.02
0	-0.04	0	-0.1	0	-0.03	0	-0.08	0	0	0	0	0	0	0	0	0	-0.06	-0.07	0	-0.01	0	0	0	0	0	0	-0.01	0	0	0	-0.02
0	0.01	0	0.04	0	0.06	0	-0.06	0.01	0	0	0	0	0	0	0	0	-0.03	-0.22	0	-0.01	0	0	0	0	0	0	-0.01	-0.03	0	0	-0.03
0	0.01	0.02	-0.12	0	-0.18	0	-0.07	0	0.03	0	0	0	0	0	-0.03	0	-0.03	-0.01	0	0	0	0	0	0	0	0	0	0.01	0	0	-0.06
0	-0.07	0	0	0	-0.06	0	0	0.01	0	0	0	0	0	0	-0.01	0	-0.04	-0.09	0	0	0	0	0	0	0	0	0.01	0	0	0	-0.01
0	-0.09	-0.01	0.04	0	-0.34	0	0.04	0	0	-0.02	0	0	0	0	-0.04	0	-0.17	0.31	0	-0.01	0	0	0	0	0	0	-0.03	0	0	0	-0.05
0	0.02	-0.03	-0.15	0	-0.17	0	-0.06	0.02	0.06	0.01	0	0	0	0	0.2	0	0.08	-0.23	0	0	0	0	0	0	0	0	-0.01	0	0	0	0
0	-0.01	0.06	0.02	0	-0.15	0	-0.03	0	0	-0.01	0	0	0	0	-0.01	0	-0.14	-0.09	0	0.01	0	0	0	0	0	0	0.03	0	0	0	0.02
0	-0.04	0	0.03	0	-0.01	0	-0.06	-0.03	0	0	0	0.02	0	0	-0.03	0	0.15	-0.35	0	0.05	0	0	0	0	0	0	-0.04	0	0	0	-0.02
0	0	0	0.12	0	-0.2	0	-0.03	0.01	0.05	-0.01	0	0.02	0	0	-0.01	0	0.24	0.57	0	0	0	0	0	0	0	0	0.01	0	0	0	-0.01
0	0.05	0	0.07	0	0.19	0	0.11	0	-0.09	0.01	0	0.02	0	0	0.22	0	-0.03	0.14	0	0	0	0	0	0	0	0	0	-0.01	0	0	0.02
0	0	-0.01	0.02	0	-0.13	0	-0.03	0	-0.02	0	0	0	-0.01	0	-0.02	0	-0.02	-0.01	0	0.02	0	0	0	0	0	0	0.01	-0.01	0	0	0
0	0	0	-0.04	0	0.05	0	-0.02	0	0	0.01	0	0	0	0	0	0	-0.07	-0.15	0	0.01	0	0	0	0	0	0	-0.03	0	0	0	-0.01
0	-0.03	-0.03	0.04	0	0.14	0	0.04	0	0.02	0	0	0.01	0	0	-0.01	0	0.14	0.3	0	0	0	0	0	0	0	0	0	-0.01	0	0	0.01
0	-0.06	-0.05	-0.1	0	-0.14	0	0.05	0.01	0.01	-0.02	0	0.02	0	0	-0.01	0	0.1	0.82	0	0	0	0	0	0	0	0	-0.02	-0.01	0	0	0.01
0	0.08	0.05	-0.08	0	-0.02	0	-0.05	0	0	-0.01	0	0.02	0	0	-0.03	0	0.09	0.65	0	0	0	0	0	0	0	0	0.02	0	0	0	-0.01
0	-0.08	0	-0.08	0	0.02	0	-0.02	0	0.01	0	0	0.01	0	0	0	0	-0.06	-0.05	0	0	0	0	0	0	0	0	-0.01	0	0	0	-0.05
0	-0.06	0.01	-0.07	0	-0.26	0	0.08	0.01	0.01	0	0	0	-0.01	0	0	0	-0.04	-0.06	0	-0.01	0	0	0	0	0	0	-0.02	-0.01	0	0	0.01
0	-0.14	0.03	0.09	0	-0.13	0	0.12	0.02	0.02	0.02	0	0	0	0	-0.02	0	-0.17	-0.12	0	-0.01	0	0	0	0	0	0	-0.05	0	0	0	0
0	0.01	0.09	-0.11	0	0.68	0	0	-0.05	0.03	0	0	0.07	-0.01	0	-0.01	0	-0.01	-0.04	0	0	0	0	0	0	0	0	-0.01	0.02	0	0	0.12
0	0.08	0	0.04	0	0.3	0	-0.04	0	0.01	-0.01	0	0	0	0	-0.02	0	-0.08	0.1	0	0.02	0	0	0	0	0	0	0.05	0	0	0	0.21
0	0.07	-0.01	0.04	0	-0.03	0	-0.09	0	0.02	0	0	0	0	0	0	0	-0.12	-0.08	0	0.01	0	0	0	0	0	0	0	0	0	0	-0.02
0	-0.01	0.06	0.05	0	-0.13	0	-0.17	0	0.04	0	0	0	0	0	0.11	0	0.1	-0.3	0	0.01	0	0	0	0	0	0	-0.02	0	0	0	0.02
0	0.01	-0.03	0.06	0	-0.17	0	-0.05	-0.06	-0.12	0	0	0.02	0.32	0	-0.01	0	0.31	0.31	0	0	0	0	0	0	0	0	0.08	0	0	0	0.02
0	0.02	-0.01	0.06	0	0	0	0.1	0	0.01	0	0	0	0	0	-0.03	0	0.11	-0.44	0	-0.01	0	0	0	0	0	0	-0.02	-0.01	0	0	-0.02
0	0	0.01	0.05	0	-0.06	0	-0.07	0	0.02	0.01	0	-0.12	0	0	-0.04	0	0.14	-0.19	0	0	0	0	0	0	0	0	0.02	0.01	0	0	-0.04
0	-0.12	0.01	0.02	0	-0.07	0	0.03	0	0.01	0	0	0.04	0	0	0	0	-0.08	-0.12	0	0	0	0	0	0	0	0	-0.06	0.01	0	0	-0.02
0	-0.06	0	-0.04	0	-0.08	0	-0.04	0	0.01	0	0	0.01	0	0	0	0	-0.03	-0.06	0	-0.01	0	0	0	0	0	0	-0.06	0	0	0	-0.01
0	0.06	-0.05	0.01	0	-0.15	0	0.03	0	0	0	0	0	0	0	-0.07	0	0.09	-0.16	0	0	0	0	0	0	0	0	-0.01	0	0	0	-0.02
0	-0.06	-0.01	0.01	0	-0.08	0	-0.03	0	0	0	0	0	0	0	-0.01	0	-0.05	-0.17	0	0	0	0	0	0	0	0	0	0	0	0	0
0	-0.08	0.07	0.06	0	-0.3	0	0	0.01	0.01	-0.02	0	0.01	0.1	0	0.43	0	0.25	0.09	0	0.04	0	0	0	0	0	0	0.01	0	0	0	-0.02
0	0.06	0.01	-0.04	0	-0.15	0	0.01	0	0.01	0	0	0.02	-0.01	0	-0.02	0	-0.03	-0.12	0	0	0	0	0	0	0	0	-0.01	0	0	0	-0.03
0	0.02	0.01	-0.09	0	0.19	0	-0.04	-0.09	0	0	0	0.02	0	0	0	0	-0.12	-0.1	0	0	0	0	0	0	0	0	-0.03	0	0	0	-0.02
0	0.06	0.01	0.02	0	-0.1	0	-0.02	0	0.01	0	0	0	0	0	-0.01	0	0.09	-0.19	0	0	0	0	0	0	0	0	-0.03	-0.01	0	0	-0.05
0	0.03	0.04	0.04	0	0.61	0	-0.12	0	0.02	0	0	0	-0.01	0	-0.01	0	-0.07	0.21	0	0	0	0	0	0	0	0	0.07	0.01	0	0	-0.03
0	-0.02	0	0.01	0	-0.09	0	-0.01	0	0	-0.01	0	-0.05	0	0	-0.02	0	-0.05	-0.05	0	0	0	0	0	0	0	0	0	0	0	0	-0.02
0	0	0.01	0.03	0	-0.01	0	0.06	0	0.02	-0.01	0	0.01	0	0	-0.04	0	-0.17	-0.13	0	0	0	0	0	0	0	0	-0.02	0	0	0	0.01
0	0.04	0.03	0.03	0	0.01	0	-0.19	0.02	0.02	0	0	0	0	0	0	0	-0.12	-0.15	0	-0.01	0	0	0	0	0	0	0.03	-0.01	0	0	0.02
0	0.08	0.05	0.06	0	0.17	0	0.09	0	0	0	0	0	0	0	0.22	0	0.19	-0.05	0	0.02	0	0	0	0	0	0	-0.06	-0.06	0	0	0.08
0	0.02	0.04	0.01	0	-0.13	0	-0.01	-0.05	0.01	0	0	0.01	0	0	0	0	-0.05	-0.07	0	0	0	0	0	0	0	0	-0.02	0	0	0	-0.01
0	0.04	-0.02	0.03	0	-0.28	0	0.01	-0.01	0.03	0	0	-0.07	-0.01	0	-0.02	0	-0.09	0.03	0	0	0	0	0	0	0	0	-0.02	0.01	0	0	-0.02
0	-0.02	-0.04	-0.08	0	0.16	0	0.15	0.03	0.05	0	0	0.01	0	0	0	0	-0.03	0.57	0	0.03	0	0	0	0	0	0	-0.01	0.01	0	0	-0.03
0	-0.1	-0.01	0.08	0	0.09	0	0.18	0.03	0.02	0	0	0.02	-0.01	0	-0.08	0	-0.16	-0.14	0	-0.01	0	0	0	0	0	0	-0.2	-0.06	0	0	-0.04
0	-0.05	0.02	-0.14	0	0.18	0	-0.09	0.01	0.03	-0.01	0	0.05	0	0	0	0	-0.03	0.51	0	0	0	0	0	0	0	0	0.16	0.02	0	0	-0.02
0	0.1	0.03	0.11	0	-0.02	0	0.12	0.03	0.03	0	0	0.01	0	0	-0.03	0	-0.13	0.5	0	-0.02	0	0	0	0	0	0	0.07	0.01	0	0	-0.04
0	-0.04	0.01	0.02	0	0.01	0	-0.01	0	0	0	0	0	-0.01	0	-0.01	0	-0.05	-0.14	0	-0.01	0	0	0	0	0	0	-0.02	-0.01	0	0	0.05
0	0.05	0	-0.09	0	0.69	0	-0.03	0.02	0.04	0.01	0	0.01	0	0	-0.01	0	-0.07	-0.04	0	-0.01	0	0	0	0	0	0	0.01	0.01	0	0	-0.01
0	0.05	-0.03	0.13	0	0.36	0	-0.05	-0.06	0.04	0	0	0.05	0	0	-0.03	0	-0.08	0.38	0	0.02	0	0	0	0	0	0	0.04	0	0	0	-0.02
0	0.04	0.05	0.06	0	0.3	0	0.01	0	-0.07	0.01	0	0.02	-0.02	0	-0.01	0	0.12	0.07	0	0	0	0	0	0	0	0	0.13	0.01	0	0	-0.01
0	-0.01	-0.04	-0.03	0	-0.06	0	0.03	-0.01	0	0	0	0.01	0	0	0	0	0.04	-0.15	0	-0.01	0	0	0	0	0	0	0	0	0	0	0
0	0.06	-0.03	-0.13	0	-0.03	0	0.04	-0.02	0	-0.01	0	0	0	0	-0.02	0	-0.05	-0.11	0	0	0	0	0	0	0	0	-0.03	0.01	0	0	0
0	0.09	0	0.08	0	0.04	0	-0.03	0.01	0.02	-0.01	0	0.03	0	0	-0.03	0	-0.07	0.56	0	0	0	0	0	0	0	0	-0.03	0	0	0	-0.02
0	-0.04	-0.02	0.04	0	0.18	0	0	-0.02	0.01	0	0	-0.26	0	0	-0.04	0	-0.13	0.05	0	0.03	0	0	0	0	0	0	0.01	-0.01	0	0	-0.06
0	0.1	-0.11	0.13	0	0.08	0	0.16	-0.08	0	0	0	0.02	0	0	0	0	0.29	0.1	0	0.04	0	0	0	0	0	0	-0.02	-0.01	0	0	-0.02
0	0.29	0.02	0.1	0	0.02	0	0.37	0.03	-0.14	0.08	0	0.01	0	0	-0.01	0	-0.15	-0.02	0	-0.01	0	0	0	0	0	0	0.06	0.03	0	0	-0.03
0	0.07	0	0.01	0	-0.12	0	-0.02	-0.03	0.02	-0.01	0	0	0	0	0	0	-0.05	-0.05	0	0.02	0	0	0	0	0	0	0	-0.01	0	0	-0.05
0	-0.03	-0.01	0.01	0	-0.07	0	-0.01	0	0	0	0	0	0	0	0	0	-0.04	-0.05	0	0	0	0	0	0	0	0	-0.01	0	0	0	0
0	-0.01	0.01	-0.07	0	-0.09	0	-0.02	0	0.01	0	0	0	-0.01	0	-0.02	0	-0.05	0	0	0	0	0	0	0	0	0	0	-0.01	0	0	-0.02
0	0.01	-0.01	-0.09	0	-0.27	0	-0.03	0	0.01	0	0	0.02	0	0	0.15	0	-0.1	0.01	0	0	0	0	0	0	0	0	-0.03	0.01	0	0	-0.02
0	-0.18	-0.01	-0.2	0	-0.04	0	-0.1	0.01	-0.07	0	0	0	0	0	-0.02	0	0.06	-0.37	0	0.01	0	0	0	0	0	0	0.05	0	0	0	0.51
0	0.04	0.04	0.05	0	0.15	0	-0.04	0	0	-0.02	0	-0.12	0	0	-0.02	0	-0.15	-0.2	0	0.02	0	0	0	0	0	0	0.01	0	0	0	-0.02
0	-0.01	0	-0.03	0	-0.09	0	0.03	-0.02	-0.03	0	0	0	0	0	0	0	-0.05	-0.05	0	-0.01	0	0	0	0	0	0	-0.01	0	0	0	-0.01
0	-0.04	0	0.05	0	-0.07	0	-0.05	0	0.01	0.01	0	0	0	0	-0.02	0	-0.06	-0.11	0	-0.01	0	0	0	0	0	0	0	0	0	0	-0.04
0	0.04	0.04	-0.08	0	-0.03	0	-0.02	0	0.03	0	0	0	0	0	0	0	-0.07	-0.13	0	0	0	0	0	0	0	0	-0.03	0	0	0	-0.01
0	0.02	-0.04	-0.05	0	0.32	0	0.08	0	0	0.01	0	0.04	0	0	0	0	0.13	0.33	0	0	0	0	0	0	0	0	-0.02	0.01	0	0	0
0	0.01	-0.01	0.04	0	-0.13	0	-0.04	-0.02	-0.1	0.01	0	-0.12	0	0	-0.03	0	-0.14	0.07	0	0	0	0	0	0	0	0	0.03	0.01	0	0	-0.04
0	-0.01	0.01	0.02	0	-0.13	0	0.02	0.01	0.01	0	0	0.03	0	0	0	0	-0.08	-0.09	0	0	0	0	0	0	0	0	0.02	0	0	0	0
0	0.03	-0.01	0.14	0	0.71	0	-0.17	0.01	0.04	-0.01	0	0.01	-0.01	0	0	0	-0.06	0.01	0	-0.01	0	0	0	0	0	0	0.01	0	0	0	-0.02
0	0.04	0.01	0.05	0	-0.08	0	0	0	0.01	0	0	0	-0.01	0	0	0	-0.08	-0.16	0	0	0	0	0	0	0	0	0	0	0	0	-0.02
0	0.06	-0.07	0.07	0	0.44	0	-0.06	-0.04	-0.04	0	0	0.01	-0.01	0	0	0	0.16	0.23	0	0.01	0	0	0	0	0	0	-0.03	-0.03	0	0	-0.02
0	-0.06	-0.01	0.04	0	0.2	0	0.03	0.02	0.02	0	0	0	0	0	-0.01	0	-0.04	0.24	0	0	0	0	0	0	0	0	0.07	0.01	0	0	0.26
0	0.04	0.01	0.18	0	0.34	0	-0.03	0.01	0.02	-0.01	0	0.05	0	0	-0.01	0	0.24	-0.09	0	0.01	0	0	0	0	0	0	-0.01	-0.01	0	0	-0.02
0	-0.15	-0.01	0.07	0	-0.18	0	-0.05	0.01	0	0.01	0	0	0	0	0.15	0	0.15	-0.23	0	0	0	0	0	0	0	0	0.01	0	0	0	-0.02
0	-0.01	-0.01	-0.04	0	-0.09	0	-0.01	0	0.01	-0.01	0	0	0	0	-0.01	0	0.05	-0.1	0	0	0	0	0	0	0	0	-0.04	0	0	0	-0.02
0	0	0	-0.03	0	0.01	0	-0.03	0	-0.02	0	0	0.02	0	0	0	0	-0.07	-0.09	0	0	0	0	0	0	0	0	-0.03	0	0	0	-0.02
0	-0.04	0.01	0.02	0	-0.15	0	0	0	-0.01	0.01	0	-0.05	0	0	-0.01	0	-0.04	-0.09	0	0	0	0	0	0	0	0	0.01	0	0	0	-0.04
0	0.03	0.02	0.02	0	-0.28	0	-0.01	-0.01	0	0	0	-0.05	0	0	-0.01	0	0.14	-0.1	0	-0.01	0	0	0	0	0	0	0.01	0	0	0	-0.01
0	0.01	0.02	0.12	0	-0.13	0	-0.08	0.02	-0.09	0	0	0.02	-0.01	0	0.36	0	0.15	0.25	0	0	0	0	0	0	0	0	0.03	0	0	0	-0.01
0	-0.11	0.01	-0.04	0	-0.16	0	-0.01	0	0.01	0.02	0	0.01	0	0	-0.01	0	-0.01	-0.02	0	0	0	0	0	0	0	0	-0.02	0	0	0	-0.01
0	0.11	0.02	0.05	0	0.29	0	0.03	0.01	0	-0.01	0	0.02	0	0	0.19	0	0.11	0.01	0	-0.02	0	0	0	0	0	0	-0.01	0	0	0	-0.01
0	-0.01	-0.01	0.03	0	-0.01	0	0.03	0	0.02	-0.01	0	0	0	0	0	0	-0.04	-0.22	0	0	0	0	0	0	0	0	-0.04	-0.01	0	0	-0.03
0	-0.07	-0.05	0.08	0	-0.26	0	-0.03	0.01	0	0	0	0	-0.01	0	-0.03	0	0.12	-0.08	0	0.01	0	0	0	0	0	0	-0.06	0.01	0	0	-0.01
0	-0.01	-0.03	-0.25	0	0.09	0	0.08	0	0.02	-0.01	0	0.01	-0.02	0	-0.02	0	-0.1	0.11	0	-0.01	0	0	0	0	0	0	-0.03	0.01	0	0	-0.02
0	0.03	0.01	0.17	0	0.12	0	-0.03	0	-0.05	0	0	0.01	-0.01	0	-0.02	0	-0.07	0.58	0	0	0	0	0	0	0	0	-0.01	0	0	0	0
0	0.01	-0.03	0.03	0	-0.15	0	0.01	-0.02	-0.06	0	0	0.03	0	0	-0.03	0	-0.06	-0.1	0	-0.01	0	0	0	0	0	0	-0.02	0	0	0	-0.01
0	-0.02	-0.03	0.02	0	-0.06	0	-0.03	-0.06	0	0	0	0	0	0	0	0	-0.08	-0.13	0	0.01	0	0	0	0	0	0	-0.01	0	0	0	-0.02
0	-0.06	-0.02	-0.19	0	0.02	0	0.26	0.01	0.02	0	0	0.01	0	0	0	0	0.35	0.38	0	0.01	0	0	0	0	0	0	-0.04	0	0	0	-0.05
0	-0.04	0.01	0.01	0	-0.21	0	0	0.01	0.03	0	0	0.03	0	0	-0.02	0	-0.06	0	0	-0.01	0	0	0	0	0	0	0.03	0	0	0	-0.03
0	0.19	-0.09	0.05	0	-0.07	0	-0.09	0.01	0	-0.01	0	0	0	0	0	0	0.16	0.52	0	-0.02	0	0	0	0	0	0	-0.01	0	0	0	0
0	0.04	0.04	0.01	0	0.09	0	0.01	0	0.05	0.01	0	0.02	0	0	-0.01	0	0.1	0.32	0	-0.01	0	0	0	0	0	0	-0.01	0	0	0	-0.03
0	0.04	0.01	0.03	0	0.01	0	-0.05	0.01	0	-0.01	0	-0.15	0	0	-0.01	0	-0.05	-0.26	0	0.01	0	0	0	0	0	0	0.06	0.01	0	0	-0.02
0	0.06	-0.01	0.05	0	0.34	0	0	0	0.01	0.01	0	0.01	0	0	-0.01	0	-0.07	0.07	0	0	0	0	0	0	0	0	0.03	0	0	0	0.1
0	0.01	-0.01	0.03	0	0.02	0	-0.06	-0.02	-0.07	0	0	0.01	0	0	0	0	-0.11	-0.19	0	0	0	0	0	0	0	0	0.02	0	0	0	-0.02
0	-0.12	-0.09	-0.2	0	-0.16	0	0.09	0	-0.22	0	0	0	-0.01	0	-0.03	0	-0.08	0.16	0	0	0	0	0	0	0	0	-0.03	-0.01	0	0	0.32
0	0.04	0.05	-0.11	0	0.59	0	-0.03	0	-0.09	0.01	0	0	-0.01	0	-0.02	0	0.17	0.01	0	0	0	0	0	0	0	0	0	0.03	0	0	0.11
0	-0.03	0	0.05	0	0.03	0	-0.03	0	0	-0.01	0	0.01	-0.01	0	0	0	-0.02	-0.22	0	0	0	0	0	0	0	0	-0.02	-0.01	0	0	0.01
0	0.03	-0.01	0.07	0	-0.09	0	-0.04	-0.01	0	0	0	0	0	0	-0.01	0	0.06	-0.17	0	-0.01	0	0	0	0	0	0	0.03	0	0	0	-0.01
0	-0.14	-0.09	0.11	0	0.27	0	-0.01	0	0.05	0.02	0	0	0	0	-0.01	0	0.27	0.18	0	-0.01	0	0	0	0	0	0	0	0	0	0	0.03
0	0.05	-0.03	0.06	0	0.44	0	-0.1	0	-0.02	0.02	0	0	0	0	0.23	0	0.13	-0.07	0	-0.02	0	0	0	0	0	0	0.01	0	0	0	0.02
0	0.04	0	0.06	0	-0.01	0	-0.04	0.01	0.01	0	0	0.01	0	0	-0.01	0	-0.1	-0.13	0	0.01	0	0	0	0	0	0	0.01	0	0	0	-0.03
0	0.03	0	0.07	0	0.03	0	0	0	0.01	0	0	0	-0.01	0	0	0	0.08	0.4	0	0	0	0	0	0	0	0	0.07	0	0	0	0.04
0	-0.03	-0.05	0.05	0	0.14	0	0.02	0	0	0	0	0	0	0	-0.01	0	0.16	0.42	0	0.01	0	0	0	0	0	0	-0.01	0	0	0	0
0	0.16	-0.04	-0.2	0	0.12	0	-0.13	-0.03	0.03	0	0	0	0	0	-0.03	0	-0.11	0.11	0	0.02	0	0	0	0	0	0	-0.06	-0.03	0	0	0
0	0.08	0	0.01	0	-0.05	0	-0.04	0.01	0.02	-0.01	0	0.01	0	0	-0.01	0	-0.09	-0.21	0	-0.02	0	0	0	0	0	0	0	0	0	0	-0.04
0	0.02	-0.02	-0.18	0	0.3	0	0.11	0.02	0.03	-0.01	0	0	-0.01	0	-0.02	0	-0.11	-0.39	0	0	0	0	0	0	0	0	0.06	0	0	0	-0.05
0	-0.19	-0.01	-0.06	0	-0.01	0	0.01	0.01	0.01	0	0	0	0	0	-0.01	0	-0.06	-0.09	0	0.01	0	0	0	0	0	0	0	0	0	0	-0.07
0	-0.14	-0.01	-0.09	0	-0.36	0	0.13	0.01	0	0	0	0.01	0	0	-0.02	0	-0.08	0.37	0	0	0	0	0	0	0	0	-0.08	0	0	0	0.02
0	0.04	0	0.06	0	0.53	0	-0.14	0	0.02	0.03	0	0.02	0	0	0	0	0.08	0.03	0	0	0	0	0	0	0	0	0.03	0.01	0	0	0.03
0	0.03	0.01	0.01	0	-0.11	0	-0.1	0.01	0.01	0	0	0	-0.01	0	-0.01	0	-0.07	-0.12	0	0	0	0	0	0	0	0	-0.01	0	0	0	-0.02
0	-0.01	-0.04	-0.11	0	0.25	0	0.09	0.01	0.06	0	0	0	0	0	-0.02	0	-0.03	0.62	0	-0.01	0	0	0	0	0	0	-0.06	0	0	0	0.02
0	0.02	-0.01	0.03	0	-0.12	0	-0.01	-0.04	0	0	0	0	0	0	-0.01	0	-0.04	-0.08	0	0	0	0	0	0	0	0	-0.01	0	0	0	-0.03
0	-0.01	0.03	-0.06	0	-0.18	0	-0.04	0	0.01	0	0	0	0	0	0	0	-0.02	-0.12	0	-0.02	0	0	0	0	0	0	-0.01	0	0	0	0.04
0	-0.07	0.01	-0.08	0	-0.08	0	-0.01	0	0	0	0	0.01	0	0	-0.03	0	-0.06	-0.05	0	-0.01	0	0	0	0	0	0	-0.01	0	0	0	-0.03
0	0.04	-0.01	0.05	0	0.07	0	-0.33	0	0	0	0	0.01	-0.01	0	0	0	0.15	-0.24	0	0	0	0	0	0	0	0	0.02	0	0	0	-0.02
0	-0.02	0.01	-0.02	0	-0.07	0	-0.01	0.01	0	0	0	0	0	0	-0.01	0	-0.03	-0.08	0	0	0	0	0	0	0	0	0	0	0	0	0.01
0	-0.05	-0.03	0.05	0	0	0	0	0	0.02	0	0	0.01	0	0	-0.01	0	0.06	-0.26	0	-0.01	0	0	0	0	0	0	-0.03	-0.01	0	0	-0.01
0	0	0.01	0	0	0.01	0	0.09	0	-0.04	0	0	0	0.05	0	0	0	0.13	0.3	0	0	0	0	0	0	0	0	0.09	0	0	0	0.08
0	-0.1	0.02	0.15	0	0.14	0	0.01	0.04	0.03	0	0	0.03	-0.01	0	0	0	0.24	0.09	0	-0.01	0	0	0	0	0	0	0.04	0.03	0	0	0.06
0	0.05	-0.05	0.05	0	-0.23	0	-0.07	0.03	0.02	-0.01	0	0.03	0	0	-0.04	0	-0.13	0.18	0	-0.01	0	0	0	0	0	0	-0.11	0.01	0	0	-0.01
0	-0.17	-0.05	0.05	0	-0.09	0	-0.06	0	0.01	0	0	0	0	0	-0.04	0	-0.1	0.06	0	0.06	0	0	0	0	0	0	0	0	0	0	-0.05
0	-0.07	-0.02	0.03	0	0.06	0	-0.04	0.02	-0.09	0	0	0.02	0	0	-0.02	0	-0.08	-0.16	0	0	0	0	0	0	0	0	-0.03	-0.01	0	0	-0.01
0	0.27	-0.04	0.1	0	-0.28	0	0.07	0.03	0.04	-0.02	0	0	-0.01	0	-0.01	0	0.27	0.32	0	-0.01	0	0	0	0	0	0	0.04	0	0	0	-0.04
0	0.1	-0.01	0.1	0	0.13	0	-0.02	0.01	-0.08	0	0	0.01	-0.01	0	-0.02	0	-0.14	-0.2	0	0	0	0	0	0	0	0	-0.07	-0.05	0	0	-0.03
0	-0.05	0.03	-0.17	0	0.12	0	0	0	0.02	-0.01	0	0.01	0	0	-0.04	0	-0.12	0.05	0	-0.03	0	0	0	0	0	0	-0.04	-0.02	0	0	-0.02
0	0.02	-0.01	-0.02	0	0.03	0	-0.05	-0.04	0	0	0	0	0	0	-0.01	0	-0.09	-0.06	0	0	0	0	0	0	0	0	-0.02	0	0	0	-0.02
0	0.06	0.05	0.07	0	-0.25	0	-0.19	0	0.03	-0.04	0	0.02	0.07	0	-0.02	0	0.13	-0.47	0	0	0	0	0	0	0	0	0.1	0	0	0	0.14
0	-0.02	-0.01	-0.05	0	-0.08	0	-0.01	0	0.02	0	0	-0.06	0	0	-0.04	0	0.07	-0.13	0	0	0	0	0	0	0	0	0.01	0	0	0	0
0	0.02	0	-0.05	0	0.49	0	0	0	0	0.01	0	0	0	0	-0.01	0	0.1	0.07	0	0.01	0	0	0	0	0	0	0	0.02	0	0	-0.02
0	-0.15	0	0.08	0	-0.25	0	0.25	-0.02	0.02	-0.01	0	0.01	0	0	0	0	-0.22	-0.07	0	0.01	0	0	0	0	0	0	-0.04	0	0	0	-0.04
0	0	0	0.01	0	0	0	-0.01	0	0	0	0	-0.06	0	0	-0.02	0	-0.05	-0.2	0	0	0	0	0	0	0	0	0	0	0	0	-0.02
0	0.08	-0.01	0.03	0	-0.02	0	0	0	0	-0.01	0	0	0	0	0	0	-0.03	-0.2	0	0	0	0	0	0	0	0	0.02	0	0	0	-0.01
0	0.03	0.03	0.03	0	-0.1	0	-0.09	0	0	0	0	0.02	-0.01	0	0	0	-0.08	-0.13	0	0	0	0	0	0	0	0	-0.01	0	0	0	0
0	0.03	0.01	-0.02	0	-0.09	0	0.01	0	-0.06	0	0	0	0	0	-0.02	0	-0.07	0.02	0	-0.01	0	0	0	0	0	0	-0.03	0	0	0	-0.03
0	-0.02	0	-0.04	0	-0.09	0	0	0	0.02	0	0	0	0	0	0.07	0	-0.02	-0.1	0	0	0	0	0	0	0	0	-0.01	0	0	0	-0.03
0	0.2	-0.03	-0.11	0	0.33	0	0.29	0.02	0.01	0.05	0	0.04	0	0	0	0	-0.06	-0.02	0	-0.01	0	0	0	0	0	0	-0.03	0	0	0	0.05
0	0.09	0.17	-0.1	0	0.24	0	-0.03	0.02	0.05	0	0	0	0	0	-0.03	0	-0.14	0.4	0	0.04	0	0	0	0	0	0	-0.02	0.02	0	0	-0.03
0	-0.07	0.02	-0.06	0	-0.1	0	-0.05	0.01	0.02	0	0	0	0.06	0	-0.01	0	-0.02	-0.12	0	0	0	0	0	0	0	0	-0.05	0	0	0	0
0	-0.12	-0.04	-0.05	0	0	0	-0.01	0	0.02	0.02	0	0	-0.01	0	-0.01	0	0.08	-0.21	0	0.01	0	0	0	0	0	0	-0.04	0.01	0	0	-0.01
0	-0.01	0.01	-0.06	0	0.08	0	-0.07	0	0.03	-0.01	0	0	-0.01	0	-0.02	0	0.07	-0.21	0	0.01	0	0	0	0	0	0	-0.02	-0.02	0	0	-0.03
0	-0.01	0	0.04	0	-0.3	0	-0.02	0.01	0	0	0	0	0	0	-0.02	0	-0.06	-0.02	0	0.02	0	0	0	0	0	0	0.04	0.01	0	0	-0.04
0	-0.05	-0.02	0.04	0	-0.35	0	0.05	0	0.01	-0.01	0	0.04	0	0	-0.05	0	0.08	-0.19	0	0.02	0	0	0	0	0	0	0.05	0.01	0	0	-0.02
0	-0.01	0.01	-0.07	0	0.27	0	0.05	0	0.02	0	0	0.01	0	0	-0.04	0	-0.15	-0.27	0	0	0	0	0	0	0	0	-0.05	0	0	0	-0.05
0	0	0.05	0.04	0	-0.1	0	-0.09	0.01	0	0	0	0	0	0	0	0	-0.02	-0.2	0	-0.01	0	0	0	0	0	0	0.07	0.01	0	0	-0.04
0	-0.07	-0.03	0.03	0	-0.06	0	-0.03	0.01	0	-0.01	0	0	0	0	0	0	-0.06	-0.09	0	0	0	0	0	0	0	0	0	0	0	0	-0.03
0	0.02	-0.04	0.01	0	-0.21	0	-0.05	0	0	0	0	0	0	0	0	0	0.17	-0.2	0	0	0	0	0	0	0	0	-0.01	-0.01	0	0	-0.03
0	0.05	0.01	0.03	0	-0.13	0	-0.05	0	0.01	0	0	0.01	0	0	-0.01	0	-0.04	-0.1	0	-0.01	0	0	0	0	0	0	0.01	0	0	0	-0.05
0	0	0	0.03	0	-0.3	0	-0.02	0	0	0	0	0	0	0	0	0	-0.02	-0.11	0	0	0	0	0	0	0	0	0.03	0	0	0	-0.04
0	0.12	-0.01	0.05	0	-0.05	0	-0.3	0.01	0.01	0.02	0	0.05	0	0	0	0	-0.19	0.03	0	0.02	0	0	0	0	0	0	-0.06	-0.02	0	0	-0.06
0	0.15	0.04	0.05	0	0.1	0	0.08	0	0.02	0	0	-0.16	-0.01	0	0	0	-0.08	0.22	0	0	0	0	0	0	0	0	0.02	0	0	0	0.34
0	0.05	0	0.08	0	-0.09	0	0.12	0.01	0.01	0	0	0	-0.01	0	0	0	-0.13	-0.34	0	0.01	0	0	0	0	0	0	0.05	0	0	0	0
0	0.02	-0.01	-0.04	0	-0.04	0	-0.03	0	0	0	0	0.01	0	0	-0.02	0	-0.03	-0.19	0	0	0	0	0	0	0	0	-0.02	0	0	0	-0.02
0	-0.22	-0.03	-0.23	0	-0.05	0	0.12	0.01	-0.06	0.01	0	0.01	0	0	0	0	-0.08	0.28	0	0	0	0	0	0	0	0	-0.06	0	0	0	-0.01
0	-0.07	-0.06	0.06	0	-0.01	0	0.01	0	0.03	0	0	0.01	0	0	0	0	0.14	0.63	0	0	0	0	0	0	0	0	0.02	0	0	0	-0.02
0	-0.1	-0.01	0.07	0	-0.01	0	0.03	0.02	0.03	0.02	0	0.01	0	0	0.25	0	0.24	-0.19	0	0	0	0	0	0	0	0	0.02	0	0	0	0.18
0	0.05	0.06	0.15	0	0.06	0	-0.06	0.01	0	0.03	0	0.01	0	0	-0.01	0	-0.08	0.09	0	0	0	0	0	0	0	0	0.31	0.02	0	0	0.03
0	0.03	0.1	0.18	0	-0.09	0	0.23	0.07	0.04	0	0	0	0	0	0	0	-0.12	0.48	0	0.04	0	0	0	0	0	0	-0.08	-0.02	0	0	-0.01
0	0.01	0	0.05	0	-0.08	0	0.19	0.01	0.02	0	0	0	-0.01	0	-0.03	0	-0.17	-0.18	0	0	0	0	0	0	0	0	0.03	0.02	0	0	-0.05
0	0.05	-0.05	-0.15	0	0.16	0	-0.01	-0.02	-0.04	0	0	0	0	0	0	0	-0.03	-0.07	0	-0.01	0	0	0	0	0	0	-0.07	-0.02	0	0	0
0	0.09	-0.05	0.05	0	-0.15	0	0.03	-0.07	0.01	0.02	0	0	0	0	0	0	-0.03	-0.25	0	-0.01	0	0	0	0	0	0	0.07	0	0	0	0.04
0	-0.01	-0.01	-0.06	0	0	0	-0.03	0.01	0.01	0	0	0	0	0	-0.01	0	-0.01	-0.13	0	0	0	0	0	0	0	0	-0.02	-0.01	0	0	-0.04
0	0.1	-0.03	-0.22	0	0.02	0	-0.1	0	0.01	0	0	0	0	0	-0.03	0	-0.23	0.27	0	0.01	0	0	0	0	0	0	-0.07	-0.01	0	0	-0.01
0	-0.04	0.03	-0.05	0	0.06	0	-0.05	0	-0.02	0	0	0.02	0	0	-0.04	0	-0.08	-0.04	0	-0.01	0	0	0	0	0	0	0.02	-0.01	0	0	-0.08
0	0.01	-0.01	0.05	0	0	0	-0.07	0	0	0	0	-0.11	0	0	0	0	0.02	-0.11	0	0	0	0	0	0	0	0	-0.01	0	0	0	-0.02
0	0.06	-0.05	-0.15	0	0.24	0	-0.07	0.02	0	-0.01	0	0.02	-0.03	0	-0.01	0	0.12	-0.39	0	-0.01	0	0	0	0	0	0	-0.06	0	0	0	-0.03
0	0	0.03	0	0	-0.17	0	-0.01	0	0.01	-0.01	0	0	0	0	0	0	-0.05	-0.05	0	-0.01	0	0	0	0	0	0	0.01	0	0	0	-0.01
0	0.11	0.02	0.13	0	-0.09	0	-0.04	0	0	0.01	0	0.01	0	0	0	0	-0.06	0.64	0	-0.01	0	0	0	0	0	0	-0.03	-0.01	0	0	-0.02
0	-0.04	0	0.12	0	0.67	0	0.02	0	0.04	-0.01	0	0.01	0	0	-0.02	0	-0.05	-0.1	0	0	0	0	0	0	0	0	0.07	0.02	0	0	-0.01
0	0.01	-0.04	0.02	0	-0.02	0	0	0.01	0.02	0	0	0.01	-0.01	0	-0.02	0	0.12	-0.36	0	0.01	0	0	0	0	0	0	0.06	-0.01	0	0	-0.04
0	-0.09	-0.03	0.12	0	0.1	0	0.02	0.01	0.01	-0.01	0	0.01	0	0	-0.02	0	0.26	0.24	0	0.01	0	0	0	0	0	0	0.05	0.01	0	0	-0.04
0	-0.01	0	0.02	0	0.1	0	0.04	0	-0.04	0	0	0.01	0	0	-0.02	0	-0.06	0.71	0	0	0	0	0	0	0	0	0.02	0	0	0	-0.02
0	0.07	0.02	-0.04	0	-0.11	0	-0.1	0	-0.06	0	0	0	0	0	-0.01	0	-0.07	-0.07	0	0	0	0	0	0	0	0	0.04	0.01	0	0	-0.03
0	-0.05	0.03	-0.22	0	0.21	0	0	-0.08	0	-0.01	0	0	-0.01	0	0	0	-0.12	0.05	0	0	0	0	0	0	0	0	-0.09	-0.02	0	0	-0.01
0	-0.01	0.01	0.02	0	0.41	0	0.03	0.01	0.02	0	0	0	0	0	0	0	-0.04	0.1	0	0	0	0	0	0	0	0	0.15	0	0	0	0.05
0	-0.04	-0.01	-0.04	0	-0.05	0	0.02	0.01	0.01	0	0	0	0	0	0	0	-0.03	-0.09	0	-0.01	0	0	0	0	0	0	-0.03	0	0	0	0
0	0.13	-0.01	0.08	0	0.28	0	0.04	0	0.02	0	0	0	0	0	0	0	-0.09	0.3	0	0	0	0	0	0	0	0	-0.01	-0.01	0	0	0.05
0	0	0.03	0.08	0	0.1	0	0.16	0	0.01	0	0	0.04	0.06	0	-0.02	0	-0.06	0.17	0	0	0	0	0	0	0	0	0.02	0	0	0	0.11
0	-0.01	-0.02	-0.13	0	-0.09	0	-0.09	0	0.02	0	0	0	-0.01	0	-0.03	0	-0.16	0.15	0	0.06	0	0	0	0	0	0	0.06	0.01	0	0	-0.06
0	0.05	0	0.05	0	0.36	0	0.07	-0.03	0.01	0	0	0.01	-0.02	0	0	0	-0.07	0.2	0	0.01	0	0	0	0	0	0	0.02	0	0	0	-0.01
0	-0.01	0.05	0.06	0	0.01	0	-0.05	0.01	0	0	0	0.01	0	0	-0.03	0	0.09	-0.58	0	0	0	0	0	0	0	0	0.12	0	0	0	-0.03
0	0.06	0	-0.09	0	0.69	0	0.09	0	0	-0.01	0	0	-0.02	0	-0.05	0	0.14	0	0	0.01	0	0	0	0	0	0	-0.07	-0.01	0	0	0.03
0	0.06	-0.01	0.03	0	-0.18	0	-0.09	0	0.02	0	0	0	-0.01	0	-0.01	0	-0.04	-0.11	0	-0.01	0	0	0	0	0	0	0	0.01	0	0	-0.02
0	0.03	0.01	0.04	0	-0.27	0	-0.09	0	-0.02	0	0	0	0	0	0.13	0	0.11	-0.27	0	-0.01	0	0	0	0	0	0	0.02	0	0	0	-0.04
0	-0.08	0.01	0.02	0	0.01	0	0.01	0	0	-0.01	0	0.02	0	0	-0.01	0	-0.07	-0.15	0	-0.01	0	0	0	0	0	0	0.03	0.01	0	0	0
0	0.01	-0.01	-0.05	0	-0.04	0	0.03	0.01	0.01	0	0	0	0	0	0	0	-0.06	-0.06	0	0	0	0	0	0	0	0	-0.02	-0.01	0	0	-0.02
0	-0.08	0.09	0.09	0	0.36	0	0.04	0.02	0.01	0.12	0	0	0	0	0	0	-0.08	-0.1	0	0	0	0	0	0	0	0	0.13	0.03	0	0	0.13
0	0.01	-0.01	-0.14	0	0.17	0	0.02	0	0	0	0	0	0	0	-0.01	0	-0.08	-0.14	0	0	0	0	0	0	0	0	-0.06	0	0	0	-0.01
0	0.01	0	-0.07	0	-0.02	0	0.01	0	-0.01	0	0	0.01	-0.01	0	0	0	-0.06	-0.04	0	0	0	0	0	0	0	0	-0.03	0	0	0	-0.01
0	-0.06	-0.06	0.01	0	-0.21	0	0.05	0	0	-0.01	0	0	0	0	0	0	0.07	-0.09	0	0	0	0	0	0	0	0	0.02	0.01	0	0	-0.01
0	0.08	0.03	0.04	0	-0.24	0	-0.04	-0.04	0	0	0	0	0	0	-0.01	0	-0.03	-0.03	0	0	0	0	0	0	0	0	-0.01	0.01	0	0	-0.03
0	-0.11	0	0.03	0	0	0	0.03	0	-0.13	-0.01	0	0.01	0	0	-0.03	0	-0.22	0.07	0	0	0	0	0	0	0	0	0	0.01	0	0	-0.01
0	-0.08	-0.06	0.04	0	-0.11	0	-0.04	0	0	0	0	0	-0.01	0	0	0	-0.05	-0.04	0	0	0	0	0	0	0	0	0.01	0	0	0	-0.02
0	0.01	0	-0.07	0	-0.11	0	-0.02	0	0	0	0	0	0	0	-0.02	0	-0.04	-0.02	0	0	0	0	0	0	0	0	-0.01	0	0	0	-0.01
0	0.12	-0.02	-0.18	0	0.23	0	-0.2	0.01	0.01	-0.01	0	0.03	0	0	-0.01	0	-0.15	0	0	-0.03	0	0	0	0	0	0	-0.05	0	0	0	-0.03
0	0	-0.02	0.02	0	-0.09	0	0	0.01	0	0	0	0	0	0	0	0	-0.04	-0.26	0	0	0	0	0	0	0	0	0.04	0.01	0	0	-0.02
0	-0.27	0.02	0.07	0	-0.34	0	-0.18	0.02	0.02	-0.01	0	0	0	0	0.22	0	0.16	0.1	0	0.02	0	0	0	0	0	0	-0.01	0	0	0	-0.03
0	-0.04	0.02	0.1	0	-0.31	0	-0.02	0	0.02	0	0	0.01	0.08	0	-0.03	0	0.11	-0.2	0	-0.01	0	0	0	0	0	0	-0.03	-0.01	0	0	-0.04
0	0.02	-0.01	0.05	0	0.13	0	-0.04	0.01	0	-0.01	0	0	-0.01	0	0.24	0	0.11	0.16	0	0.02	0	0	0	0	0	0	-0.03	0	0	0	-0.02
0	-0.04	-0.02	0	0	-0.09	0	-0.02	0	0.01	0	0	0	0	0	0	0	-0.03	-0.03	0	0	0	0	0	0	0	0	-0.02	0	0	0	-0.01
0	-0.03	-0.04	-0.15	0	-0.19	0	0.04	0	0.02	0.03	0	0.02	0	0	-0.04	0	-0.09	0.13	0	0	0	0	0	0	0	0	-0.04	0.02	0	0	-0.04
0	-0.05	0.01	0.02	0	-0.23	0	0.02	0	0.01	0	0	0	-0.01	0	-0.01	0	0.05	-0.16	0	0.02	0	0	0	0	0	0	-0.02	0.01	0	0	0
0	0.07	0.05	0.09	0	0.46	0	0.2	0.02	0.05	0	0	0	0	0	0	0	-0.1	0.04	0	-0.01	0	0	0	0	0	0	-0.03	-0.01	0	0	-0.06
0	-0.04	-0.02	0.06	0	-0.08	0	-0.05	-0.02	0	-0.01	0	0.01	0	0	0	0	-0.03	-0.08	0	0	0	0	0	0	0	0	0	-0.01	0	0	-0.03
0	0.23	0.06	0.09	0	0.03	0	-0.08	0	0.01	0	0	0.01	0	0	0	0	0.31	0.1	0	0	0	0	0	0	0	0	0.01	0.03	0	0	-0.02
0	0.08	0.06	-0.18	0	0.08	0	-0.04	0.01	0.03	0	0	0.01	-0.01	0	-0.01	0	-0.13	-0.16	0	0.03	0	0	0	0	0	0	0	0.02	0	0	-0.05
0	-0.04	-0.02	-0.07	0	0.05	0	0.06	-0.02	0	0	0	0	0	0	-0.01	0	-0.14	-0.1	0	0	0	0	0	0	0	0	-0.05	0.01	0	0	0
0	-0.06	0.06	-0.1	0	-0.03	0	-0.07	0	-0.04	0	0	0.01	0	0	0	0	0.13	-0.07	0	-0.01	0	0	0	0	0	0	0.02	0	0	0	-0.03
0	0.04	0.01	0.06	0	0.04	0	-0.05	0.01	0	0	0	0	0.06	0	-0.01	0	0.09	0.35	0	0	0	0	0	0	0	0	0.11	0	0	0	0
0	-0.06	-0.01	-0.04	0	-0.06	0	-0.04	0	0	0	0	0	0	0	-0.01	0	-0.03	-0.09	0	0	0	0	0	0	0	0	-0.02	0	0	0	-0.02
0	0	0.04	-0.19	0	0.18	0	-0.01	0	-0.09	0.03	0	0.02	0	0	-0.01	0	-0.22	0.22	0	-0.01	0	0	0	0	0	0	-0.06	-0.01	0	0	-0.03
0	-0.07	-0.02	0	0	-0.03	0	0.04	0	0	0	0	0	0	0	-0.01	0	0.04	-0.1	0	0	0	0	0	0	0	0	0	0	0	0	0.67
0	0.05	0.1	-0.22	0	0.19	0	-0.04	0.01	-0.21	0	0	0	-0.01	0	0	0	0.08	-0.12	0	-0.01	0	0	0	0	0	0	-0.02	-0.01	0	0	-0.02
0	-0.01	0	0.07	0	-0.36	0	0.01	0	0.03	-0.01	0	0	0	0	-0.02	0	0.15	-0.09	0	0	0	0	0	0	0	0	0	0.01	0	0	-0.07
0	0	-0.01	0.05	0	-0.29	0	0.06	-0.03	0.02	-0.01	0	0.01	0	0	-0.03	0	-0.15	0.09	0	0.01	0	0	0	0	0	0	0	0.01	0	0	-0.09
0	-0.07	0	0.06	0	0.08	0	-0.02	0.02	0.02	0	0	0	0	0	-0.06	0	-0.16	-0.11	0	0	0	0	0	0	0	0	-0.01	0	0	0	-0.06
0	0.01	0.01	0.05	0	-0.1	0	-0.08	0.02	0	0	0	0	-0.02	0	-0.01	0	0.12	-0.26	0	0	0	0	0	0	0	0	0.02	0	0	0	-0.01
0	-0.02	-0.01	0.06	0	0.39	0	0.01	0.01	0	-0.01	0	0	0	0	0	0	-0.03	0.29	0	0.02	0	0	0	0	0	0	0	0	0	0	0.03
0	-0.03	-0.01	0.11	0	0.48	0	0.16	0.01	0	-0.01	0	0.01	0	0	0	0	-0.05	-0.02	0	0.01	0	0	0	0	0	0	0.04	0	0	0	-0.02
0	-0.1	-0.11	0.07	0	-0.08	0	0.01	0.01	0.01	0	0	0	0	0	-0.02	0	-0.21	0.07	0	-0.01	0	0	0	0	0	0	0.03	0	0	0	0.05
0	0.02	-0.01	0.01	0	-0.2	0	0.04	-0.01	0.01	-0.03	0	0	0	0	-0.02	0	-0.07	-0.04	0	0	0	0	0	0	0	0	-0.03	0	0	0	-0.03
0	-0.04	-0.07	0	0	-0.42	0	-0.25	0.01	0.02	0.01	0	0.01	0.08	0	-0.02	0	0.18	-0.11	0	0	0	0	0	0	0	0	0.1	0.02	0	0	-0.04
0	0.06	0.08	0.1	0	0.15	0	-0.03	0	-0.04	0	0	0.02	0.1	0	-0.01	0	0.2	0.24	0	0	0	0	0	0	0	0	-0.03	0	0	0	-0.01
0	0.14	0	-0.14	0	0.28	0	0.03	0	-0.08	0	0	0.05	-0.01	0	-0.02	0	-0.04	0.49	0	0	0	0	0	0	0	0	-0.08	0	0	0	-0.01
0	0.01	0.03	0.13	0	0.28	0	0.04	0.02	-0.08	0.01	0	0.01	0	0	-0.01	0	0.21	-0.1	0	0	0	0	0	0	0	0	0.17	0.04	0	0	-0.01
0	0.06	0.1	0.1	0	0.25	0	0.04	0	0.02	-0.01	0	0.02	0	0	0	0	0.15	-0.01	0	0	0	0	0	0	0	0	-0.01	0	0	0	0
0	0.01	0.03	0.09	0	0.19	0	0.06	0.02	0.02	-0.03	0	0	0	0	-0.01	0	-0.09	0.33	0	-0.01	0	0	0	0	0	0	-0.07	-0.01	0	0	0.17
0	-0.01	0.01	-0.14	0	-0.13	0	-0.04	-0.02	0.03	-0.02	0	0.01	0	0	-0.02	0	-0.15	0.22	0	0.01	0	0	0	0	0	0	-0.04	-0.01	0	0	-0.05
0	0.01	-0.02	-0.05	0	-0.04	0	0.02	0	0	0	0	-0.05	-0.01	0	-0.03	0	-0.03	-0.05	0	0	0	0	0	0	0	0	-0.01	0	0	0	-0.02
0	-0.01	-0.04	-0.05	0	0.01	0	0.01	0	0	0	0	0	-0.01	0	-0.01	0	-0.07	-0.09	0	0	0	0	0	0	0	0	-0.04	0	0	0	0.02
0	0	-0.03	-0.05	0	-0.06	0	0.04	0	0.01	0	0	0	-0.01	0	-0.01	0	-0.06	-0.11	0	0	0	0	0	0	0	0	0	0	0	0	-0.03
0	-0.01	0	0.02	0	-0.18	0	0.05	0.01	0	-0.01	0	0.01	0	0	-0.01	0	-0.02	-0.1	0	0	0	0	0	0	0	0	0.02	0.01	0	0	-0.05
0	-0.03	-0.01	-0.11	0	-0.11	0	-0.02	0	0.01	0	0	-0.07	-0.02	0	-0.02	0	-0.07	0.12	0	0.05	0	0	0	0	0	0	-0.07	-0.01	0	0	-0.03
0	0.04	-0.01	-0.07	0	0.05	0	0	-0.02	-0.02	0	0	0.01	-0.01	0	0	0	-0.06	0.89	0	0	0	0	0	0	0	0	-0.06	0	0	0	-0.03
0	-0.02	0	0.01	0	-0.09	0	-0.05	-0.03	0	0	0	0.01	0	0	-0.01	0	0.01	-0.12	0	0.01	0	0	0	0	0	0	0	0	0	0	0
0	0.06	-0.02	0.02	0	-0.19	0	0.01	0.01	0.02	-0.02	0	0	0	0	-0.01	0	-0.03	-0.35	0	0	0	0	0	0	0	0	-0.01	0	0	0	0.02
0	0.02	0.03	-0.05	0	0.12	0	-0.03	0.02	0.02	0	0	0	0	0	0.13	0	0.03	0.26	0	0	0	0	0	0	0	0	0.01	0	0	0	0.19
0	-0.09	0	-0.21	0	0.11	0	-0.03	0	0	0.02	0	0	-0.01	0	-0.01	0	-0.07	0.06	0	0	0	0	0	0	0	0	-0.05	0	0	0	-0.01
0	-0.03	0	0.04	0	-0.15	0	-0.06	-0.02	0	0	0	0	0	0	0	0	-0.02	-0.08	0	0.01	0	0	0	0	0	0	-0.01	0	0	0	0
0	-0.1	0.02	-0.08	0	-0.12	0	0.06	0	-0.01	0	0	0	0	0	-0.01	0	0.07	-0.03	0	0	0	0	0	0	0	0	-0.02	0	0	0	-0.02
0	0	-0.01	0.05	0	-0.15	0	0.06	-0.04	0.01	0	0	0	0	0	0	0	0.05	-0.23	0	0	0	0	0	0	0	0	0.01	0	0	0	-0.02
0	-0.11	0.04	0.05	0	-0.01	0	-0.06	0.01	0	0	0	-0.11	0	0	0.18	0	-0.11	-0.31	0	0	0	0	0	0	0	0	0.01	0	0	0	0
0	-0.16	0	0.06	0	-0.22	0	0.09	0	0.02	0	0	0	0	0	0	0	-0.06	-0.09	0	0.03	0	0	0	0	0	0	-0.07	0	0	0	0.06
0	0.1	0.07	0.1	0	0.12	0	0.05	0	-0.07	0	0	0	0.11	0	-0.02	0	0.22	-0.1	0	0	0	0	0	0	0	0	0.1	0	0	0	0.04
0	0.02	0.01	-0.12	0	0.03	0	0.01	0	0.02	0	0	0.01	-0.01	0	-0.01	0	-0.05	-0.15	0	0	0	0	0	0	0	0	0	0	0	0	-0.02
0	-0.08	-0.02	-0.03	0	-0.03	0	-0.09	0	0	0	0	0	-0.01	0	0	0	-0.07	-0.1	0	-0.01	0	0	0	0	0	0	-0.04	0.02	0	0	-0.01
0	-0.05	-0.01	0.06	0	0	0	-0.03	0.02	0	-0.01	0	0	0	0	-0.01	0	-0.06	-0.19	0	0.01	0	0	0	0	0	0	-0.04	0	0	0	0.01
0	-0.01	0	-0.06	0	-0.01	0	-0.02	0	0	0	0	0	0	0	-0.01	0	-0.07	-0.06	0	0	0	0	0	0	0	0	-0.01	0	0	0	0
0	0.05	0.06	0.06	0	-0.2	0	-0.11	-0.06	0.01	-0.01	0	0	0	0	0	0	-0.08	-0.09	0	0	0	0	0	0	0	0	0	0	0	0	-0.06
0	0.03	0.02	0.02	0	-0.19	0	-0.01	0.01	0	0	0	0	0	0	-0.01	0	-0.01	-0.07	0	-0.01	0	0	0	0	0	0	-0.01	0	0	0	-0.06
0	0.08	0.02	0.05	0	0.6	0	-0.01	0.01	0.01	0	0	0	0	0	0	0	0.22	-0.21	0	0	0	0	0	0	0	0	0.03	0	0	0	-0.02
0	0	-0.03	-0.1	0	0.03	0	-0.07	-0.05	0.04	-0.01	0	0	-0.01	0	-0.01	0	-0.08	-0.08	0	0	0	0	0	0	0	0	-0.03	-0.03	0	0	0.01
0	0.03	0.08	-0.11	0	0.19	0	-0.06	0.02	0.02	-0.02	0	0	0	0	-0.04	0	-0.22	-0.34	0	0.01	0	0	0	0	0	0	0	0.03	0	0	0
0	0.11	0.03	0.18	0	0.4	0	-0.07	0	0.02	-0.01	0	0	-0.01	0	0	0	-0.05	0.12	0	0.02	0	0	0	0	0	0	0.02	-0.01	0	0	-0.03
0	-0.09	0.07	0.05	0	-0.17	0	0	0.02	0.01	0	0	0	0.04	0	-0.03	0	0.08	-0.21	0	0	0	0	0	0	0	0	0	-0.01	0	0	-0.01
0	0.01	0.04	-0.13	0	0.07	0	-0.17	-0.09	-0.06	-0.01	0	0.02	0	0	-0.02	0	0.1	-0.06	0	0	0	0	0	0	0	0	-0.01	0.01	0	0	-0.04
0	-0.06	-0.02	0.11	0	-0.04	0	0.04	0.01	0.02	0	0	0.02	0	0	0	0	0.24	0.33	0	0.01	0	0	0	0	0	0	0.02	0	0	0	0
0	0.03	0.02	-0.15	0	0.33	0	-0.41	0	0.02	-0.01	0	0.03	0	0	0	0	0.1	-0.18	0	-0.01	0	0	0	0	0	0	0	0.01	0	0	-0.01
0	0.05	0.02	-0.17	0	-0.27	0	-0.02	0	0.01	0.01	0	0.01	0	0	-0.04	0	-0.2	0.24	0	0.02	0	0	0	0	0	0	0.06	0.02	0	0	-0.04
0	-0.08	0	0.05	0	-0.15	0	-0.08	-0.04	0	-0.01	0	0	-0.01	0	-0.01	0	0.09	-0.22	0	0.01	0	0	0	0	0	0	0.02	0.01	0	0	-0.01
0	-0.05	0.01	-0.21	0	-0.27	0	-0.02	0.02	0.03	0	0	0.04	-0.01	0	0	0	0.13	0.12	0	0	0	0	0	0	0	0	-0.04	0.01	0	0	-0.03
0	0.05	0.01	0.06	0	0.63	0	0.01	-0.02	0.02	0	0	0	0	0	-0.01	0	0.09	-0.1	0	-0.01	0	0	0	0	0	0	-0.02	0	0	0	0.02
0	0.05	0	-0.05	0	0.51	0	-0.04	0.01	0	0	0	0	0	0	-0.01	0	-0.02	0.17	0	-0.02	0	0	0	0	0	0	0.01	0.01	0	0	0.11
0	0.15	0.01	0.05	0	-0.39	0	0.06	0.02	0.02	0	0	0.01	-0.01	0	-0.02	0	-0.14	-0.06	0	0	0	0	0	0	0	0	0.01	-0.01	0	0	-0.02
0	-0.03	-0.01	-0.04	0	-0.01	0	-0.02	0	0	0.01	0	0	0	0	-0.01	0	-0.02	0.1	0	0.03	0	0	0	0	0	0	-0.01	0	0	0	0.64
0	-0.06	0.01	-0.09	0	0.06	0	-0.07	0	0.01	0.01	0	0	0	0	-0.01	0	-0.05	-0.05	0	-0.01	0	0	0	0	0	0	0.03	0.01	0	0	0.01
0	-0.22	-0.05	0.12	0	0.03	0	-0.13	0.01	0	0.01	0	0.01	-0.01	0	-0.01	0	-0.18	0.14	0	-0.02	0	0	0	0	0	0	-0.04	0.01	0	0	0.08
0	0.12	0.06	0.05	0	0.22	0	-0.15	0.01	0.04	-0.01	0	0.03	0	0	-0.04	0	-0.15	-0.3	0	-0.01	0	0	0	0	0	0	-0.08	-0.02	0	0	-0.03
0	0.09	-0.03	0.04	0	-0.44	0	0.07	0	0	0	0	0.02	-0.02	0	-0.02	0	-0.18	0.13	0	0	0	0	0	0	0	0	0.06	0.03	0	0	-0.03
0	0.03	0	-0.23	0	-0.01	0	-0.05	-0.02	0	0	0	0	-0.01	0	0	0	-0.1	0.07	0	0	0	0	0	0	0	0	-0.02	0.01	0	0	0.09
0	0.12	0.01	-0.14	0	-0.15	0	0.12	0	0	-0.01	0	0	-0.01	0	0	0	-0.1	0.01	0	0	0	0	0	0	0	0	-0.05	0	0	0	-0.02
0	-0.02	0.02	0.1	0	0.12	0	0	-0.04	0	0.01	0	0.03	0	0	0	0	0.3	0.06	0	0	0	0	0	0	0	0	0.07	0.01	0	0	-0.01
0	0	0.01	-0.03	0	-0.08	0	-0.02	-0.01	0	0	0	0	0	0	0	0	-0.01	-0.08	0	0	0	0	0	0	0	0	-0.01	0	0	0	-0.01
0	0	-0.02	-0.1	0	-0.23	0	0.09	0	0.03	0	0	0.01	0	0	-0.02	0	-0.13	0.11	0	0	0	0	0	0	0	0	-0.01	0	0	0	-0.02
0	0.05	-0.01	0.04	0	0.01	0	-0.09	-0.04	0.02	0	0	0.01	-0.01	0	-0.02	0	0.15	-0.38	0	0	0	0	0	0	0	0	-0.05	0.01	0	0	-0.02
0	0	-0.04	0.03	0	0.04	0	0.1	0	0	0	0	0	0	0	-0.01	0	0.11	0.47	0	0.01	0	0	0	0	0	0	0	-0.01	0	0	-0.01
0	0.02	0	-0.12	0	0.06	0	-0.04	0.01	-0.05	0	0	0.03	0	0	-0.01	0	-0.08	-0.08	0	-0.01	0	0	0	0	0	0	0.01	0	0	0	-0.07
0	0.03	0	-0.12	0	-0.39	0	-0.14	0	0.01	0	0	-0.07	0	0	-0.04	0	0.09	0.3	0	0	0	0	0	0	0	0	0.09	0.01	0	0	-0.02
0	-0.01	0	-0.07	0	-0.26	0	0.02	0	0	0	0	0	-0.01	0	0	0	-0.03	-0.02	0	0.02	0	0	0	0	0	0	-0.01	0	0	0	-0.08
0	-0.05	-0.02	-0.11	0	0.13	0	0	0	0.01	0.01	0	0	0	0	-0.02	0	-0.07	-0.2	0	-0.01	0	0	0	0	0	0	0	0.01	0	0	-0.01
0	-0.03	-0.03	-0.07	0	-0.06	0	-0.03	0	0	0	0	0	0	0	-0.03	0	-0.05	0.03	0	-0.01	0	0	0	0	0	0	-0.03	-0.02	0	0	-0.01
0	0.04	0.01	0.1	0	0.19	0	0.13	0	0	0	0	0.02	0	0	-0.01	0	0.31	-0.23	0	-0.02	0	0	0	0	0	0	0.01	0.01	0	0	-0.02
0	0.18	0.01	-0.06	0	0.13	0	0.34	0.01	0	0	0	0.01	0	0	-0.02	0	0.18	0	0	0	0	0	0	0	0	0	0.02	0.04	0	0	-0.03
0	-0.02	0.05	0.03	0	-0.1	0	-0.07	0	0.01	0	0	0	-0.01	0	-0.02	0	-0.05	-0.1	0	0	0	0	0	0	0	0	0	0	0	0	0.05
0	0	0	0.02	0	-0.13	0	-0.07	0.02	0	0	0	0	0	0	-0.01	0	-0.06	-0.21	0	0	0	0	0	0	0	0	0.04	0	0	0	-0.02
0	0.09	-0.01	0.05	0	0.48	0	-0.11	0	0.01	0	0	0.01	0	0	-0.02	0	-0.08	0.33	0	-0.01	0	0	0	0	0	0	0.02	0	0	0	-0.01
0	0.1	-0.04	0.06	0	-0.45	0	-0.08	0.01	0.02	0	0	0.01	-0.01	0	-0.02	0	0.05	0.08	0	-0.01	0	0	0	0	0	0	-0.03	-0.01	0	0	-0.04
0	0.1	0.02	0.08	0	0.05	0	0.16	-0.04	0.01	0	0	0.03	0	0	0	0	-0.06	0.43	0	0	0	0	0	0	0	0	-0.03	-0.02	0	0	0.03
0	-0.07	-0.01	0	0	-0.04	0	-0.02	0	0.02	-0.01	0	0	-0.01	0	-0.02	0	0.08	-0.32	0	0	0	0	0	0	0	0	0	0	0	0	-0.02
0	0.11	0.07	0.09	0	0.07	0	0.19	0.02	0.01	0	0	0.01	0	0	0	0	-0.09	0.19	0	-0.01	0	0	0	0	0	0	0.11	0	0	0	-0.02
0	0.12	-0.02	-0.16	0	0.04	0	-0.02	0	0	-0.01	0	0	-0.01	0	-0.02	0	0.11	-0.33	0	0.01	0	0	0	0	0	0	-0.05	0	0	0	-0.07
0	0	0	-0.04	0	-0.14	0	-0.04	0.01	0	0	0	0.01	0	0	-0.02	0	-0.03	-0.11	0	0	0	0	0	0	0	0	-0.04	0	0	0	-0.01
0	0.02	-0.01	0.01	0	-0.13	0	0.02	0	0	0	0	0	0	0	0	0	-0.04	-0.02	0	0.01	0	0	0	0	0	0	0	0	0	0	-0.02
0	0.02	0.01	0.03	0	-0.17	0	-0.04	0	0.01	0	0	0	0	0	-0.01	0	-0.05	-0.12	0	0	0	0	0	0	0	0	0.01	0	0	0	-0.01
0	0.08	0.13	0.1	0	0.61	0	-0.12	0	0.04	0	0	0.01	0	0	0	0	-0.08	-0.16	0	-0.01	0	0	0	0	0	0	0.06	0	0	0	0.01
0	0.05	-0.06	0.07	0	-0.3	0	0.16	-0.23	0.03	0.02	0	0	0	0	-0.05	0	0.14	-0.26	0	-0.06	0	0	0	0	0	0	-0.02	0	0	0	0.11
0	0.01	0	-0.03	0	-0.06	0	-0.02	0	0	0	0	0	0	0	-0.01	0	-0.03	-0.15	0	0	0	0	0	0	0	0	0	0	0	0	-0.06
0	-0.03	0	0.06	0	-0.19	0	0.05	0.01	0.01	0	0	0	0	0	-0.02	0	-0.14	-0.08	0	0.01	0	0	0	0	0	0	-0.03	0	0	0	-0.04
0	-0.01	-0.01	-0.05	0	-0.09	0	-0.01	-0.01	0	0	0	0	0	0	0	0	-0.1	-0.05	0	0	0	0	0	0	0	0	-0.01	0	0	0	-0.01
0	0.1	0.01	-0.08	0	-0.11	0	-0.03	0	0.01	0.03	0	0	0.05	0	-0.01	0	-0.08	-0.2	0	0	0	0	0	0	0	0	0	0.01	0	0	0.03
0	0	-0.04	0	0	-0.01	0	0.02	0	0.01	0	0	0	0	0	0	0	0.1	-0.32	0	0	0	0	0	0	0	0	0.06	0	0	0	-0.02
0	-0.09	0.01	0.03	0	-0.38	0	0.03	-0.03	0	0	0	0	-0.01	0	-0.02	0	-0.04	0.15	0	0	0	0	0	0	0	0	0	0	0	0	0.1
0	-0.05	-0.01	-0.1	0	0.01	0	0.09	0	0	-0.01	0	0.01	0	0	-0.01	0	-0.05	-0.12	0	0.01	0	0	0	0	0	0	-0.02	0	0	0	-0.01
0	-0.07	0.03	0.01	0	-0.35	0	-0.03	0	0	0	0	0	-0.03	0	0	0	0.12	-0.12	0	-0.01	0	0	0	0	0	0	0	0	0	0	-0.01
0	0.01	-0.03	0.03	0	-0.01	0	0.06	0	0.02	0	0	0	-0.01	0	-0.02	0	-0.17	-0.18	0	0.02	0	0	0	0	0	0	-0.03	0	0	0	-0.03
0	-0.08	-0.03	-0.19	0	-0.09	0	0.06	-0.04	0	0	0	0.01	0	0	-0.04	0	-0.11	0.3	0	0.01	0	0	0	0	0	0	-0.03	-0.02	0	0	0
0	-0.13	0.06	0.05	0	-0.1	0	-0.07	0	0.02	0.03	0	0	0	0	-0.04	0	0.15	-0.3	0	0.01	0	0	0	0	0	0	-0.01	0	0	0	-0.03
0	0.05	0.01	0.13	0	0.08	0	0.13	0.02	0.08	0	0	0	-0.01	0	-0.01	0	-0.13	-0.01	0	0	0	0	0	0	0	0	0.02	0.02	0	0	0.26
0	-0.06	-0.06	-0.03	0	0.06	0	0.01	-0.02	-0.04	0	0	0	-0.01	0	-0.01	0	0.07	-0.03	0	0	0	0	0	0	0	0	0	0.01	0	0	0.79
0	0.07	0.04	0.09	0	0	0	-0.13	0.01	0.04	0	0	0.01	-0.01	0	0	0	0.21	0.45	0	0.04	0	0	0	0	0	0	0	0	0	0	-0.01
0	0.03	0	-0.04	0	-0.07	0	0.05	0.02	0.01	0	0	0	0	0	-0.03	0	-0.01	-0.23	0	0	0	0	0	0	0	0	0.01	0	0	0	-0.04
0	0.04	-0.01	0.01	0	-0.21	0	-0.02	0.01	-0.04	0	0	-0.12	-0.01	0	-0.04	0	-0.09	0.27	0	0.02	0	0	0	0	0	0	-0.05	-0.02	0	0	-0.02
0	-0.02	0	-0.07	0	-0.17	0	0.02	0.01	0	0	0	0.01	0	0	-0.01	0	-0.06	-0.07	0	0	0	0	0	0	0	0	0	0	0	0	-0.02
0	0	-0.01	0.05	0	-0.11	0	0.08	0	0.02	0	0	0.01	0	0	0	0	-0.04	-0.06	0	-0.01	0	0	0	0	0	0	-0.05	-0.02	0	0	-0.05
0	-0.03	-0.02	0.04	0	-0.13	0	-0.03	0.02	0	0	0	-0.05	0.02	0	0	0	0.1	-0.17	0	0	0	0	0	0	0	0	0.02	0.01	0	0	0.01
0	0.05	-0.01	0	0	-0.03	0	-0.03	-0.01	0	0	0	0.02	-0.01	0	0	0	-0.13	-0.19	0	0	0	0	0	0	0	0	0	-0.01	0	0	-0.05
0	0.07	-0.02	-0.11	0	0.01	0	0.11	0	0.01	-0.01	0	0	-0.01	0	-0.04	0	-0.19	0.02	0	-0.01	0	0	0	0	0	0	-0.07	0	0	0	-0.03
0	0.06	-0.01	0.08	0	-0.15	0	-0.03	-0.05	0.01	0	0	0	0	0	-0.02	0	-0.06	-0.1	0	0.02	0	0	0	0	0	0	-0.02	-0.01	0	0	-0.04
0	0	-0.06	0.11	0	0.14	0	0.19	0	0.02	0	0	0.03	0	0	0	0	0.25	0.16	0	0	0	0	0	0	0	0	0.02	0	0	0	-0.03
0	0	0	0.03	0	-0.23	0	0.01	0	0.02	0	0	0	0	0	0	0	0.02	-0.16	0	0	0	0	0	0	0	0	0	0.01	0	0	-0.04
0	0.16	-0.04	0.04	0	0.09	0	0.04	0	0.01	-0.01	0	-0.23	-0.01	0	-0.03	0	-0.19	-0.05	0	0.04	0	0	0	0	0	0	-0.03	-0.03	0	0	0.03
0	0	0.03	0.02	0	-0.04	0	-0.08	0.02	0.02	-0.01	0	0.01	0	0	-0.02	0	-0.04	-0.28	0	-0.01	0	0	0	0	0	0	0.02	0.04	0	0	-0.03
0	0.07	-0.01	0.05	0	0.02	0	0.01	0.01	0.01	-0.01	0	0.01	0	0	-0.04	0	-0.18	-0.27	0	-0.02	0	0	0	0	0	0	0.09	0	0	0	-0.05
0	-0.02	-0.02	-0.07	0	-0.11	0	0.05	0	0	0.03	0	0.01	0	0	-0.01	0	-0.04	-0.09	0	0	0	0	0	0	0	0	0.01	0	0	0	-0.05
0	0.06	-0.03	-0.13	0	-0.07	0	0.05	0	0	0.02	0	0.02	0	0	0	0	-0.17	0.01	0	0	0	0	0	0	0	0	-0.02	0.03	0	0	-0.01
0	-0.05	0	-0.08	0	-0.02	0	-0.06	0	0.01	0	0	0	-0.01	0	-0.02	0	-0.07	-0.04	0	0	0	0	0	0	0	0	0	0.01	0	0	-0.04
0	0.06	0	-0.09	0	-0.13	0	0.2	0	0.03	0	0	0	-0.01	0	-0.03	0	-0.15	-0.12	0	-0.01	0	0	0	0	0	0	0.01	0.02	0	0	-0.02
0	-0.02	0.02	-0.11	0	-0.06	0	0.11	0	-0.07	0	0	0.01	-0.01	0	-0.04	0	-0.06	0.07	0	-0.01	0	0	0	0	0	0	-0.03	-0.01	0	0	-0.02
0	0.04	-0.01	0.06	0	-0.02	0	0.01	0.01	-0.05	0	0	0.01	-0.01	0	0	0	-0.04	-0.18	0	-0.02	0	0	0	0	0	0	0	-0.01	0	0	-0.04
0	0.02	0.01	-0.08	0	-0.01	0	-0.05	0	0	0	0	0	-0.01	0	-0.01	0	-0.03	-0.11	0	0	0	0	0	0	0	0	-0.04	-0.01	0	0	-0.02
0	-0.16	0.01	0.05	0	0.1	0	-0.12	0.01	0.02	0	0	0	-0.02	0	-0.01	0	-0.14	0.19	0	-0.02	0	0	0	0	0	0	-0.09	-0.05	0	0	0.04
0	0.13	0	0.04	0	-0.11	0	0.01	-0.03	0.01	0	0	0.01	0	0	-0.02	0	-0.05	0.72	0	-0.01	0	0	0	0	0	0	0	0.01	0	0	0.01
0	0.01	-0.01	0.05	0	-0.03	0	0.09	0	0	0.01	0	0.01	-0.01	0	-0.01	0	-0.04	-0.24	0	0.01	0	0	0	0	0	0	-0.03	0	0	0	-0.02
0	-0.2	0	-0.15	0	0.1	0	0.14	0.02	0.03	0.01	0	0.01	0	0	-0.04	0	-0.11	-0.16	0	0	0	0	0	0	0	0	-0.03	0.01	0	0	-0.01
0	-0.1	0	0.01	0	-0.17	0	-0.04	-0.02	-0.04	0	0	0.01	0	0	0	0	-0.05	0.07	0	0	0	0	0	0	0	0	-0.04	0	0	0	-0.03
0	-0.08	-0.02	0.04	0	-0.01	0	-0.01	-0.03	0.01	0	0	0	-0.01	0	0	0	-0.03	-0.13	0	0	0	0	0	0	0	0	-0.01	0	0	0	0
0	0.02	0.05	0.1	0	0.02	0	-0.03	0	0.01	0	0	0.01	0	0	0.26	0	0.15	0.04	0	0	0	0	0	0	0	0	0	-0.01	0	0	0.05
0	0.13	-0.06	0.08	0	-0.19	0	0.03	0	0	0	0	0	0	0	-0.03	0	-0.14	-0.01	0	0.04	0	0	0	0	0	0	-0.09	-0.03	0	0	-0.04
0	-0.07	0.04	0.1	0	0.37	0	0.02	0.01	0.03	0	0	0.02	-0.02	0	-0.03	0	0.27	-0.05	0	0.02	0	0	0	0	0	0	0.01	0	0	0	-0.01
0	0.19	-0.02	-0.08	0	-0.08	0	0.02	0	0.02	-0.01	0	0	0	0	0	0	-0.05	0.78	0	0.01	0	0	0	0	0	0	0	0.01	0	0	-0.04
0	-0.03	0	-0.03	0	-0.02	0	-0.01	0	0	0	0	-0.05	0	0	0	0	-0.03	-0.03	0	0	0	0	0	0	0	0	-0.02	0	0	0	0
0	0.37	0.01	-0.12	0	0.34	0	-0.13	0.01	0.01	0	0	0.02	-0.01	0	0	0	0.26	0.05	0	-0.01	0	0	0	0	0	0	-0.03	0	0	0	0
0	0.17	-0.01	0.05	0	-0.01	0	0	-0.04	0.01	-0.01	0	0	0	0	-0.01	0	-0.09	-0.4	0	-0.01	0	0	0	0	0	0	-0.04	0	0	0	0
0	0.08	0.02	-0.1	0	0	0	0.06	0	0.02	0	0	0	-0.01	0	-0.03	0	-0.15	-0.18	0	0.01	0	0	0	0	0	0	-0.04	0	0	0	-0.05
0	-0.07	0.01	-0.03	0	-0.14	0	-0.13	0	0.02	0	0	-0.09	0	0	0.2	0	0.09	-0.09	0	0	0	0	0	0	0	0	0.01	0	0	0	-0.03
0	0.02	-0.01	0.05	0	0.68	0	-0.01	0	-0.05	0.02	0	0	0	0	-0.02	0	-0.02	-0.08	0	0	0	0	0	0	0	0	-0.02	0	0	0	0.1
0	0.14	0.22	0.15	0	-0.11	0	0.34	0	0.03	-0.02	0	0.03	0	0	-0.02	0	-0.07	0.11	0	-0.01	0	0	0	0	0	0	0.02	-0.02	0	0	-0.07
0	-0.01	0	0.05	0	0.23	0	-0.03	0	0.01	-0.01	0	0	0	0	0	0	-0.02	0.5	0	0	0	0	0	0	0	0	0	0.01	0	0	-0.01
0	0.23	-0.02	0.09	0	0.55	0	-0.1	0.02	0.04	-0.01	0	0.01	0	0	0	0	-0.1	0.01	0	-0.02	0	0	0	0	0	0	0.04	0.01	0	0	0
0	0.05	0.02	0.06	0	0.08	0	-0.08	0	0.03	0	0	0	0	0	0	0	0.12	0.39	0	0	0	0	0	0	0	0	0	0.02	0	0	0.09
0	0.08	0.03	-0.09	0	-0.13	0	-0.03	0.02	0	0.01	0	0.01	0	0	-0.03	0	-0.14	0.13	0	-0.02	0	0	0	0	0	0	-0.04	0.01	0	0	-0.03
0	-0.05	0	0.02	0	-0.06	0	-0.11	0	0	0	0	0	0	0	0	0	-0.02	-0.07	0	0	0	0	0	0	0	0	0	0	0	0	-0.04
0	0.04	-0.03	-0.12	0	-0.35	0	0.05	0	0.01	-0.02	0	0	0.12	0	-0.03	0	0.12	-0.09	0	-0.01	0	0	0	0	0	0	0.03	0.02	0	0	-0.04
0	0	-0.03	-0.05	0	-0.03	0	0.07	0	-0.08	0	0	0	0	0	0	0	-0.03	0.76	0	0	0	0	0	0	0	0	-0.03	0	0	0	0.02
0	0.12	0.12	-0.24	0	-0.09	0	0.25	0	0.05	0	0	0	0.21	0	-0.01	0	0.35	0	0	-0.04	0	0	0	0	0	0	-0.02	0	0	0	-0.01
0	0	0.01	0.03	0	-0.07	0	-0.14	0	-0.08	0	0	0	0	0	0	0	0.15	-0.27	0	0	0	0	0	0	0	0	0.03	0.01	0	0	0
0	-0.02	0.01	-0.1	0	0.05	0	-0.04	-0.07	0.01	0	0	0	0	0	-0.02	0	-0.07	0	0	0	0	0	0	0	0	0	-0.02	0	0	0	-0.06
0	0.01	-0.02	-0.1	0	0.06	0	0.01	-0.02	0.01	0	0	0	-0.01	0	-0.02	0	-0.11	-0.07	0	0.01	0	0	0	0	0	0	-0.02	-0.01	0	0	-0.03
0	0.02	0	-0.09	0	-0.02	0	-0.06	0.01	0.01	0	0	0	0	0	-0.01	0	-0.09	0.04	0	-0.02	0	0	0	0	0	0	0.01	0	0	0	-0.04
0	0.06	0	0.04	0	-0.21	0	0.02	0.01	0.01	0	0	0	0	0	-0.01	0	-0.04	-0.14	0	0	0	0	0	0	0	0	0	0.01	0	0	-0.04
0	-0.03	-0.02	-0.04	0	0.01	0	-0.01	0	0.01	0	0	0	0	0	-0.02	0	0	-0.06	0	-0.01	0	0	0	0	0	0	-0.04	0	0	0	0
0	0	-0.03	0.01	0	0.01	0	0.08	0.01	-0.03	0	0	0	0	0	-0.02	0	-0.06	-0.19	0	0	0	0	0	0	0	0	0	-0.01	0	0	-0.03
0	-0.02	0	-0.04	0	-0.11	0	0.01	0	0.02	0	0	0	-0.01	0	0	0	-0.06	-0.06	0	0	0	0	0	0	0	0	-0.02	-0.01	0	0	0.01
0	0.04	0.08	0.12	0	0.53	0	0.14	0.02	0.02	0	0	0.03	-0.01	0	0	0	-0.07	-0.31	0	-0.03	0	0	0	0	0	0	0.11	0.05	0	0	0.09
0	-0.02	-0.01	0	0	-0.01	0	-0.03	0	0.01	0.01	0	0.02	0	0	-0.01	0	-0.06	-0.17	0	0	0	0	0	0	0	0	-0.02	0	0	0	0
0	-0.1	0	-0.05	0	-0.11	0	-0.02	-0.02	0	0	0	0	0	0	-0.02	0	0.04	0	0	-0.01	0	0	0	0	0	0	-0.02	0	0	0	-0.04
0	-0.05	0.03	-0.24	0	0.02	0	-0.14	0.01	-0.22	0.02	0	0.01	-0.01	0	0	0	0.15	0.18	0	0	0	0	0	0	0	0	-0.1	0	0	0	0.03
0	0.04	-0.01	-0.11	0	0.04	0	0.04	0.01	0.02	0	0	0	0	0	-0.02	0	-0.15	-0.12	0	0.01	0	0	0	0	0	0	-0.03	0	0	0	0
0	-0.06	0	0.04	0	0.04	0	-0.04	0	0.01	0	0	0	0	0	-0.04	0	-0.15	-0.17	0	0	0	0	0	0	0	0	0.01	0.01	0	0	-0.05
0	0.06	-0.03	0.1	0	-0.04	0	-0.1	-0.07	0.01	0	0	0.03	0	0	-0.01	0	0.32	0.35	0	0	0	0	0	0	0	0	0	0	0	0	-0.03
0	-0.02	0.04	0.01	0	-0.11	0	0.03	0	0.01	-0.01	0	0	-0.01	0	-0.02	0	-0.06	-0.18	0	0	0	0	0	0	0	0	0.03	0	0	0	0
0	-0.01	0	-0.13	0	0.49	0	0.2	0.02	0.02	0	0	0.02	0	0	-0.01	0	-0.1	0.09	0	-0.02	0	0	0	0	0	0	0.01	0.01	0	0	0
0	-0.15	0.08	0.06	0	-0.38	0	0.23	0	0.04	0	0	0.01	0	0	-0.04	0	-0.21	0.08	0	0.01	0	0	0	0	0	0	0.09	0	0	0	-0.09
0	0	-0.01	0.03	0	-0.12	0	-0.06	0	0	0.01	0	0	-0.01	0	0	0	-0.04	-0.11	0	-0.01	0	0	0	0	0	0	-0.01	-0.01	0	0	-0.02
0	0.09	0.01	0.02	0	-0.3	0	0.13	0.01	0.01	0	0	0.02	-0.01	0	-0.04	0	0.12	-0.29	0	0.01	0	0	0	0	0	0	0.03	-0.01	0	0	-0.02
0	0.01	0.02	0.03	0	-0.02	0	-0.17	0.01	0.02	0.01	0	0.02	-0.01	0	-0.01	0	-0.15	-0.27	0	0.01	0	0	0	0	0	0	0.12	0.01	0	0	0.07
0	-0.02	0	-0.02	0	-0.02	0	-0.03	0	-0.04	0.01	0	0	0	0	0	0	-0.02	-0.06	0	0	0	0	0	0	0	0	0.01	0	0	0	-0.04
0	0	0	0	0	-0.14	0	0.03	0	0	-0.01	0	0	0	0	-0.01	0	-0.05	-0.01	0	0	0	0	0	0	0	0	-0.01	0	0	0	-0.01
0	-0.04	0	0.02	0	-0.1	0	-0.01	0	0	0	0	0	0	0	0	0	-0.09	-0.12	0	0	0	0	0	0	0	0	0	0	0	0	-0.03
0	0.05	0.04	0.05	0	0.07	0	-0.14	0.01	0.01	-0.01	0	0.01	0	0	0.35	0	0.24	0.05	0	-0.02	0	0	0	0	0	0	-0.04	0	0	0	-0.02
0	-0.16	-0.04	0.07	0	0.34	0	-0.02	0	0.03	0.04	0	0.02	0.13	0	0	0	-0.07	0	0	0.01	0	0	0	0	0	0	-0.03	0	0	0	0.35
0	0.02	-0.01	0.01	0	-0.12	0	-0.01	0	0.01	0	0	0.02	-0.01	0	-0.02	0	-0.13	0.03	0	0.01	0	0	0	0	0	0	-0.05	0.01	0	0	-0.02
0	-0.13	-0.04	0.15	0	0.09	0	0.14	0.01	0.04	0.02	0	0.01	0	0	-0.02	0	-0.11	0.55	0	-0.03	0	0	0	0	0	0	0.09	0	0	0	-0.02
0	0.07	-0.04	0.17	0	0.45	0	-0.1	0	0	0.02	0	0.05	0	0	0	0	-0.05	-0.08	0	0	0	0	0	0	0	0	0.18	0.03	0	0	-0.01
0	-0.05	-0.01	0.01	0	0.02	0	-0.02	0.01	0.01	0	0	0	0	0	0	0	-0.04	-0.12	0	0	0	0	0	0	0	0	-0.01	-0.02	0	0	-0.05
0	-0.06	-0.01	0.03	0	-0.08	0	0.01	0	0.02	0	0	0	0	0	-0.03	0	-0.09	-0.04	0	0.01	0	0	0	0	0	0	0.03	0.01	0	0	-0.02
0	-0.02	0.02	0.03	0	-0.15	0	0	0	0	0	0	0	0	0	-0.01	0	0.06	-0.04	0	0	0	0	0	0	0	0	-0.06	-0.01	0	0	0
0	-0.03	-0.04	0.06	0	0.19	0	0.14	0.01	0.01	0	0	0	0	0	0	0	0.2	0.19	0	0.03	0	0	0	0	0	0	-0.03	0	0	0	-0.03
0	-0.05	0	-0.04	0	-0.05	0	0.02	0.01	0	0	0	0	-0.01	0	-0.01	0	-0.03	-0.12	0	0	0	0	0	0	0	0	0.01	0	0	0	-0.02
0	-0.06	-0.03	0.07	0	0	0	-0.01	0	-0.11	0.02	0	0.03	0	0	-0.02	0	0.09	-0.19	0	-0.01	0	0	0	0	0	0	-0.03	-0.01	0	0	0
0	0.03	-0.01	-0.11	0	-0.05	0	0.17	0	0.02	0	0	0.02	-0.01	0	0	0	-0.05	-0.15	0	0	0	0	0	0	0	0	-0.06	0	0	0	-0.03
0	-0.02	0	-0.05	0	0.06	0	-0.02	0	0.02	0	0	0	0	0	-0.02	0	-0.05	-0.14	0	-0.01	0	0	0	0	0	0	-0.02	0	0	0	-0.03
0	0.08	-0.02	0.01	0	-0.15	0	0	-0.01	0.01	0	0	0	0	0	-0.01	0	-0.04	-0.1	0	0	0	0	0	0	0	0	0.02	0	0	0	-0.02
0	-0.03	-0.02	0.01	0	-0.1	0	0.01	0	-0.04	0	0	0	0	0	0	0	-0.08	0.04	0	0	0	0	0	0	0	0	-0.05	0	0	0	-0.02
0	-0.04	0	-0.05	0	-0.09	0	0.03	-0.02	0.01	0	0	0	0	0	0	0	-0.02	-0.01	0	-0.01	0	0	0	0	0	0	-0.06	-0.01	0	0	-0.02
0	0.08	0.04	-0.09	0	-0.09	0	0	0	0	0	0	0	-0.01	0	-0.01	0	-0.05	-0.11	0	0	0	0	0	0	0	0	-0.01	0	0	0	-0.03
0	-0.02	0	-0.03	0	-0.02	0	-0.07	0	-0.04	0	0	0	0	0	-0.01	0	0.06	-0.16	0	0	0	0	0	0	0	0	-0.02	0	0	0	-0.03
0	0.03	0	0.01	0	-0.05	0	0.01	0	0.01	0	0	-0.04	0	0	-0.02	0	-0.03	-0.1	0	0.01	0	0	0	0	0	0	-0.04	-0.01	0	0	-0.02
0	-0.04	0.01	0.13	0	0.23	0	0.06	0	0	-0.01	0	0.01	0	0	-0.01	0	0.12	-0.07	0	0.02	0	0	0	0	0	0	0	0.01	0	0	0.22
0	0.08	-0.02	0.13	0	0.61	0	-0.04	0.01	0.06	-0.01	0	0.01	0	0	0	0	-0.04	-0.05	0	0.02	0	0	0	0	0	0	-0.01	0.01	0	0	0
0	-0.14	-0.03	0.06	0	0.13	0	0	0.03	0.01	-0.01	0	0.04	0	0	-0.02	0	0.32	-0.06	0	0.01	0	0	0	0	0	0	0.03	0.02	0	0	0.38
0	0	0.02	-0.09	0	-0.07	0	0.12	0.01	0.02	0	0	0.01	-0.01	0	-0.01	0	-0.06	-0.15	0	0	0	0	0	0	0	0	-0.05	0	0	0	-0.02
0	-0.06	-0.02	0.03	0	-0.42	0	-0.03	0	0.01	0.02	0	0	0	0	-0.02	0	0.07	0.09	0	0.01	0	0	0	0	0	0	0	0	0	0	0.05
0	0	-0.01	-0.09	0	-0.16	0	0.03	-0.02	0	0	0	0	0	0	-0.01	0	0.06	-0.12	0	0	0	0	0	0	0	0	-0.01	0	0	0	-0.01
0	-0.02	-0.01	0.02	0	-0.07	0	-0.01	0	0	0	0	0	0	0	0	0	-0.08	-0.06	0	0	0	0	0	0	0	0	-0.02	0	0	0	-0.02
0	0.03	-0.02	-0.02	0	-0.15	0	0	0	0	0	0	0.01	0	0	0	0	-0.02	-0.05	0	0	0	0	0	0	0	0	-0.01	0	0	0	-0.01
0	0.02	-0.03	-0.03	0	-0.23	0	-0.01	0	0	0	0	0.02	0	0	0	0	0.04	-0.08	0	0	0	0	0	0	0	0	-0.02	0	0	0	0
0	-0.01	-0.02	-0.07	0	-0.26	0	0.07	0	0	0	0	0	0	0	-0.01	0	-0.03	0.14	0	0	0	0	0	0	0	0	-0.03	0	0	0	0
0	-0.08	-0.05	-0.06	0	0.39	0	0.02	0	-0.02	0.01	0	-0.15	0	0	-0.03	0	-0.05	0.46	0	0.05	0	0	0	0	0	0	0.05	0.07	0	0	0.13
0	0.02	0.12	0.17	0	-0.14	0	0.01	0.01	0.04	-0.03	0	0.01	0	0	-0.02	0	-0.07	0.58	0	0	0	0	0	0	0	0	0.01	0	0	0	-0.03
0	0.1	0.06	-0.15	0	0.46	0	0.02	0.02	-0.06	0.13	0	0	-0.01	0	-0.01	0	-0.05	0.16	0	0	0	0	0	0	0	0	-0.03	0.08	0	0	0.05
0	-0.02	-0.11	0.07	0	-0.2	0	0.14	0.02	0.02	0.02	0	0	0	0	0.24	0	-0.17	-0.23	0	0	0	0	0	0	0	0	-0.07	-0.04	0	0	-0.05
0	-0.01	0	-0.11	0	0.13	0	-0.09	0	-0.06	0	0	0.02	-0.01	0	0	0	-0.1	-0.09	0	0	0	0	0	0	0	0	-0.03	0	0	0	-0.02
0	0.05	0.02	0.06	0	-0.24	0	-0.06	0.01	0	0.01	0	0.01	0.07	0	-0.02	0	0.12	-0.29	0	0	0	0	0	0	0	0	-0.03	0.01	0	0	-0.03
0	0	0	0.01	0	-0.04	0	0	0.01	0.04	0.01	0	0	0	0	-0.02	0	-0.1	-0.16	0	0	0	0	0	0	0	0	-0.04	0	0	0	-0.07
0	0.05	0.04	-0.13	0	-0.23	0	0.22	0.01	0.02	-0.01	0	0	-0.01	0	-0.01	0	-0.09	-0.18	0	0.02	0	0	0	0	0	0	0.03	0	0	0	-0.04
0	0	0.01	0	0	-0.2	0	0.01	0	0.02	0	0	0	0	0	0	0	-0.03	-0.16	0	0	0	0	0	0	0	0	0	0	0	0	-0.01
0	0	-0.02	0.05	0	-0.04	0	-0.05	0	0	-0.02	0	0	0	0	-0.02	0	-0.03	-0.04	0	0.01	0	0	0	0	0	0	0.01	0	0	0	-0.02
0	-0.07	-0.01	0.02	0	-0.31	0	0.12	0.01	0.02	-0.01	0	0	0	0	-0.02	0	-0.09	-0.15	0	0	0	0	0	0	0	0	0.08	0	0	0	0
0	-0.06	0.02	-0.07	0	-0.17	0	0.01	0	0.02	0	0	0	0	0	0	0	0.01	-0.01	0	0	0	0	0	0	0	0	-0.01	0	0	0	-0.01
0	0.01	0	0.01	0	-0.13	0	0.01	0	0	0	0	0.01	0	0	-0.01	0	-0.06	-0.13	0	0	0	0	0	0	0	0	-0.01	0	0	0	-0.03
0	-0.04	-0.02	0.11	0	0.52	0	0.14	0.01	0.03	0	0	0.01	0	0	-0.01	0	-0.07	-0.11	0	0	0	0	0	0	0	0	0.01	0	0	0	-0.01
0	-0.03	-0.01	-0.14	0	-0.06	0	-0.05	0.01	0.01	-0.02	0	0	0	0	0	0	-0.06	-0.05	0	0.01	0	0	0	0	0	0	-0.01	0	0	0	-0.02
0	-0.01	-0.02	-0.04	0	-0.03	0	-0.06	-0.01	0	0	0	0.01	-0.01	0	0	0	-0.02	-0.06	0	0	0	0	0	0	0	0	-0.01	-0.01	0	0	-0.01
0	0.02	-0.02	-0.07	0	0.54	0	0.06	0.01	0	0	0	0	0	0	-0.01	0	-0.1	0.27	0	0.02	0	0	0	0	0	0	-0.02	0	0	0	0.05
0	-0.02	-0.03	0.06	0	0	0	0.05	0.01	0	0.02	0	0	0	0	-0.02	0	-0.05	0.58	0	0	0	0	0	0	0	0	0.07	0.01	0	0	-0.01
0	0.11	-0.02	0.07	0	-0.5	0	-0.03	-0.06	-0.06	0.02	0	0	0	0	-0.04	0	0.12	0.12	0	0	0	0	0	0	0	0	0.02	-0.01	0	0	-0.02
0	0.02	-0.02	0.02	0	-0.14	0	-0.04	0	-0.04	0.01	0	0.02	0	0	-0.02	0	-0.09	0	0	0	0	0	0	0	0	0	0.04	0.02	0	0	0.01
0	0.17	0.06	0.13	0	0.01	0	0.24	0.07	0.02	0	0	0.01	0	0	-0.02	0	-0.11	0.12	0	-0.01	0	0	0	0	0	0	-0.09	-0.01	0	0	0.1
0	0.01	-0.01	-0.04	0	0.1	0	-0.03	0	0.01	0	0	0	0	0	-0.01	0	-0.02	-0.17	0	0	0	0	0	0	0	0	-0.02	0	0	0	-0.01
0	-0.07	0	-0.09	0	-0.05	0	0.04	-0.03	0	0	0	0	0	0	0	0	-0.05	-0.09	0	0	0	0	0	0	0	0	-0.01	0	0	0	-0.06
0	-0.01	0	-0.06	0	0.27	0	0	0	0.01	0	0	0	0	0	0	0	-0.06	0.53	0	0	0	0	0	0	0	0	-0.04	0	0	0	0
0	0.04	-0.01	-0.02	0	-0.13	0	-0.06	0.01	0.02	0	0	0	0	0	-0.01	0	-0.04	-0.06	0	0	0	0	0	0	0	0	0	0.01	0	0	-0.02
0	-0.09	0.03	-0.05	0	0.26	0	0.05	0.01	0.02	0	0	0	0	0	-0.01	0	-0.02	-0.13	0	0	0	0	0	0	0	0	0.02	0.01	0	0	0.61
0	0.05	-0.01	-0.07	0	0.27	0	-0.01	-0.01	0.01	0	0	0.02	-0.01	0	-0.03	0	-0.03	0.6	0	0.01	0	0	0	0	0	0	-0.02	0	0	0	-0.01
0	0.27	-0.04	0.11	0	0.11	0	0.11	0.02	0.01	-0.01	0	0.01	0	0	-0.02	0	0.28	-0.21	0	0	0	0	0	0	0	0	0.03	0	0	0	0.06
0	0	0	0.11	0	0.41	0	-0.1	0	0	0	0	0	0	0	0.19	0	0.15	-0.2	0	-0.01	0	0	0	0	0	0	0.03	0	0	0	0.06
0	-0.03	0	-0.04	0	-0.12	0	0	0	0	0	0	0	0	0	0	0	-0.03	-0.06	0	0	0	0	0	0	0	0	-0.01	0	0	0	-0.01
0	0.01	-0.02	-0.04	0	-0.04	0	0.02	0	0	-0.01	0	0	0	0	0	0	-0.05	-0.07	0	0	0	0	0	0	0	0	-0.01	0	0	0	0.01
0	0.01	0	0.06	0	0.2	0	0.03	-0.05	-0.11	0	0	0	0	0	-0.01	0	-0.17	-0.16	0	0	0	0	0	0	0	0	0	-0.02	0	0	-0.03
0	-0.03	-0.01	0.02	0	0.05	0	0.04	0	0	-0.01	0	0	0	0	-0.01	0	-0.05	-0.12	0	0	0	0	0	0	0	0	0.04	0	0	0	0.81
0	-0.07	0	-0.08	0	-0.11	0	0	0.01	-0.06	0.01	0	0	0	0	-0.02	0	-0.11	0.03	0	-0.01	0	0	0	0	0	0	0	0	0	0	0
0	-0.09	-0.05	0.03	0	0.46	0	0.03	0.03	0	0.03	0	0	0	0	-0.01	0	0.18	0.13	0	-0.01	0	0	0	0	0	0	0	0	0	0	0.01
0	-0.06	-0.02	-0.04	0	-0.17	0	-0.03	-0.03	-0.02	0.01	0	-0.04	-0.01	0	-0.01	0	-0.04	0.25	0	0.01	0	0	0	0	0	0	-0.03	0	0	0	0
0	-0.04	-0.03	-0.07	0	0.03	0	-0.02	0	0.01	0	0	0	0	0	0	0	-0.08	-0.09	0	0.01	0	0	0	0	0	0	-0.03	0	0	0	-0.05
0	0.03	0.02	0.05	0	0.16	0	-0.01	0	0.03	0	0	0	-0.01	0	0	0	-0.18	-0.36	0	0	0	0	0	0	0	0	-0.03	0	0	0	-0.02
0	-0.21	-0.02	0.09	0	-0.05	0	0.19	0	0.01	-0.02	0	0	-0.01	0	-0.03	0	-0.16	0.09	0	-0.01	0	0	0	0	0	0	-0.08	0	0	0	-0.02
0	0	0.02	0.03	0	-0.12	0	-0.02	-0.04	-0.04	0	0	0	0	0	-0.01	0	-0.07	0.04	0	0	0	0	0	0	0	0	0	0	0	0	-0.02
0	-0.02	-0.03	0.03	0	-0.11	0	-0.05	-0.03	-0.05	0	0	0	0	0	-0.01	0	-0.15	0.11	0	-0.01	0	0	0	0	0	0	-0.01	0	0	0	-0.03
0	-0.1	0	0.02	0	-0.25	0	0.02	0.01	0	0	0	0	0	0	-0.01	0	-0.08	0.08	0	0	0	0	0	0	0	0	0.02	0	0	0	-0.04
0	-0.04	0.02	0.03	0	-0.25	0	-0.06	0.01	0.03	0	0	0.02	-0.02	0	-0.01	0	0.1	-0.16	0	-0.01	0	0	0	0	0	0	0.07	0	0	0	-0.04
0	-0.01	0.01	0.02	0	-0.21	0	-0.01	-0.03	0.02	-0.01	0	0	0.09	0	-0.01	0	-0.13	0.1	0	0	0	0	0	0	0	0	0.01	0	0	0	0
0	0.05	0	0.04	0	-0.06	0	-0.03	0	0.02	-0.01	0	0	0	0	0	0	-0.07	-0.16	0	0	0	0	0	0	0	0	-0.03	0	0	0	-0.01
0	-0.09	-0.01	-0.04	0	-0.19	0	0.03	-0.02	0	-0.02	0	0	0	0	0.13	0	-0.08	0	0	0.03	0	0	0	0	0	0	-0.03	0	0	0	0
0	0.06	0.06	0.04	0	0.33	0	-0.06	0	0.01	0	0	0	0	0	0.14	0	0.08	0.05	0	0.02	0	0	0	0	0	0	0.02	0	0	0	-0.01
0	0.08	-0.02	-0.08	0	0.62	0	-0.01	0.01	0.02	0	0	0.02	0	0	-0.01	0	-0.06	0.22	0	-0.01	0	0	0	0	0	0	-0.04	0.01	0	0	-0.01
0	-0.05	-0.01	-0.08	0	-0.3	0	-0.03	0	0	-0.01	0	0	0	0	0	0	0.1	0.01	0	0.03	0	0	0	0	0	0	0.03	0.01	0	0	-0.01
0	0.03	-0.02	-0.04	0	-0.06	0	0.04	0	0	0	0	0	0	0	-0.02	0	-0.05	-0.08	0	0	0	0	0	0	0	0	-0.02	-0.01	0	0	-0.01
0	-0.05	0.06	-0.1	0	-0.27	0	0.11	0	0.01	0.01	0	0	0	0	-0.07	0	0.09	0.01	0	-0.01	0	0	0	0	0	0	0.01	0	0	0	-0.04
0	-0.04	0	0.04	0	-0.24	0	-0.04	0	0	0.01	0	0	-0.01	0	0	0	0.08	-0.1	0	0	0	0	0	0	0	0	0.01	0	0	0	-0.02
0	0.07	-0.07	0.07	0	0.01	0	0	0.01	0.03	0	0	0	0	0	0.17	0	0.17	0.25	0	0.01	0	0	0	0	0	0	0.05	-0.02	0	0	-0.01
0	-0.05	0.04	0.09	0	0.18	0	0.01	0	0	0	0	-0.09	0	0	0.28	0	0.16	0.05	0	0.01	0	0	0	0	0	0	0.01	0.01	0	0	0
0	0.11	-0.05	-0.07	0	0.57	0	-0.12	0	0	-0.01	0	0	0	0	0	0	0.28	-0.05	0	0	0	0	0	0	0	0	-0.02	-0.02	0	0	0.01
0	0.03	0	-0.01	0	-0.16	0	-0.02	0	-0.01	-0.03	0	0	0	0	-0.01	0	-0.05	-0.06	0	0.02	0	0	0	0	0	0	-0.01	0.02	0	0	-0.01
0	-0.02	0.07	0.02	0	-0.26	0	0.04	0.05	0.01	-0.01	0	0	0	0	-0.04	0	-0.15	-0.06	0	-0.01	0	0	0	0	0	0	0.01	0	0	0	-0.02
0	-0.05	0	0.02	0	-0.13	0	-0.03	0	0.01	-0.01	0	0.01	0	0	-0.01	0	-0.04	-0.1	0	0	0	0	0	0	0	0	-0.02	-0.01	0	0	0
0	-0.02	0.03	0.05	0	0.09	0	-0.06	0	0.01	-0.01	0	-0.14	0	0	-0.03	0	-0.05	-0.14	0	0	0	0	0	0	0	0	0.03	0.01	0	0	-0.02
0	0.02	0.01	-0.18	0	0.48	0	-0.21	0	0.03	0	0	0	0	0	-0.03	0	-0.07	-0.32	0	-0.02	0	0	0	0	0	0	0.05	0	0	0	-0.07
0	0.05	-0.05	-0.01	0	-0.13	0	-0.02	0	0.01	-0.01	0	0.01	-0.01	0	-0.02	0	-0.02	-0.05	0	0	0	0	0	0	0	0	-0.03	0	0	0	-0.02
0	-0.07	0	0.03	0	0.01	0	0.01	-0.03	0	0	0	0.04	-0.01	0	0	0	-0.08	-0.21	0	0	0	0	0	0	0	0	0	0.01	0	0	-0.03
0	0.03	0.02	-0.1	0	-0.15	0	0.09	0.02	0	0	0	0	0	0	-0.05	0	-0.09	-0.08	0	0	0	0	0	0	0	0	-0.01	0	0	0	0.04
0	0	0	0	0	-0.08	0	0.02	0	0.01	0	0	0	0	0	-0.01	0	-0.03	-0.19	0	0	0	0	0	0	0	0	-0.01	0	0	0	-0.03
0	-0.07	0.01	0.06	0	0.25	0	-0.11	-0.02	0.05	-0.02	0	0	0	0	-0.02	0	-0.2	-0.15	0	-0.01	0	0	0	0	0	0	-0.01	-0.01	0	0	-0.02
0	0.07	0.01	0.03	0	-0.16	0	-0.05	0	-0.03	0	0	0.01	0	0	-0.05	0	0.14	-0.16	0	-0.01	0	0	0	0	0	0	0.01	0.01	0	0	-0.02
0	-0.05	0	0.02	0	-0.1	0	0.02	0	0.01	0	0	0	0	0	0	0	-0.05	-0.19	0	0	0	0	0	0	0	0	-0.01	0	0	0	0
0	0.1	0.06	0.11	0	-0.02	0	0.21	0	0	0	0	0.04	0	0	0	0	-0.07	0.31	0	-0.01	0	0	0	0	0	0	0	-0.02	0	0	0
0	-0.05	-0.01	0.05	0	-0.39	0	0.06	0.01	0.01	-0.01	0	0.02	0	0	-0.05	0	-0.16	0.17	0	0.01	0	0	0	0	0	0	-0.04	0	0	0	-0.03
0	-0.03	0	0.02	0	-0.15	0	0.06	0	0.01	-0.01	0	-0.09	-0.01	0	-0.02	0	-0.03	-0.1	0	0	0	0	0	0	0	0	-0.02	0	0	0	0
0	-0.02	-0.06	0.03	0	0.07	0	0.05	0.02	0.02	0	0	0	-0.01	0	0	0	-0.14	-0.19	0	-0.01	0	0	0	0	0	0	-0.07	-0.02	0	0	0.04
0	0.09	0.03	0.11	0	0.23	0	0.15	0.01	0	0	0	-0.17	0	0	-0.02	0	0.25	0.09	0	0	0	0	0	0	0	0	-0.02	0	0	0	0.02
0	0.09	0.01	0.04	0	-0.12	0	0.03	0.01	0.01	0	0	0.02	-0.01	0	-0.03	0	-0.1	-0.19	0	0.01	0	0	0	0	0	0	-0.02	0	0	0	-0.03
0	0	0.03	-0.05	0	-0.06	0	-0.04	0.01	0.03	0	0	0	0	0	0	0	-0.02	-0.11	0	0	0	0	0	0	0	0	-0.01	0	0	0	-0.01
0	-0.18	-0.02	-0.09	0	0.37	0	0.07	0	0	0	0	0	0	0	-0.01	0	-0.16	-0.18	0	-0.02	0	0	0	0	0	0	0.01	0.01	0	0	-0.06
0	-0.02	0.04	0.01	0	-0.08	0	-0.15	0.01	0.02	-0.01	0	0	-0.01	0	-0.01	0	0.06	-0.21	0	0.01	0	0	0	0	0	0	0.02	-0.02	0	0	0
0	-0.08	0.01	-0.1	0	0.13	0	-0.07	0	0.01	0	0	0	-0.02	0	0	0	-0.07	-0.27	0	0	0	0	0	0	0	0	-0.06	0	0	0	0.11
0	-0.11	0.03	0.12	0	-0.14	0	0.38	0.02	-0.09	0	0	0.01	0	0	-0.06	0	0.1	0.14	0	0.04	0	0	0	0	0	0	0.35	0.01	0	0	-0.03
0	0.01	-0.02	-0.02	0	0.1	0	-0.01	0	-0.09	0	0	0	0	0	-0.01	0	-0.05	-0.09	0	0	0	0	0	0	0	0	0	0	0	0	-0.05
0	-0.04	0	0.11	0	0.49	0	0.22	0.02	0.04	-0.01	0	0	-0.03	0	0	0	-0.12	-0.13	0	0.12	0	0	0	0	0	0	0.08	0.03	0	0	-0.04
0	-0.03	0.04	0.08	0	0.07	0	-0.15	0	-0.07	0	0	0	0	0	0	0	-0.16	-0.3	0	0	0	0	0	0	0	0	0.11	0.02	0	0	0
0	-0.1	0	0.02	0	-0.1	0	-0.04	0	0	-0.01	0	0	0	0	0	0	-0.05	-0.08	0	0	0	0	0	0	0	0	-0.02	0	0	0	-0.01
0	-0.02	0.01	0.05	0	-0.15	0	-0.02	0.01	0	-0.01	0	0.01	0	0	0	0	-0.07	-0.12	0	0	0	0	0	0	0	0	-0.01	0.01	0	0	0
0	-0.02	0.03	0.03	0	0.43	0	0.02	0	0.03	0	0	0.02	0	0	-0.01	0	0.25	-0.06	0	0	0	0	0	0	0	0	0.04	-0.01	0	0	-0.01
0	-0.07	0	-0.09	0	-0.05	0	0	0	0	0.01	0	0	0	0	-0.01	0	-0.05	0.05	0	0	0	0	0	0	0	0	-0.02	0	0	0	0.78
0	0	0.03	0.01	0	-0.39	0	-0.07	0	0	-0.01	0	0	0.06	0	0	0	0.09	-0.03	0	0	0	0	0	0	0	0	-0.01	-0.01	0	0	-0.03
0	-0.09	-0.06	-0.06	0	0.15	0	0	0.01	-0.09	0	0	0.02	0	0	-0.03	0	0.25	0.7	0	0	0	0	0	0	0	0	-0.01	0.01	0	0	0
0	-0.22	-0.02	0.12	0	-0.32	0	0.13	0	0.04	-0.04	0	0.01	-0.01	0	-0.01	0	0.15	0.09	0	-0.01	0	0	0	0	0	0	-0.17	-0.09	0	0	-0.01
0	0.01	-0.01	0.06	0	0.66	0	-0.03	0	0.01	-0.01	0	0	0	0	-0.01	0	-0.05	-0.03	0	0	0	0	0	0	0	0	0.05	0	0	0	0.05
0	0	0	-0.01	0	-0.07	0	-0.01	0	0	0	0	0	-0.01	0	0	0	-0.01	-0.11	0	0	0	0	0	0	0	0	-0.05	0	0	0	-0.01
0	-0.02	-0.02	-0.08	0	0.18	0	0.22	0.01	0	0.01	0	0.01	0	0	0	0	0.1	0.07	0	0	0	0	0	0	0	0	-0.06	-0.01	0	0	0.34
0	-0.03	-0.01	-0.03	0	0.05	0	0.05	0	-0.02	0	0	0.01	0	0	0	0	-0.1	-0.07	0	-0.01	0	0	0	0	0	0	0	0	0	0	-0.01
0	-0.03	0.02	-0.12	0	0.01	0	0.09	0	0.01	0	0	0.01	0	0	-0.01	0	-0.13	-0.18	0	0	0	0	0	0	0	0	0.09	0.01	0	0	-0.04
0	-0.12	0.03	-0.03	0	-0.22	0	0.02	0	0	0	0	0.01	0	0	0	0	0.11	-0.13	0	0	0	0	0	0	0	0	-0.01	0	0	0	0.03
0	0.1	0.04	-0.21	0	-0.08	0	0.01	0	-0.05	0.02	0	0.01	-0.01	0	-0.02	0	0.13	-0.12	0	-0.02	0	0	0	0	0	0	0.01	-0.01	0	0	-0.03
0	0.07	0	0.04	0	-0.15	0	-0.02	0	0	-0.01	0	0.01	0	0	-0.07	0	-0.02	-0.14	0	0	0	0	0	0	0	0	0	-0.01	0	0	-0.03
0	0.01	0	-0.06	0	0.14	0	-0.01	0	0.01	0	0	0.01	0	0	-0.03	0	-0.1	-0.21	0	0	0	0	0	0	0	0	0.02	0	0	0	0
0	0.03	0	-0.08	0	-0.24	0	-0.06	0	0	0	0	0	0	0	0.08	0	0.07	-0.1	0	0	0	0	0	0	0	0	-0.02	0.01	0	0	-0.01
0	0.02	0	0.01	0	-0.18	0	-0.02	0	0	0	0	0	0	0	-0.03	0	-0.04	-0.04	0	0	0	0	0	0	0	0	0	-0.01	0	0	-0.02
0	0.08	0.01	0.07	0	-0.22	0	-0.16	0	0.01	0	0	0	0	0	-0.02	0	0.08	-0.08	0	0	0	0	0	0	0	0	0.01	0	0	0	-0.01
0	0.05	-0.02	0.04	0	-0.13	0	-0.05	-0.06	0.04	0	0	0	0	0	0	0	-0.06	-0.19	0	0.04	0	0	0	0	0	0	-0.06	-0.01	0	0	0
0	-0.01	0.02	0.02	0	0.36	0	0.36	0.01	0.01	0	0	-0.12	0	0	0.13	0	0.17	-0.17	0	-0.01	0	0	0	0	0	0	-0.06	0	0	0	0
0	-0.05	0	-0.13	0	-0.03	0	0.08	0	0.01	0	0	0.01	0	0	-0.01	0	-0.02	-0.14	0	0	0	0	0	0	0	0	-0.04	0.01	0	0	-0.04
0	-0.06	0	-0.01	0	-0.12	0	0.03	-0.01	0	0	0	0	0	0	0	0	-0.03	-0.03	0	0	0	0	0	0	0	0	0	0	0	0	0
0	-0.25	-0.03	-0.2	0	-0.09	0	0.3	0	0.02	0	0	0.03	0	0	-0.05	0	-0.16	0.38	0	-0.01	0	0	0	0	0	0	-0.14	-0.01	0	0	-0.01
0	0.01	0.01	-0.03	0	-0.14	0	-0.09	0	0	0	0	0	0	0	-0.01	0	0.1	-0.09	0	0	0	0	0	0	0	0	0.02	0	0	0	0
0	-0.01	0	0.03	0	-0.22	0	-0.08	0.02	0.01	0	0	0	0	0	-0.05	0	0.09	-0.11	0	-0.01	0	0	0	0	0	0	-0.02	-0.02	0	0	-0.02
0	0	-0.01	0.03	0	-0.05	0	0.06	0	0.01	0	0	0	0	0	0	0	0.11	0.17	0	0	0	0	0	0	0	0	0.03	0	0	0	0.26
0	-0.06	0.01	-0.09	0	-0.19	0	0.03	0.01	-0.02	0	0	0.01	0	0	0.14	0	-0.09	-0.15	0	0	0	0	0	0	0	0	0.04	0	0	0	0.01
0	0.04	-0.05	0.01	0	-0.22	0	0.03	-0.01	0	0	0	0	0	0	0	0	-0.06	-0.12	0	0	0	0	0	0	0	0	0	0	0	0	-0.03
0	0.01	-0.05	0.02	0	-0.09	0	-0.03	0	0	0	0	0	0	0	0	0	-0.06	-0.16	0	-0.01	0	0	0	0	0	0	0.06	0.01	0	0	-0.01
0	-0.05	-0.02	-0.14	0	-0.07	0	0.2	0.01	0.02	0.01	0	0.01	-0.01	0	-0.02	0	0.25	0.3	0	0	0	0	0	0	0	0	-0.07	-0.01	0	0	0.28
0	-0.11	-0.01	0.03	0	-0.26	0	0	-0.04	0.01	0	0	0	0	0	-0.04	0	-0.14	0.27	0	0	0	0	0	0	0	0	-0.04	0	0	0	0.01
0	0.05	-0.03	0.02	0	-0.18	0	-0.02	0.01	0	0	0	0	-0.01	0	-0.02	0	-0.03	-0.1	0	0	0	0	0	0	0	0	-0.01	-0.01	0	0	-0.02
0	0.09	-0.04	-0.1	0	0.58	0	0	0	0	0.05	0	0	0	0	0	0	-0.09	0.25	0	-0.02	0	0	0	0	0	0	-0.07	-0.02	0	0	0.05
0	0.03	0.05	-0.08	0	0.24	0	-0.08	0.01	0	0	0	0	-0.02	0	-0.02	0	-0.08	0.12	0	-0.01	0	0	0	0	0	0	0.03	-0.01	0	0	0.48
0	0.02	0.04	-0.13	0	-0.15	0	0	-0.02	-0.07	0.02	0	0	-0.01	0	-0.03	0	-0.13	0.18	0	-0.01	0	0	0	0	0	0	-0.01	0.01	0	0	-0.02
0	-0.05	0	0.04	0	-0.24	0	0.05	0	0.01	0	0	0	-0.01	0	-0.03	0	-0.1	0.02	0	0	0	0	0	0	0	0	0	0	0	0	-0.04
0	0.04	-0.03	0.05	0	-0.21	0	-0.14	0	0	0.02	0	0	0	0	-0.01	0	0.08	-0.11	0	0.01	0	0	0	0	0	0	0.02	0	0	0	-0.01
0	0.04	-0.03	0.01	0	0.18	0	-0.04	0	0.01	-0.01	0	0	0	0	0.18	0	0.1	0.4	0	-0.02	0	0	0	0	0	0	0	0	0	0	-0.02
0	0	-0.02	-0.02	0	-0.1	0	0.03	0	0	0	0	0	0	0	0	0	-0.04	-0.11	0	0	0	0	0	0	0	0	-0.01	0	0	0	-0.01
0	0.08	0.04	0.11	0	-0.13	0	0.05	0	0	0	0	0.01	0	0	-0.01	0	0.27	0.26	0	0.01	0	0	0	0	0	0	0.02	0.01	0	0	-0.03
0	-0.07	0	-0.05	0	0.82	0	-0.06	0	0.03	0	0	0.01	0	0	0	0	-0.02	0.04	0	0.03	0	0	0	0	0	0	-0.01	0	0	0	-0.03
0	0.03	0	-0.09	0	-0.08	0	0.04	0	0.01	0	0	0	0	0	-0.01	0	-0.05	-0.17	0	0	0	0	0	0	0	0	-0.02	-0.01	0	0	-0.02
0	0.15	-0.02	0.11	0	-0.17	0	0.19	0.02	0.01	0	0	0.03	-0.01	0	0.37	0	0.18	-0.08	0	0	0	0	0	0	0	0	-0.01	0	0	0	-0.01
0	0.06	0.01	0.09	0	0.26	0	-0.05	-0.03	-0.05	0	0	0.02	-0.02	0	-0.01	0	0.11	0.31	0	0	0	0	0	0	0	0	-0.02	0	0	0	0.01
0	-0.09	-0.01	0.03	0	0.06	0	-0.03	0	0.02	-0.02	0	0.04	0	0	-0.01	0	0.12	-0.2	0	-0.01	0	0	0	0	0	0	-0.01	0	0	0	-0.04
0	-0.02	0	0.06	0	0.03	0	-0.12	0.01	0.03	-0.01	0	-0.11	0	0	-0.03	0	0.11	0.64	0	0.01	0	0	0	0	0	0	0.01	-0.01	0	0	0.11
0	-0.03	0.01	0	0	0.07	0	-0.01	0	0.03	-0.01	0	-0.07	0	0	-0.03	0	-0.1	-0.1	0	0	0	0	0	0	0	0	-0.02	0	0	0	0
0	-0.01	0	-0.06	0	0.05	0	-0.02	0	-0.02	0.01	0	0	0	0	0	0	-0.06	-0.01	0	0	0	0	0	0	0	0	-0.03	0	0	0	0
0	0.03	0.01	-0.1	0	-0.02	0	-0.07	0	0.01	0	0	0.01	0	0	0	0	-0.13	0.06	0	0.02	0	0	0	0	0	0	-0.08	0.01	0	0	-0.06
0	-0.05	0.03	0.05	0	-0.21	0	-0.05	0.01	0.01	0	0	0.01	-0.01	0	-0.04	0	0.05	-0.1	0	0.01	0	0	0	0	0	0	0	0	0	0	-0.02
0	-0.02	0	-0.03	0	0.03	0	-0.06	0	0	-0.01	0	0	0	0	-0.01	0	-0.02	-0.07	0	0	0	0	0	0	0	0	-0.01	0	0	0	-0.03
0	-0.01	-0.01	0.01	0	-0.07	0	0.03	-0.01	0	0	0	0.01	0	0	-0.04	0	-0.07	-0.04	0	0	0	0	0	0	0	0	-0.04	0.01	0	0	0
0	-0.13	0.01	0.03	0	-0.13	0	-0.07	0.01	-0.03	0.01	0	0	0.04	0	-0.01	0	-0.1	0.04	0	-0.01	0	0	0	0	0	0	0.02	0	0	0	0
0	0.06	0.03	-0.11	0	0.35	0	0.03	0.01	0.03	-0.01	0	0.03	-0.01	0	0	0	-0.1	0.36	0	0.01	0	0	0	0	0	0	0.06	0	0	0	-0.01
0	0.01	0	0.06	0	-0.3	0	-0.2	0	0.01	0	0	0	0	0	-0.01	0	0.14	0.07	0	-0.01	0	0	0	0	0	0	0	0	0	0	-0.03
0	-0.04	-0.03	0.02	0	-0.15	0	0.04	0.01	0	0	0	0	0	0	0	0	0.09	-0.11	0	-0.02	0	0	0	0	0	0	-0.01	-0.01	0	0	-0.04
0	0.07	0	0.02	0	-0.34	0	0	0	0	0	0	0.01	0.09	0	-0.05	0	0.08	-0.12	0	0	0	0	0	0	0	0	-0.03	0	0	0	0
0	-0.01	0.01	-0.04	0	-0.13	0	0	0	0	0	0	0	0	0	0	0	-0.04	-0.04	0	0	0	0	0	0	0	0	0	0	0	0	-0.02
0	0.02	0.07	0.22	0	0.22	0	0.11	0.03	0.02	-0.01	0	0.01	0	0	-0.02	0	-0.13	0.07	0	0.01	0	0	0	0	0	0	0.14	0	0	0	-0.06
0	0	0	-0.07	0	-0.21	0	0.05	-0.04	-0.04	0.01	0	0	0	0	-0.02	0	-0.12	0.03	0	0	0	0	0	0	0	0	0.03	0	0	0	0.11
0	-0.03	0	-0.09	0	-0.3	0	0.05	0.01	0.01	0	0	0.02	-0.02	0	-0.02	0	-0.08	0.01	0	-0.02	0	0	0	0	0	0	-0.02	0	0	0	-0.04
0	-0.05	0	-0.08	0	-0.01	0	-0.04	0	0	-0.01	0	0	-0.02	0	-0.01	0	-0.08	0.07	0	0.01	0	0	0	0	0	0	-0.01	0.01	0	0	-0.03
0	-0.09	-0.07	0.08	0	0.15	0	-0.12	0	0.02	0	0	0.04	-0.01	0	-0.01	0	-0.15	-0.02	0	-0.02	0	0	0	0	0	0	-0.01	-0.01	0	0	-0.06
0	0.01	0.15	-0.09	0	0.27	0	0.2	0.04	-0.14	0	0	0.01	0	0	-0.01	0	-0.11	0.35	0	-0.02	0	0	0	0	0	0	0	0.01	0	0	0.03
0	-0.01	0	-0.06	0	-0.13	0	0	0.01	-0.02	0.01	0	0	0	0	-0.01	0	0.06	-0.1	0	-0.01	0	0	0	0	0	0	0	0	0	0	0
0	-0.02	0	-0.05	0	-0.09	0	0	0	0	0	0	0	0	0	0	0	-0.02	-0.06	0	0	0	0	0	0	0	0	0	0	0	0	0
0	-0.15	0.04	0.05	0	-0.11	0	-0.1	0	0.02	0.01	0	0	0	0	-0.04	0	0.08	-0.17	0	-0.01	0	0	0	0	0	0	0.05	0.02	0	0	-0.04
0	-0.32	-0.04	-0.14	0	0.36	0	-0.05	0.01	0.03	0	0	0	0	0	0	0	-0.19	0.12	0	0.01	0	0	0	0	0	0	-0.01	-0.01	0	0	-0.08
0	0	0	0.03	0	-0.07	0	0	0.01	0	-0.01	0	0	0	0	-0.02	0	-0.05	-0.13	0	0	0	0	0	0	0	0	-0.03	0	0	0	-0.01
0	0	-0.01	-0.13	0	0.15	0	-0.1	0.01	0.02	0	0	0	-0.01	0	0	0	-0.08	-0.2	0	0.01	0	0	0	0	0	0	0	0	0	0	-0.04
0	0.03	0	0.03	0	-0.23	0	-0.04	0	0.01	0	0	0	0	0	0	0	0.07	-0.07	0	0	0	0	0	0	0	0	-0.01	-0.01	0	0	-0.03
0	0.05	0	0.06	0	0.62	0	0.03	0	0.03	-0.01	0	0.01	0	0	-0.01	0	-0.04	-0.02	0	0	0	0	0	0	0	0	-0.02	-0.01	0	0	-0.03
0	0	-0.02	0.04	0	-0.17	0	0.01	0	0.01	-0.01	0	0.02	0	0	-0.01	0	-0.03	-0.09	0	0	0	0	0	0	0	0	-0.01	0	0	0	-0.03
0	0.11	0.04	0.05	0	-0.04	0	-0.23	0.01	0.01	0	0	0.01	-0.01	0	-0.01	0	-0.13	-0.03	0	-0.01	0	0	0	0	0	0	-0.02	0	0	0	-0.03
0	-0.06	-0.03	0.02	0	0	0	-0.06	0	0.01	0	0	0.04	0	0	-0.03	0	-0.05	-0.14	0	0	0	0	0	0	0	0	0.04	0	0	0	-0.05
0	0.01	-0.03	0.01	0	-0.16	0	-0.06	-0.04	0.02	0	0	0.03	0	0	-0.02	0	-0.15	0.08	0	0	0	0	0	0	0	0	0.09	0	0	0	-0.04
0	-0.07	0	0.02	0	-0.13	0	0	0	0	0	0	0	0	0	0	0	-0.05	-0.06	0	0.01	0	0	0	0	0	0	0	0	0	0	0
0	0.03	0	-0.06	0	-0.14	0	-0.05	0	0.01	0	0	0	0	0	-0.01	0	-0.07	-0.06	0	0	0	0	0	0	0	0	0.01	0	0	0	-0.01
0	-0.01	0.05	0.01	0	-0.07	0	-0.04	0.02	-0.06	0	0	0.01	0	0	-0.01	0	0.04	-0.14	0	-0.01	0	0	0	0	0	0	0.03	0.02	0	0	-0.01
0	0	0.04	0.15	0	-0.01	0	0.2	-0.08	0.06	-0.01	0	0	0.23	0	-0.01	0	-0.12	0.09	0	-0.01	0	0	0	0	0	0	0.02	-0.03	0	0	0.17
0	-0.1	-0.04	0.03	0	-0.23	0	0.13	0	0.02	-0.02	0	0.01	0	0	0	0	-0.1	-0.01	0	0.01	0	0	0	0	0	0	-0.01	0	0	0	-0.02
0	-0.01	0	0.05	0	-0.25	0	-0.06	-0.06	0.01	0	0	0	0	0	0	0	-0.07	0.11	0	0.01	0	0	0	0	0	0	0.01	0	0	0	-0.02
0	0.02	0	-0.09	0	0.06	0	-0.02	0	0	0	0	0.01	0	0	-0.04	0	0.1	-0.27	0	0	0	0	0	0	0	0	0	0	0	0	-0.03
0	0.09	-0.04	-0.08	0	-0.04	0	-0.03	0	0	0	0	0	0	0	-0.02	0	-0.05	-0.12	0	-0.01	0	0	0	0	0	0	-0.03	-0.01	0	0	-0.03
0	0	-0.01	-0.06	0	-0.18	0	-0.06	0.02	0.02	0	0	0	0	0	-0.02	0	0.04	-0.1	0	0.01	0	0	0	0	0	0	-0.03	0	0	0	-0.01
0	0.01	0.01	0.01	0	-0.21	0	0.04	-0.01	0	0	0	0.02	0	0	0	0	-0.07	-0.01	0	-0.02	0	0	0	0	0	0	0.01	0	0	0	-0.05
0	-0.03	0.08	-0.06	0	-0.11	0	-0.02	0	0	0	0	0	0	0	-0.03	0	-0.08	-0.07	0	-0.02	0	0	0	0	0	0	-0.01	0	0	0	-0.02
0	0	-0.01	0.03	0	0.15	0	-0.16	0	0	0	0	0.01	-0.01	0	-0.02	0	-0.12	-0.16	0	-0.01	0	0	0	0	0	0	0	0	0	0	-0.02
0	0.06	0.02	0.12	0	0.3	0	0.11	0.01	0	-0.01	0	0.01	0	0	-0.01	0	0.2	-0.06	0	0	0	0	0	0	0	0	0.05	0.02	0	0	0.02
0	0.02	0.04	0.05	0	0.03	0	-0.2	0.01	-0.21	0.02	0	-0.32	0	0	-0.07	0	0.13	-0.01	0	-0.02	0	0	0	0	0	0	0.16	0	0	0	-0.01
0	0	-0.03	0.04	0	-0.11	0	-0.02	0.01	0	0	0	0	-0.01	0	-0.05	0	-0.07	-0.09	0	0.01	0	0	0	0	0	0	-0.01	0	0	0	-0.02
0	-0.07	-0.08	-0.24	0	-0.11	0	0.12	0.02	0.03	0	0	0	0	0	-0.01	0	-0.11	0.19	0	-0.02	0	0	0	0	0	0	-0.09	-0.01	0	0	0.04
0	0	0	0.02	0	-0.02	0	-0.02	-0.02	-0.02	0	0	0	0	0	0	0	-0.05	-0.14	0	0.01	0	0	0	0	0	0	-0.01	0.01	0	0	-0.01
0	0.13	0.12	-0.16	0	0.25	0	-0.03	0.01	0.03	-0.01	0	0.02	0	0	-0.02	0	0.22	0.11	0	-0.02	0	0	0	0	0	0	0.01	0.01	0	0	-0.04
0	0.07	0.02	0.06	0	0.13	0	0.14	0.01	0.02	0	0	0.02	0	0	0	0	0.16	-0.02	0	0	0	0	0	0	0	0	0.13	0.01	0	0	0
0	0.05	0.03	0.03	0	0.07	0	0.13	-0.03	0	0	0	0.01	0	0	-0.01	0	-0.18	-0.34	0	0	0	0	0	0	0	0	-0.06	0	0	0	-0.02
0	-0.02	-0.01	0.02	0	-0.18	0	0	-0.01	0.01	0	0	0	-0.01	0	-0.01	0	-0.08	-0.03	0	0	0	0	0	0	0	0	-0.03	-0.01	0	0	-0.01
0	-0.01	0.01	-0.05	0	0	0	-0.02	0	0	0	0	0	0	0	-0.03	0	-0.06	-0.07	0	-0.01	0	0	0	0	0	0	0	0	0	0	-0.02
0	0.03	0.03	0.06	0	-0.06	0	-0.03	0	0.01	0	0	0	0	0	-0.01	0	-0.07	-0.21	0	0	0	0	0	0	0	0	-0.01	0	0	0	-0.03
0	-0.01	0.01	0.05	0	0	0	-0.23	0.03	0	0.02	0	0.02	0	0	-0.03	0	0.13	-0.37	0	0.01	0	0	0	0	0	0	0.03	0	0	0	0
0	0.04	0.02	-0.2	0	-0.11	0	-0.05	0.01	-0.13	0	0	0	0	0	0	0	0.12	-0.07	0	0	0	0	0	0	0	0	-0.03	0.01	0	0	0.1
0	0.01	-0.02	-0.06	0	-0.08	0	-0.02	-0.01	-0.02	0	0	0	0	0	-0.01	0	-0.02	-0.05	0	0.01	0	0	0	0	0	0	0	-0.01	0	0	-0.02
0	0.05	0	0.01	0	-0.08	0	0.12	-0.01	-0.02	0	0	0	0	0	0	0	-0.03	0.33	0	0	0	0	0	0	0	0	0	0	0	0	0.36
0	0.02	0.01	0.02	0	-0.07	0	0.01	-0.05	0	0	0	0	0	0	0	0	0.13	0.63	0	-0.01	0	0	0	0	0	0	-0.02	0	0	0	0
0	-0.03	-0.01	-0.07	0	0.04	0	-0.01	0	0.01	0	0	0	0	0	0	0	-0.05	-0.11	0	0	0	0	0	0	0	0	-0.04	0	0	0	-0.03
0	0.05	0.06	0.06	0	-0.13	0	0.1	0.01	-0.26	0.03	0	0.02	0	0	-0.02	0	0.11	-0.09	0	-0.04	0	0	0	0	0	0	-0.06	0	0	0	-0.1
0	0	-0.03	0.01	0	-0.12	0	-0.01	0	0	0	0	-0.04	0	0	0	0	-0.05	-0.07	0	-0.02	0	0	0	0	0	0	-0.02	0	0	0	0
0	0	0.01	-0.04	0	-0.08	0	0.08	0	0.02	0	0	-0.07	0	0	-0.02	0	-0.1	-0.1	0	0.01	0	0	0	0	0	0	0	0	0	0	-0.06
0	0.02	0	0.06	0	-0.22	0	-0.08	0	0.03	-0.01	0	0.01	0	0	0	0	-0.06	-0.06	0	0	0	0	0	0	0	0	0	0	0	0	-0.01
0	0.01	0	-0.05	0	-0.11	0	0.08	0.01	-0.06	0.01	0	0.03	-0.01	0	-0.01	0	-0.02	0.87	0	0.01	0	0	0	0	0	0	0.02	0	0	0	-0.01
0	0.05	-0.02	-0.05	0	-0.06	0	0	-0.03	0	0	0	0.01	0	0	-0.01	0	-0.03	-0.14	0	-0.01	0	0	0	0	0	0	-0.03	0	0	0	-0.01
0	-0.01	0	-0.05	0	-0.01	0	0.05	0.01	0.02	0	0	0.01	-0.04	0	-0.01	0	-0.04	-0.14	0	0	0	0	0	0	0	0	0.02	0	0	0	-0.02
0	0.15	0.06	0.11	0	0.24	0	-0.08	-0.06	0.05	-0.02	0	0.01	0	0	-0.02	0	-0.06	0.35	0	0	0	0	0	0	0	0	0.04	-0.02	0	0	-0.05
0	-0.07	-0.02	-0.09	0	-0.27	0	-0.1	0	0.01	0	0	0.01	0	0	0.22	0	0.1	0.05	0	-0.02	0	0	0	0	0	0	-0.09	0	0	0	-0.03
0	0.03	0	0.11	0	-0.15	0	-0.21	0.01	0.04	0	0	0.01	0	0	0	0	0.27	0.42	0	0	0	0	0	0	0	0	0.13	0	0	0	0
0	-0.02	0.01	-0.04	0	-0.03	0	0.01	0	0	0	0	0	0	0	0	0	-0.02	-0.06	0	0.01	0	0	0	0	0	0	-0.06	-0.01	0	0	-0.03
0	0	-0.04	-0.13	0	0.36	0	0.11	0	0.04	0	0	0.01	0	0	0	0	-0.1	0.44	0	0	0	0	0	0	0	0	0.04	0	0	0	0.02
0	0.12	0.02	0.07	0	0.33	0	0.03	0	0.01	0	0	0	-0.01	0	0	0	-0.06	0.21	0	-0.02	0	0	0	0	0	0	0.05	0	0	0	-0.05
0	-0.03	0	-0.09	0	-0.06	0	-0.03	0	-0.03	0	0	0	0	0	-0.02	0	-0.03	0.01	0	-0.01	0	0	0	0	0	0	-0.01	0	0	0	-0.01
0	0.07	0.01	-0.07	0	-0.04	0	-0.06	0.02	0.03	0	0	0.01	-0.01	0	0	0	0.1	-0.34	0	-0.01	0	0	0	0	0	0	-0.02	0	0	0	0
0	-0.02	-0.03	0.02	0	-0.35	0	-0.05	0	0.01	0	0	0	0	0	0	0	0.06	-0.06	0	0	0	0	0	0	0	0	0	0	0	0	0.03
0	0	0	0.05	0	-0.04	0	0.01	0	0	0	0	0.01	0	0	-0.01	0	-0.16	-0.06	0	0	0	0	0	0	0	0	-0.02	0	0	0	-0.03
0	-0.03	0	0.01	0	-0.12	0	0	-0.02	0.02	0	0	0.01	0	0	-0.01	0	-0.06	-0.04	0	0	0	0	0	0	0	0	-0.01	0	0	0	-0.01
0	-0.23	-0.01	-0.21	0	0.25	0	0.01	0.01	0.01	0.02	0	0.03	0	0	-0.01	0	-0.14	-0.07	0	-0.01	0	0	0	0	0	0	0.03	0	0	0	0.05
0	0.01	0	0.02	0	0	0	-0.08	0	-0.01	0	0	0.01	0	0	-0.02	0	-0.02	-0.13	0	0	0	0	0	0	0	0	0	0	0	0	-0.04
0	0.01	-0.02	-0.14	0	0.21	0	0.08	0	0.02	0.03	0	-0.18	0	0	-0.01	0	-0.13	0.02	0	0	0	0	0	0	0	0	-0.04	0	0	0	-0.05
0	0.02	-0.02	0.03	0	-0.12	0	0	-0.03	-0.03	0	0	0	0	0	-0.01	0	-0.07	-0.15	0	0	0	0	0	0	0	0	0.05	0	0	0	-0.01
0	0.01	-0.01	0.07	0	-0.08	0	-0.08	0.01	0.02	0	0	0	-0.02	0	0	0	-0.12	0.11	0	0.01	0	0	0	0	0	0	0.01	0	0	0	-0.04
0	0.05	0.02	0.02	0	-0.11	0	-0.06	0	0	0	0	0.01	0	0	-0.02	0	-0.04	-0.19	0	0	0	0	0	0	0	0	-0.01	0	0	0	-0.03
0	-0.01	-0.01	-0.03	0	-0.04	0	-0.04	0	0	0	0	0	0	0	0	0	0.05	-0.12	0	0	0	0	0	0	0	0	0	0	0	0	-0.01
0	-0.06	0	-0.16	0	0.12	0	0.09	0.01	0	0	0	0	0	0	0	0	-0.19	-0.17	0	-0.01	0	0	0	0	0	0	0.07	0.01	0	0	-0.04
0	-0.02	0.01	-0.04	0	-0.13	0	0.01	0	0.02	0	0	0	-0.01	0	-0.04	0	-0.02	-0.1	0	0	0	0	0	0	0	0	-0.02	0	0	0	-0.01
0	-0.07	0	-0.04	0	0.06	0	0.11	0.03	-0.09	0.01	0	0.02	0	0	0	0	0	0.78	0	0.01	0	0	0	0	0	0	-0.04	0	0	0	-0.03
0	0.02	0.01	0.02	0	-0.16	0	-0.07	0	0.02	-0.01	0	0	0	0	-0.03	0	0.04	-0.25	0	0.01	0	0	0	0	0	0	0	-0.01	0	0	-0.01
0	0.15	-0.02	-0.17	0	0.09	0	-0.28	0.03	0.02	0	0	-0.16	0	0	-0.03	0	0.07	-0.13	0	-0.02	0	0	0	0	0	0	-0.02	0	0	0	0.11
0	0.07	0.04	0.23	0	0.32	0	0.31	0.01	0	0	0	0.01	-0.02	0	-0.04	0	-0.06	-0.15	0	-0.01	0	0	0	0	0	0	0.01	0	0	0	-0.01
0	-0.02	-0.07	-0.07	0	0.09	0	-0.11	0	0	0	0	0.03	0	0	0	0	-0.09	-0.01	0	0.02	0	0	0	0	0	0	-0.08	0	0	0	-0.09
0	-0.05	-0.02	-0.12	0	-0.02	0	0.12	0	0	0.01	0	0	0	0	-0.01	0	-0.11	-0.09	0	-0.01	0	0	0	0	0	0	-0.02	0	0	0	0
0	0.13	0.05	0.07	0	-0.13	0	0.04	-0.06	0.02	0.02	0	0.01	0	0	-0.02	0	-0.06	0.3	0	0.02	0	0	0	0	0	0	0.08	0	0	0	0.21
0	-0.07	-0.02	-0.11	0	-0.11	0	0.06	0	0	0	0	0	0	0	-0.01	0	-0.08	0.07	0	0	0	0	0	0	0	0	-0.07	0	0	0	0
0	0	0	-0.02	0	-0.05	0	-0.01	0	0	-0.02	0	0	0	0	-0.01	0	-0.01	-0.09	0	0	0	0	0	0	0	0	0.02	0.01	0	0	-0.01
0	0.02	0.03	-0.09	0	-0.17	0	-0.05	0	0.02	-0.02	0	-0.13	0	0	-0.02	0	-0.09	0.15	0	0.01	0	0	0	0	0	0	0.06	0	0	0	-0.02
0	0.03	-0.01	0.04	0	-0.18	0	0.02	-0.04	0.01	0.01	0	-0.12	-0.01	0	-0.01	0	-0.08	-0.05	0	0	0	0	0	0	0	0	0.03	0	0	0	-0.02
0	0.12	-0.01	-0.13	0	0.01	0	0.07	0.05	0.02	0.06	0	0.02	-0.01	0	0.38	0	0.18	-0.03	0	-0.01	0	0	0	0	0	0	-0.02	-0.02	0	0	-0.03
0	0.18	0.03	0.05	0	-0.11	0	-0.08	-0.04	0.03	0	0	0.01	0	0	-0.03	0	-0.11	-0.14	0	-0.02	0	0	0	0	0	0	0.01	0	0	0	-0.05
0	0.08	0.05	0.02	0	-0.08	0	0.01	0	0.01	0	0	0	-0.02	0	-0.01	0	-0.15	-0.12	0	0.01	0	0	0	0	0	0	-0.06	0	0	0	-0.09
0	-0.02	-0.02	-0.04	0	-0.13	0	-0.01	0.01	0	0	0	0	0	0	0	0	-0.01	-0.03	0	0	0	0	0	0	0	0	0	0	0	0	0
0	-0.01	-0.01	0.04	0	-0.22	0	0	-0.04	-0.02	0	0	-0.04	-0.01	0	-0.02	0	0.09	-0.05	0	0	0	0	0	0	0	0	-0.03	-0.01	0	0	-0.02
0	-0.07	-0.13	0.03	0	0.39	0	-0.04	0.01	0	-0.06	0	0	0	0	-0.04	0	-0.18	-0.16	0	0.03	0	0	0	0	0	0	0	0.02	0	0	-0.05
0	0	0.05	0	0	-0.31	0	-0.09	0.01	0	0	0	0.01	0	0	0	0	0.05	-0.14	0	0	0	0	0	0	0	0	0.01	0.01	0	0	-0.03
0	-0.04	0.04	-0.07	0	0.14	0	-0.09	0	0.01	-0.01	0	0.02	0	0	-0.01	0	-0.05	-0.11	0	0	0	0	0	0	0	0	-0.01	0	0	0	-0.03
0	0.02	0	0.05	0	-0.52	0	-0.09	0	0.02	0	0	0.06	-0.01	0	0.18	0	0.05	-0.09	0	0	0	0	0	0	0	0	0.01	0.01	0	0	-0.02
0	-0.08	0.01	-0.09	0	-0.14	0	0.04	0	0	0.01	0	0.01	-0.01	0	-0.02	0	-0.05	0.04	0	0	0	0	0	0	0	0	-0.04	0	0	0	-0.01
0	0.05	0.11	0.15	0	0.32	0	0.08	0	0.05	0	0	0.04	-0.02	0	0	0	-0.13	-0.07	0	-0.01	0	0	0	0	0	0	0.02	0.01	0	0	0.05
0	0.06	0.05	0.03	0	-0.24	0	0	0.04	-0.16	0	0	0.01	-0.02	0	-0.06	0	-0.19	0.25	0	-0.02	0	0	0	0	0	0	0.01	0	0	0	-0.01
0	-0.12	-0.04	0.11	0	0.18	0	-0.06	0	0.04	-0.01	0	0	0	0	-0.03	0	-0.23	-0.03	0	-0.02	0	0	0	0	0	0	0.07	0.01	0	0	-0.04
0	-0.01	0	0.04	0	-0.1	0	-0.03	-0.01	0	0	0	0	0	0	0	0	-0.02	-0.13	0	0.02	0	0	0	0	0	0	0	0	0	0	-0.01
0	-0.03	0	-0.03	0	-0.16	0	-0.01	0	0	0.01	0	0	0	0	0	0	-0.04	-0.06	0	0.01	0	0	0	0	0	0	-0.02	0	0	0	-0.01
0	-0.01	0.01	-0.1	0	-0.24	0	0.02	0.01	0	0.01	0	0	0	0	-0.01	0	0.06	0.01	0	0.02	0	0	0	0	0	0	-0.01	0	0	0	-0.06
0	-0.02	-0.01	0.05	0	-0.42	0	-0.07	0	0	0	0	0.01	0	0	-0.01	0	0.08	-0.09	0	0	0	0	0	0	0	0	0.07	0.01	0	0	-0.01
0	-0.03	-0.02	-0.08	0	-0.08	0	0	0	0.01	0	0	-0.09	-0.01	0	-0.01	0	-0.08	0.04	0	-0.01	0	0	0	0	0	0	0	0	0	0	-0.03
0	0.03	0.01	0.04	0	-0.12	0	0.13	0	0	0	0	0.01	0	0	-0.01	0	-0.11	-0.34	0	0.02	0	0	0	0	0	0	-0.02	0	0	0	-0.05
0	0.04	-0.02	0.06	0	-0.07	0	-0.09	0	0.02	0	0	0	0	0	-0.04	0	-0.08	-0.09	0	0	0	0	0	0	0	0	-0.01	-0.02	0	0	-0.02
0	-0.04	0.01	-0.14	0	-0.18	0	0.02	0	0.03	0	0	0.02	0	0	-0.04	0	0.11	-0.03	0	0	0	0	0	0	0	0	-0.04	-0.02	0	0	-0.03
0	-0.06	0	-0.07	0	-0.13	0	-0.01	-0.01	0	0	0	0.01	0	0	0	0	-0.04	-0.11	0	0	0	0	0	0	0	0	-0.01	0	0	0	-0.01
0	-0.03	0	-0.08	0	-0.04	0	-0.06	0	0	-0.01	0	0	0	0	0	0	-0.07	-0.01	0	0	0	0	0	0	0	0	-0.02	0	0	0	0
0	0.07	-0.11	0.1	0	-0.24	0	-0.16	0.02	0.04	0.01	0	-0.29	-0.01	0	0	0	0.1	0.24	0	-0.01	0	0	0	0	0	0	0.03	0	0	0	-0.04
0	0	0	-0.01	0	-0.08	0	-0.02	0	0	0	0	0	0	0	0	0	-0.03	-0.06	0	0	0	0	0	0	0	0	0.01	0	0	0	-0.01
0	0.19	-0.01	0.05	0	-0.36	0	-0.11	0.01	0.03	0.03	0	0	0	0	-0.01	0	0.29	0.42	0	-0.03	0	0	0	0	0	0	0.12	0.02	0	0	0.1
0	0.03	0.01	0.01	0	-0.2	0	0.1	0	0.01	0	0	0	0	0	0	0	0.09	-0.33	0	-0.02	0	0	0	0	0	0	-0.04	0	0	0	0
0	0.06	0	0.05	0	0.11	0	-0.01	-0.01	-0.1	-0.01	0	0	0	0	-0.02	0	-0.07	0.67	0	0	0	0	0	0	0	0	0.01	0.01	0	0	-0.01
0	-0.02	-0.02	0.02	0	0.01	0	-0.01	0	0.01	0	0	-0.06	0	0	0	0	-0.07	-0.07	0	-0.01	0	0	0	0	0	0	0.02	0	0	0	-0.02
0	0	-0.01	-0.01	0	-0.1	0	0.02	0	0.01	0	0	0	0	0	0	0	-0.05	-0.08	0	-0.01	0	0	0	0	0	0	-0.01	0	0	0	-0.02
0	0.02	-0.05	0.02	0	-0.2	0	-0.04	-0.02	0	0	0	0	0	0	-0.02	0	-0.12	0.09	0	0.04	0	0	0	0	0	0	0	0	0	0	-0.04
0	0.05	0.06	0.02	0	-0.17	0	-0.1	0	0.01	0	0	0.02	-0.01	0	-0.01	0	0.07	-0.32	0	-0.02	0	0	0	0	0	0	0.04	0.01	0	0	-0.03
0	-0.02	-0.03	0.02	0	-0.26	0	-0.02	0.02	-0.05	0	0	0	0.03	0	-0.01	0	0.13	-0.08	0	-0.01	0	0	0	0	0	0	0.01	0.01	0	0	-0.03
0	0.01	0	0.02	0	-0.05	0	0.02	0	0	0	0	-0.09	0	0	-0.07	0	-0.1	-0.08	0	0.01	0	0	0	0	0	0	0	-0.02	0	0	-0.01
0	-0.01	0.01	-0.07	0	-0.11	0	-0.05	0	-0.03	-0.01	0	0	0	0	-0.01	0	0.05	-0.13	0	0	0	0	0	0	0	0	-0.02	0.01	0	0	-0.01
0	-0.04	0.02	0.02	0	-0.02	0	0	0	0.01	0	0	0	-0.01	0	0	0	-0.04	-0.22	0	0	0	0	0	0	0	0	0	0	0	0	0
0	-0.27	-0.05	-0.11	0	0.37	0	0.04	0	0.02	-0.01	0	0.01	0	0	-0.08	0	-0.17	0.03	0	0.02	0	0	0	0	0	0	-0.09	0	0	0	-0.03
0	0.04	0	0.04	0	-0.02	0	-0.05	-0.03	0.01	-0.01	0	0.01	0	0	-0.02	0	-0.07	-0.18	0	-0.01	0	0	0	0	0	0	-0.04	-0.01	0	0	-0.02
0	0.17	-0.01	0.15	0	0.15	0	0.08	0	-0.09	-0.02	0	0.02	-0.01	0	0	0	0.26	0.02	0	0.01	0	0	0	0	0	0	-0.06	0	0	0	-0.02
0	-0.07	-0.01	0.03	0	0.03	0	0.1	0.02	0.02	0	0	0	0	0	-0.02	0	-0.15	-0.24	0	-0.01	0	0	0	0	0	0	0	0	0	0	-0.06
0	0.08	0.02	0.02	0	0.43	0	0.04	0.01	0.01	0.01	0	0.01	-0.02	0	-0.01	0	-0.02	0.16	0	0	0	0	0	0	0	0	0.01	-0.01	0	0	-0.01
0	-0.04	0	0.04	0	-0.13	0	0.08	-0.04	0.01	0	0	0	0	0	0	0	-0.09	-0.15	0	0	0	0	0	0	0	0	0.01	0	0	0	-0.02
0	0.04	-0.02	0.03	0	-0.17	0	0.08	-0.02	0.02	0	0	0	0	0	-0.02	0	-0.13	-0.06	0	-0.01	0	0	0	0	0	0	-0.02	-0.01	0	0	-0.09
0	-0.02	0.01	0.02	0	-0.06	0	-0.03	0	0	0	0	0	0	0	0	0	-0.01	-0.04	0	0	0	0	0	0	0	0	0	0	0	0	-0.01
0	-0.08	0.02	0.07	0	0.38	0	-0.09	0	0.02	0	0	0.02	0	0	-0.03	0	-0.05	0.49	0	0	0	0	0	0	0	0	0.03	0	0	0	-0.02
0	0	0.03	0.03	0	-0.19	0	-0.11	0	0	0	0	0.01	0	0	-0.01	0	0.1	-0.12	0	0	0	0	0	0	0	0	0	0	0	0	-0.02
0	-0.06	-0.12	-0.24	0	0.18	0	0.23	0.02	0.05	0	0	0.02	-0.02	0	0	0	-0.16	0.04	0	0.04	0	0	0	0	0	0	-0.15	-0.01	0	0	-0.03
0	-0.03	0	0	0	-0.08	0	-0.03	0	0.01	0	0	0	0	0	0	0	-0.05	-0.03	0	-0.01	0	0	0	0	0	0	0	0	0	0	0
0	0.06	-0.01	0.01	0	-0.13	0	0.01	0	0	0	0	-0.01	0	0	-0.02	0	-0.05	-0.06	0	0	0	0	0	0	0	0	0	0	0	0	-0.03
0	0.01	0	-0.15	0	0.24	0	0.05	-0.01	0.02	0	0	0.01	-0.01	0	-0.01	0	-0.08	-0.16	0	0	0	0	0	0	0	0	-0.15	-0.02	0	0	-0.02
0	-0.08	-0.05	-0.14	0	0.05	0	-0.03	0	-0.06	0.02	0	0.02	0	0	0	0	-0.11	0.14	0	0	0	0	0	0	0	0	-0.04	-0.01	0	0	-0.02
0	0.02	0.01	-0.06	0	0.5	0	-0.12	0	-0.13	0.02	0	0.02	0	0	-0.01	0	0.23	0	0	0	0	0	0	0	0	0	0.01	0.01	0	0	0.24
0	-0.07	0	0.04	0	0.07	0	-0.07	0.01	0.02	-0.01	0	-0.05	0	0	-0.01	0	0.07	-0.17	0	-0.01	0	0	0	0	0	0	0	0	0	0	-0.07
0	-0.02	0.06	0.1	0	-0.15	0	-0.09	0.02	0	-0.02	0	0	0	0	0	0	0.23	0.52	0	0.01	0	0	0	0	0	0	-0.02	0	0	0	-0.01
0	0.07	0.01	0.04	0	-0.18	0	-0.06	0.01	0.02	-0.01	0	0.01	0	0	0	0	-0.07	-0.14	0	0	0	0	0	0	0	0	-0.01	0	0	0	-0.02
0	0.02	-0.01	0.03	0	-0.21	0	0.07	-0.06	0	0	0	0	0	0	-0.02	0	-0.04	-0.06	0	0	0	0	0	0	0	0	-0.02	0	0	0	-0.02
0	0	-0.03	-0.04	0	-0.04	0	0.05	-0.01	0	-0.01	0	0	0	0	0	0	0	-0.08	0	0	0	0	0	0	0	0	-0.02	0	0	0	-0.02
0	0.07	-0.02	0.07	0	0.12	0	0.04	0	0	0	0	0.02	0	0	-0.02	0	0.05	0.31	0	-0.01	0	0	0	0	0	0	0.03	0	0	0	0
0	-0.02	-0.01	0.03	0	0.08	0	0.2	0.01	-0.02	0.01	0	0	0	0	-0.01	0	-0.16	-0.3	0	-0.01	0	0	0	0	0	0	-0.02	-0.01	0	0	-0.03
0	0.03	0	0.01	0	-0.01	0	-0.37	0	0.01	0	0	-0.06	0	0	-0.01	0	0.09	0.09	0	-0.01	0	0	0	0	0	0	-0.03	0	0	0	-0.05
0	-0.02	-0.01	-0.03	0	-0.12	0	0.03	0	0	-0.01	0	0	0	0	-0.02	0	-0.04	-0.1	0	0	0	0	0	0	0	0	-0.02	-0.01	0	0	0
0	-0.02	0	-0.1	0	-0.01	0	0	0.01	0	0	0	0	-0.01	0	0	0	-0.04	-0.12	0	0	0	0	0	0	0	0	-0.01	0	0	0	0.01
0	-0.17	-0.07	0.08	0	-0.09	0	0.07	0.01	-0.22	-0.03	0	0	0	0	0.34	0	0.14	-0.3	0	-0.05	0	0	0	0	0	0	-0.03	0	0	0	-0.06
0	-0.05	0.02	0.04	0	-0.29	0	0.02	0	-0.08	0	0	-0.29	0	0	0.21	0	0.12	-0.08	0	0.02	0	0	0	0	0	0	0.03	0	0	0	-0.07
0	-0.05	0	-0.12	0	0.13	0	0.09	-0.04	0.01	-0.01	0	0	0	0	-0.01	0	-0.12	-0.12	0	0.02	0	0	0	0	0	0	-0.06	-0.01	0	0	-0.03
0	0.05	0.09	0.05	0	-0.1	0	-0.33	0	-0.1	0	0	0	0	0	-0.01	0	0.12	-0.12	0	0.05	0	0	0	0	0	0	0	0	0	0	0.07
0	-0.05	0.02	-0.09	0	0.05	0	0.08	0.02	0.01	0	0	0	0	0	0	0	-0.11	-0.15	0	-0.02	0	0	0	0	0	0	-0.05	-0.05	0	0	-0.04
0	-0.03	0.05	-0.06	0	0.8	0	0	0	0	0	0	0	-0.03	0	0	0	0.11	-0.06	0	-0.01	0	0	0	0	0	0	-0.02	-0.01	0	0	0.02
0	0.08	0	-0.04	0	-0.12	0	-0.1	-0.05	0.02	0.02	0	0	0	0	-0.02	0	-0.05	-0.01	0	-0.01	0	0	0	0	0	0	0	0	0	0	-0.01
0	0.01	0	0.04	0	-0.09	0	-0.07	0	0	0	0	0	0	0	-0.01	0	-0.05	-0.06	0	0	0	0	0	0	0	0	-0.01	0	0	0	0.01
0	0.01	0	0.05	0	-0.04	0	-0.02	0	0	0.01	0	0.01	0	0	-0.01	0	-0.04	-0.14	0	0	0	0	0	0	0	0	-0.01	0.01	0	0	-0.02
0	0.05	0.03	0.02	0	-0.03	0	-0.13	0	0.01	-0.02	0	-0.1	0	0	-0.02	0	0.12	-0.19	0	0.01	0	0	0	0	0	0	0	-0.01	0	0	-0.03
0	0.03	0.07	0.1	0	0.52	0	-0.02	0.03	0.05	0	0	0.03	-0.01	0	-0.02	0	-0.06	-0.1	0	-0.02	0	0	0	0	0	0	0.02	0.02	0	0	0.01
0	-0.02	0.01	-0.13	0	-0.13	0	0.03	-0.02	0	0	0	0	0	0	-0.01	0	-0.08	0.2	0	0	0	0	0	0	0	0	-0.03	0	0	0	-0.04
0	-0.04	0.02	0.03	0	-0.13	0	-0.09	0	0.01	0	0	0	0	0	-0.01	0	-0.04	-0.01	0	0	0	0	0	0	0	0	0.03	0.01	0	0	0.01
0	0.06	0	-0.12	0	-0.17	0	0.06	-0.03	0	0	0	0.01	0	0	-0.01	0	-0.08	0.05	0	0	0	0	0	0	0	0	-0.05	0	0	0	-0.06
0	-0.05	0.01	-0.03	0	-0.04	0	-0.06	0	0	0	0	0	0	0	0	0	-0.01	-0.03	0	0	0	0	0	0	0	0	-0.02	0	0	0	-0.01
0	-0.05	-0.02	-0.07	0	-0.09	0	0.03	0	0	0.01	0	0	0	0	-0.01	0	0.06	-0.09	0	0.02	0	0	0	0	0	0	-0.02	0.01	0	0	-0.04
0	-0.05	-0.02	0.07	0	-0.1	0	0.16	0.01	-0.07	0.01	0	0	0	0	0.16	0	0.1	0.41	0	0	0	0	0	0	0	0	0.03	0.01	0	0	-0.01
0	0.01	-0.02	0.05	0	-0.31	0	0	0.01	0.02	0	0	0	-0.02	0	-0.03	0	-0.13	0.15	0	-0.01	0	0	0	0	0	0	0.08	-0.01	0	0	-0.04
0	-0.02	-0.01	0.04	0	-0.12	0	-0.01	0	0	0	0	0	0	0	-0.01	0	-0.03	-0.07	0	0	0	0	0	0	0	0	0.01	0	0	0	-0.02
0	-0.04	0	-0.02	0	-0.09	0	0.02	0	-0.03	0	0	0	0	0	0	0	0	-0.06	0	0	0	0	0	0	0	0	0	0	0	0	-0.03
0	-0.02	0	0.04	0	-0.27	0	-0.06	0	0.03	-0.01	0	0.02	-0.01	0	-0.02	0	0.08	0.01	0	0.05	0	0	0	0	0	0	-0.05	0	0	0	-0.04
0	0	0.01	0.02	0	-0.07	0	0.07	0	0	0	0	-0.11	0	0	-0.02	0	-0.02	-0.14	0	0	0	0	0	0	0	0	0	-0.02	0	0	0
0	0.01	-0.03	0.17	0	-0.05	0	0.15	0.01	0	-0.02	0	0.01	0	0	-0.01	0	-0.06	0.36	0	0.03	0	0	0	0	0	0	0.04	0	0	0	0.02
0	0.05	0.02	0.02	0	-0.39	0	0.04	-0.05	0	0	0	0.01	0	0	-0.01	0	0.04	-0.04	0	0	0	0	0	0	0	0	0.03	0	0	0	-0.01
0	0.01	0.1	0.04	0	-0.22	0	-0.35	0.01	0	0.01	0	0	0	0	-0.06	0	0.17	-0.08	0	-0.01	0	0	0	0	0	0	0.09	0.01	0	0	-0.02
0	0.17	-0.07	0.15	0	0.06	0	0.33	-0.05	-0.06	0.01	0	0	0	0	-0.02	0	0.25	-0.02	0	-0.01	0	0	0	0	0	0	0	-0.01	0	0	-0.02
0	0.03	-0.03	-0.05	0	-0.12	0	0	0	0.03	0	0	0	0	0	-0.01	0	-0.05	-0.1	0	-0.03	0	0	0	0	0	0	-0.01	0	0	0	-0.02
0	0.22	-0.03	0.09	0	0.37	0	0.05	-0.04	-0.05	-0.01	0	0.03	0	0	-0.02	0	-0.08	0.19	0	0	0	0	0	0	0	0	-0.01	0.01	0	0	-0.06
0	-0.1	-0.01	0.09	0	0.54	0	0.15	0	0	-0.01	0	0	0	0	0	0	-0.02	-0.02	0	0.01	0	0	0	0	0	0	-0.01	0	0	0	0.1
0	0.03	0.05	-0.05	0	0.15	0	-0.06	-0.01	0.01	0	0	0.01	0	0	-0.01	0	-0.03	0.68	0	0	0	0	0	0	0	0	-0.02	0	0	0	-0.02
0	-0.02	0	-0.02	0	-0.07	0	0	0	-0.02	0	0	0	0	0	0	0	-0.02	-0.08	0	0	0	0	0	0	0	0	-0.01	0	0	0	-0.05
0	-0.19	0.01	0.07	0	-0.49	0	0.07	0	0.07	0	0	0.01	0.11	0	-0.02	0	-0.14	-0.03	0	-0.01	0	0	0	0	0	0	0.08	0	0	0	0.06
0	0	-0.02	-0.01	0	-0.09	0	0.03	-0.02	0	-0.01	0	0.02	0	0	-0.02	0	-0.03	-0.08	0	-0.02	0	0	0	0	0	0	0.03	0	0	0	0
0	0.09	0.01	0.11	0	0.07	0	-0.07	0	-0.03	0	0	0	0	0	-0.03	0	-0.06	0.52	0	-0.01	0	0	0	0	0	0	0.05	0	0	0	0.07
0	0.01	0.04	0.16	0	0.2	0	-0.12	0.02	0.01	0.02	0	0.01	0	0	0	0	0.32	-0.02	0	-0.03	0	0	0	0	0	0	0.03	0.01	0	0	0.04
0	-0.03	0.02	-0.01	0	-0.07	0	0.02	0	0	0	0	0	0	0	0	0	-0.03	-0.02	0	0	0	0	0	0	0	0	0.01	0	0	0	-0.01
0	0.05	0	-0.19	0	-0.2	0	-0.09	0.01	0.02	0	0	0.01	0.07	0	-0.02	0	0.12	-0.21	0	-0.01	0	0	0	0	0	0	0.05	0.01	0	0	0.11
0	-0.16	-0.04	0.13	0	0.08	0	0.06	0.02	0.06	0	0	0.01	-0.01	0	-0.03	0	0.22	0.08	0	0.01	0	0	0	0	0	0	0.03	0	0	0	0.25
0	-0.04	-0.03	0.1	0	-0.49	0	-0.04	0	0.01	0	0	0.01	0.09	0	0	0	0.05	-0.05	0	0	0	0	0	0	0	0	0.02	0.03	0	0	-0.08
0	0.11	0.02	0.1	0	0.21	0	0.05	0.01	-0.08	0.01	0	0	0	0	0	0	0.21	0.09	0	-0.01	0	0	0	0	0	0	0.01	0.01	0	0	-0.01
0	0.04	-0.02	-0.09	0	0.2	0	0.25	-0.09	-0.08	0.06	0	0.02	0	0	-0.01	0	-0.04	0.58	0	0.01	0	0	0	0	0	0	-0.06	-0.04	0	0	-0.01
0	0.2	-0.02	-0.13	0	0.46	0	-0.15	0.03	0.03	0.01	0	0.02	0	0	-0.02	0	-0.16	0.24	0	-0.02	0	0	0	0	0	0	0.03	0	0	0	0.11
0	-0.08	-0.02	-0.19	0	0.13	0	0.19	0	0	0	0	0.01	0	0	-0.01	0	-0.12	-0.13	0	0	0	0	0	0	0	0	-0.03	0	0	0	-0.04
0	-0.01	-0.03	0.01	0	-0.08	0	0	-0.02	0.01	0	0	0	-0.02	0	0	0	-0.04	-0.08	0	0	0	0	0	0	0	0	0	0	0	0	-0.01
0	-0.14	0.01	0.03	0	0.08	0	-0.14	0	0.01	-0.01	0	0.01	0	0	-0.01	0	0.05	-0.11	0	0.01	0	0	0	0	0	0	-0.08	0	0	0	-0.04
0	-0.15	-0.01	0.07	0	-0.27	0	-0.33	0	0.02	0	0	0.01	-0.02	0	-0.01	0	0.13	0.23	0	0	0	0	0	0	0	0	-0.06	-0.03	0	0	-0.02
0	-0.01	-0.05	0.06	0	-0.21	0	-0.16	0.03	0.02	0.01	0	0	0	0	-0.03	0	0.13	0	0	-0.01	0	0	0	0	0	0	-0.02	-0.01	0	0	-0.06
0	0	0.05	-0.08	0	-0.28	0	-0.06	0	0.02	0	0	0	0	0	-0.01	0	0.05	0.05	0	0	0	0	0	0	0	0	0.01	0.01	0	0	-0.03
0	-0.01	0.02	-0.14	0	0.18	0	0	0	0	0	0	0	0	0	0	0	-0.08	-0.27	0	0	0	0	0	0	0	0	-0.05	0.01	0	0	-0.01
0	-0.06	-0.01	0.09	0	0.23	0	0.09	-0.04	-0.05	0	0	0.01	-0.02	0	0	0	0.09	0.42	0	0.02	0	0	0	0	0	0	-0.05	-0.02	0	0	-0.05
0	-0.05	0	-0.06	0	-0.27	0	-0.13	0	0.04	0	0	0.01	0	0	0	0	0.09	0.06	0	-0.01	0	0	0	0	0	0	-0.01	0	0	0	-0.03
0	-0.08	-0.01	0.07	0	0.37	0	0.11	-0.05	-0.09	0.01	0	0	0	0	0	0	-0.07	0.45	0	0	0	0	0	0	0	0	0.01	0	0	0	-0.02
0	0.02	0.1	0.09	0	0.16	0	-0.15	0.01	0.02	0	0	-0.15	-0.01	0	-0.02	0	0.21	0.28	0	0	0	0	0	0	0	0	-0.05	-0.01	0	0	0.19
0	-0.02	-0.02	0.05	0	-0.32	0	0.07	0	0.01	0	0	-0.05	0	0	-0.05	0	0.07	-0.02	0	0	0	0	0	0	0	0	0.01	0	0	0	-0.01
0	0.01	0	-0.05	0	0.38	0	0	0	-0.04	-0.01	0	-0.06	0	0	0	0	0.04	0.09	0	0	0	0	0	0	0	0	-0.01	0	0	0	0.34
0	0.08	0.04	0.04	0	-0.16	0	0.13	0.02	-0.05	0	0	0	0	0	-0.02	0	0.16	0.32	0	0	0	0	0	0	0	0	0.08	0.02	0	0	0.08
0	-0.08	-0.01	0.04	0	0.09	0	0.01	0.02	0	0	0	0	0	0	0	0	-0.16	-0.16	0	-0.01	0	0	0	0	0	0	-0.02	-0.01	0	0	0.02
0	0.04	0.02	0.06	0	-0.1	0	0	0.01	0	0	0	0	0	0	-0.05	0	-0.13	-0.16	0	0	0	0	0	0	0	0	0.01	0	0	0	0
0	-0.01	0.01	-0.05	0	0.05	0	0.07	0	0.01	-0.02	0	0	0	0	-0.02	0	-0.09	-0.13	0	0.01	0	0	0	0	0	0	-0.06	0	0	0	-0.05
0	0.01	-0.02	0.01	0	-0.05	0	-0.08	0.01	0	-0.01	0	0	-0.03	0	0	0	-0.03	-0.07	0	0	0	0	0	0	0	0	-0.02	0	0	0	0
0	0.01	0.04	0.07	0	-0.35	0	-0.12	0	0	0.02	0	0	0	0	-0.01	0	0.14	-0.2	0	-0.01	0	0	0	0	0	0	0.03	0.01	0	0	0.11
0	-0.08	-0.02	0.03	0	-0.06	0	0.02	-0.01	0.01	0	0	0	0	0	-0.01	0	-0.07	-0.01	0	0	0	0	0	0	0	0	-0.05	-0.02	0	0	-0.02
0	-0.05	0.01	0.04	0	0.2	0	0.15	0.01	-0.08	0	0	0.03	0	0	-0.02	0	0.17	0.21	0	0	0	0	0	0	0	0	0.02	0	0	0	0.03
0	-0.03	0.03	0.04	0	0.04	0	-0.12	0	-0.05	0.01	0	0	-0.01	0	0	0	0.11	-0.35	0	0	0	0	0	0	0	0	0.02	-0.01	0	0	0.09
0	0.01	-0.03	-0.04	0	-0.1	0	0.05	0	0.01	0	0	0.02	0	0	0	0	0.19	-0.12	0	0	0	0	0	0	0	0	0	0	0	0	0.68
0	0	0.02	0.03	0	-0.15	0	-0.1	0	0.01	0	0	0	0	0	0	0	0.06	-0.04	0	0	0	0	0	0	0	0	0.01	0	0	0	0
0	0.02	-0.05	0.09	0	-0.09	0	0.06	0	0.03	0	0	0	-0.03	0	-0.02	0	-0.09	-0.15	0	0	0	0	0	0	0	0	-0.02	0.01	0	0	0.02
0	-0.03	-0.01	0.1	0	0.18	0	0.15	0.02	0	0	0	0	0	0	0	0	0.15	0.13	0	0	0	0	0	0	0	0	-0.01	0	0	0	-0.01
0	0.01	0	-0.08	0	-0.13	0	0.01	0	0	0	0	0	0	0	-0.02	0	-0.05	0	0	0	0	0	0	0	0	0	-0.02	0	0	0	-0.01
0	0.05	0.03	0.06	0	-0.17	0	-0.04	0.03	0.04	-0.01	0	0	0	0	-0.05	0	-0.14	-0.09	0	0	0	0	0	0	0	0	0.04	-0.01	0	0	-0.07
0	0.04	0.02	0.02	0	0.27	0	-0.06	0	0	0	0	0.01	0	0	-0.01	0	0.09	-0.03	0	0	0	0	0	0	0	0	0.01	0	0	0	0.34
0	-0.1	0.08	-0.06	0	0.64	0	0.04	-0.05	-0.11	0.01	0	0.01	0	0	0	0	0.28	-0.09	0	0.1	0	0	0	0	0	0	-0.05	0.01	0	0	-0.01
0	0.01	0	0.02	0	-0.1	0	-0.05	0	0.01	0	0	0	0	0	0	0	-0.04	-0.08	0	0	0	0	0	0	0	0	-0.01	0	0	0	-0.02
0	-0.01	-0.01	0.05	0	-0.01	0	-0.06	0.01	0.02	0	0	0.01	0	0	0	0	-0.06	-0.17	0	0	0	0	0	0	0	0	0	0	0	0	-0.04
0	0.03	-0.03	-0.07	0	0.1	0	0	-0.02	0.01	0	0	0	-0.01	0	0.15	0	-0.02	0.53	0	0	0	0	0	0	0	0	-0.01	-0.01	0	0	-0.01
0	0.01	-0.02	0.02	0	-0.05	0	-0.02	-0.03	0.03	0	0	0.02	0	0	-0.02	0	-0.04	-0.17	0	-0.01	0	0	0	0	0	0	0.01	0	0	0	0
0	0.03	0	0	0	-0.02	0	0.02	0.01	0.01	0	0	0	0	0	0	0	-0.09	-0.2	0	-0.03	0	0	0	0	0	0	-0.02	0.01	0	0	-0.01
0	0.1	-0.06	0.05	0	0.04	0	0.15	0.01	0.02	-0.02	0	0.01	-0.03	0	-0.02	0	-0.16	-0.29	0	-0.03	0	0	0	0	0	0	0.04	0.02	0	0	-0.06
0	-0.11	0.02	0.02	0	-0.06	0	-0.11	0	0.02	0	0	0	-0.01	0	0	0	0.09	-0.13	0	-0.01	0	0	0	0	0	0	-0.03	0	0	0	-0.01
0	-0.1	0	-0.07	0	0.01	0	0.07	0	0	0	0	0	0	0	0	0	-0.07	-0.14	0	0.01	0	0	0	0	0	0	-0.03	0.01	0	0	0.01
0	0	-0.03	0.07	0	0.03	0	-0.01	0	0	-0.01	0	0	0	0	-0.01	0	-0.19	-0.2	0	0.01	0	0	0	0	0	0	0.01	0	0	0	-0.02
0	-0.03	0.01	0.02	0	-0.09	0	0.04	0	0.02	0	0	0	0	0	0	0	-0.07	-0.12	0	-0.01	0	0	0	0	0	0	-0.02	0	0	0	-0.04
0	-0.08	-0.18	0.09	0	0.3	0	-0.29	0.03	0.04	0.01	0	0	0	0	-0.02	0	0.15	-0.2	0	-0.01	0	0	0	0	0	0	-0.06	-0.01	0	0	-0.09
0	-0.01	0	-0.04	0	-0.12	0	-0.03	-0.02	0	0	0	0	0	0	0	0	-0.05	-0.06	0	0	0	0	0	0	0	0	-0.02	0	0	0	0
0	-0.04	0.02	-0.25	0	0.19	0	-0.19	0.02	0.01	-0.01	0	0.02	-0.01	0	-0.02	0	-0.11	0.11	0	-0.03	0	0	0	0	0	0	-0.01	0.01	0	0	0.01
0	0.06	-0.01	-0.09	0	-0.29	0	0.23	-0.03	0.01	0	0	0	-0.01	0	0	0	-0.08	-0.13	0	-0.01	0	0	0	0	0	0	0.07	0.01	0	0	0.02
0	0.01	0.01	0.05	0	-0.01	0	-0.01	0	0.02	0	0	0	0	0	0	0	-0.06	-0.15	0	-0.01	0	0	0	0	0	0	0	0	0	0	-0.02
0	-0.01	0.01	0.01	0	-0.15	0	-0.04	0	0	0	0	0	0	0	-0.01	0	0.06	-0.09	0	0	0	0	0	0	0	0	-0.01	-0.01	0	0	-0.01
0	-0.04	0.05	0.13	0	0.22	0	-0.03	0.02	0	0	0	0.01	0	0	0.21	0	0.12	-0.08	0	0.01	0	0	0	0	0	0	0.12	0	0	0	-0.01
0	-0.03	0.01	0.05	0	-0.25	0	-0.04	0	0	0	0	0	0	0	-0.02	0	-0.06	0.03	0	0	0	0	0	0	0	0	-0.01	0	0	0	-0.01
0	0.01	0.04	-0.07	0	-0.03	0	0.08	0	0	-0.01	0	0	0	0	-0.01	0	-0.16	-0.21	0	-0.02	0	0	0	0	0	0	-0.02	0.01	0	0	0.1
0	-0.19	-0.04	0.07	0	-0.08	0	-0.08	0	0	-0.02	0	0.01	0	0	-0.03	0	0.09	-0.01	0	0	0	0	0	0	0	0	0.03	-0.01	0	0	0.03
0	0.04	0.05	-0.05	0	0.37	0	0.06	0	-0.06	0	0	0	0	0	-0.01	0	-0.04	0.31	0	0.05	0	0	0	0	0	0	-0.02	0	0	0	-0.01
0	0.04	0.02	-0.06	0	0.03	0	0	0.01	0.01	0	0	0.01	0	0	-0.01	0	-0.05	-0.17	0	-0.01	0	0	0	0	0	0	-0.01	0	0	0	-0.01
0	0.01	0	0.02	0	-0.49	0	0.03	0	0.02	-0.01	0	0.02	-0.01	0	-0.03	0	0.07	0	0	0.01	0	0	0	0	0	0	0.02	0.01	0	0	-0.02
0	-0.04	-0.02	0	0	0.14	0	-0.04	0	-0.03	0	0	0.01	0	0	-0.02	0	-0.04	-0.25	0	0.01	0	0	0	0	0	0	0	-0.01	0	0	-0.04
0	0.14	0.03	0.17	0	-0.15	0	-0.06	0	0.04	-0.01	0	-0.15	0	0	-0.02	0	0.24	0.26	0	-0.02	0	0	0	0	0	0	0.28	0	0	0	-0.02
0	0.01	0.05	0.11	0	0.24	0	0.04	0	0.01	-0.01	0	0	0	0	-0.01	0	0.21	0	0	0	0	0	0	0	0	0	0.02	0	0	0	0
0	-0.15	-0.08	-0.22	0	0.14	0	0.09	0.01	0.01	0.01	0	0.01	0	0	-0.01	0	0.08	-0.21	0	0	0	0	0	0	0	0	-0.01	0	0	0	-0.02
0	-0.05	-0.07	-0.22	0	-0.05	0	-0.15	0.03	0.02	-0.01	0	0	0	0	-0.02	0	0.09	0.19	0	0.02	0	0	0	0	0	0	-0.01	-0.02	0	0	-0.07
0	0.08	0.07	0.04	0	0.04	0	-0.29	-0.1	0.02	-0.01	0	0	0	0	-0.03	0	0.14	-0.18	0	-0.03	0	0	0	0	0	0	0.02	0	0	0	-0.02
0	-0.04	0.03	-0.22	0	0.24	0	0.22	0	0	0	0	0.01	-0.03	0	-0.01	0	-0.16	-0.2	0	-0.03	0	0	0	0	0	0	-0.1	-0.04	0	0	-0.05
0	-0.09	0	-0.05	0	-0.05	0	0.02	0.01	0	0	0	-0.06	-0.01	0	-0.02	0	-0.04	0.04	0	0.01	0	0	0	0	0	0	-0.01	0	0	0	0.01
0	-0.03	0.03	0.01	0	-0.23	0	0.01	0	0.02	0	0	0	-0.01	0	-0.03	0	0.1	-0.12	0	0	0	0	0	0	0	0	-0.01	0	0	0	-0.08
0	-0.11	-0.01	-0.05	0	0.69	0	0.05	0.02	0	-0.01	0	0.02	-0.01	0	-0.01	0	-0.05	0.3	0	0	0	0	0	0	0	0	-0.04	-0.01	0	0	0
0	0.01	-0.04	-0.09	0	0.06	0	0.07	-0.03	0.01	0	0	0.01	-0.01	0	-0.04	0	-0.1	-0.07	0	0.01	0	0	0	0	0	0	-0.03	-0.02	0	0	0.04
0	-0.33	-0.07	0.04	0	-0.1	0	0.19	0.02	0.02	-0.02	0	0.01	0	0	-0.02	0	0.09	-0.17	0	0	0	0	0	0	0	0	0.04	-0.01	0	0	0.05
0	-0.04	0.14	0.11	0	0.28	0	0.12	0.02	0.02	0	0	0.02	-0.01	0	0	0	-0.06	0.03	0	0.03	0	0	0	0	0	0	0.09	0.02	0	0	-0.03
0	-0.01	0.01	0.03	0	-0.25	0	-0.04	0.01	0.01	0.01	0	0	0	0	-0.01	0	0.04	-0.17	0	0.01	0	0	0	0	0	0	-0.02	0	0	0	-0.01
0	0.02	0	-0.1	0	-0.07	0	0.08	-0.05	-0.02	0.02	0	0	0	0	0	0	-0.07	-0.01	0	0.01	0	0	0	0	0	0	-0.03	0	0	0	0
0	0.03	0	0.03	0	-0.06	0	-0.14	0	0	-0.01	0	0	0	0	0	0	-0.02	-0.21	0	0	0	0	0	0	0	0	0.08	0.03	0	0	-0.05
0	-0.08	-0.01	0.06	0	0.06	0	-0.06	0.02	-0.07	-0.01	0	0	0	0	0	0	0.1	0.6	0	0.05	0	0	0	0	0	0	-0.03	-0.01	0	0	-0.01
0	-0.02	-0.01	0.03	0	-0.23	0	-0.07	0	0.02	0.01	0	0	-0.01	0	0	0	0.07	-0.06	0	-0.01	0	0	0	0	0	0	0	0	0	0	0.02
0	-0.01	-0.02	0.06	0	0.35	0	0.1	0	0	0	0	0	0	0	0	0	0.22	0.04	0	-0.01	0	0	0	0	0	0	0.02	0	0	0	-0.03
0	0.12	-0.06	0.19	0	-0.06	0	-0.02	0	0.01	0	0	0.02	0	0	0.38	0	0.28	-0.12	0	-0.02	0	0	0	0	0	0	0.01	0	0	0	-0.05
0	0.05	0	-0.1	0	-0.01	0	-0.03	0	0.01	0.01	0	0	0	0	-0.02	0	-0.06	-0.1	0	0	0	0	0	0	0	0	0.02	0.02	0	0	-0.01
0	-0.02	0	0.02	0	0.07	0	0.03	0	0.01	0	0	0	0	0	-0.01	0	-0.05	0.49	0	0	0	0	0	0	0	0	0.03	0	0	0	0
0	-0.06	0.03	-0.08	0	-0.08	0	-0.06	0	0.02	0	0	0	0	0	-0.04	0	-0.08	-0.04	0	0	0	0	0	0	0	0	0	0.01	0	0	-0.01
0	0.02	0.04	0.03	0	-0.22	0	-0.15	0	-0.03	0	0	0	0	0	-0.04	0	0.12	-0.1	0	0	0	0	0	0	0	0	-0.02	-0.01	0	0	-0.04
0	0.02	0	0.01	0	-0.25	0	0.02	0	0.02	0	0	0.03	0	0	-0.01	0	-0.06	-0.05	0	-0.01	0	0	0	0	0	0	0	0	0	0	-0.04
0	0.05	0.06	-0.1	0	0.05	0	-0.11	0.03	-0.08	0.01	0	0.01	-0.01	0	0.4	0	0.35	-0.17	0	0	0	0	0	0	0	0	0.13	0.03	0	0	0.13
0	-0.05	-0.02	-0.04	0	-0.12	0	0.22	0	0	0	0	0.01	-0.01	0	0	0	-0.11	-0.13	0	0	0	0	0	0	0	0	-0.01	0	0	0	-0.02
0	-0.05	0	0.13	0	-0.08	0	0	0	-0.1	0.01	0	0.02	0	0	-0.01	0	0.26	0.31	0	0.01	0	0	0	0	0	0	0.13	0.01	0	0	-0.01
0	0.06	-0.01	-0.12	0	0.01	0	-0.05	0	0.01	0	0	0.01	0	0	-0.03	0	-0.1	0	0	-0.01	0	0	0	0	0	0	-0.02	0	0	0	-0.02
0	0	0	0.13	0	0.2	0	-0.06	0.02	0.02	0.01	0	0	0	0	-0.04	0	0.12	0.11	0	0.02	0	0	0	0	0	0	-0.01	0.01	0	0	0.16
0	0.06	-0.01	0.09	0	0.03	0	0.03	0	0.02	-0.01	0	0.01	-0.01	0	0	0	-0.12	0.7	0	0	0	0	0	0	0	0	-0.08	-0.01	0	0	-0.04
0	-0.19	0.02	0.17	0	0.13	0	0.35	-0.09	-0.04	0	0	0.01	-0.01	0	-0.01	0	-0.14	0.47	0	0.03	0	0	0	0	0	0	0.01	0	0	0	0
0	-0.01	-0.02	0.03	0	-0.15	0	0.03	0	0.01	-0.01	0	0	0	0	-0.01	0	-0.06	0.05	0	0	0	0	0	0	0	0	-0.04	0	0	0	-0.02
0	-0.06	0	-0.01	0	-0.14	0	-0.06	0	0	0.02	0	0	0	0	0	0	0.06	-0.06	0	0	0	0	0	0	0	0	0	0.01	0	0	-0.05
0	-0.02	0	-0.04	0	-0.05	0	-0.03	0	0.01	0	0	0	-0.01	0	-0.02	0	-0.03	-0.05	0	-0.01	0	0	0	0	0	0	-0.01	0	0	0	0
0	-0.01	-0.01	0.04	0	-0.17	0	0.04	0	0.03	0	0	0.01	0	0	-0.06	0	0.07	-0.13	0	0.05	0	0	0	0	0	0	-0.03	0	0	0	-0.06
0	-0.01	0.05	-0.21	0	-0.08	0	-0.12	0.01	0	0	0	0.05	0.12	0	-0.04	0	0.15	-0.1	0	-0.01	0	0	0	0	0	0	-0.02	0	0	0	-0.01
0	-0.01	0	-0.04	0	-0.12	0	-0.03	0	0.02	0	0	0.01	0	0	-0.01	0	-0.07	-0.02	0	0	0	0	0	0	0	0	-0.01	-0.01	0	0	-0.04
0	-0.04	0	-0.03	0	0.07	0	-0.01	0	0.01	0	0	0	-0.01	0	-0.01	0	-0.05	-0.21	0	-0.01	0	0	0	0	0	0	-0.03	0	0	0	-0.03
0	-0.06	0.06	-0.24	0	0.25	0	0.04	0	-0.09	0.02	0	0.03	-0.03	0	-0.01	0	-0.14	-0.16	0	-0.03	0	0	0	0	0	0	0.11	0.06	0	0	-0.04
0	-0.02	0.06	-0.08	0	0.05	0	0.15	0	0.01	0	0	0.01	0	0	-0.01	0	0.15	0.25	0	0	0	0	0	0	0	0	0.04	0	0	0	-0.01
0	0.04	0.04	0.08	0	-0.02	0	0.03	0.01	0	0	0	0	0	0	-0.01	0	-0.08	-0.24	0	-0.01	0	0	0	0	0	0	-0.01	0	0	0	-0.02
0	0.13	0.02	0.13	0	0.04	0	-0.14	0	0.01	0.02	0	0.01	-0.01	0	-0.01	0	0.27	0.08	0	0	0	0	0	0	0	0	0.1	0	0	0	-0.06
0	-0.05	0	0.02	0	-0.23	0	0.05	0	0.03	0	0	0	0	0	-0.01	0	-0.05	-0.1	0	0	0	0	0	0	0	0	0	0	0	0	-0.02
0	-0.01	0.01	-0.04	0	-0.04	0	0.01	0	0	0	0	0	0	0	0	0	-0.06	-0.04	0	-0.02	0	0	0	0	0	0	-0.02	0	0	0	-0.01
0	-0.03	-0.03	0.03	0	0.04	0	-0.04	-0.03	0.01	0	0	0	-0.01	0	-0.03	0	-0.12	-0.17	0	0	0	0	0	0	0	0	-0.01	0	0	0	-0.02
0	-0.2	-0.01	0.08	0	-0.08	0	-0.24	0	-0.19	0	0	0	-0.04	0	0	0	0.15	-0.07	0	-0.01	0	0	0	0	0	0	0.06	0.01	0	0	0.17
0	-0.14	-0.06	0.03	0	0.21	0	-0.04	0.01	0.03	0	0	0.01	0	0	-0.03	0	-0.2	0.01	0	-0.03	0	0	0	0	0	0	-0.02	0	0	0	-0.05
0	0.01	-0.03	0.08	0	-0.1	0	-0.07	0	0.04	0.01	0	0.01	0	0	-0.03	0	0.11	0.43	0	-0.02	0	0	0	0	0	0	0.01	-0.01	0	0	0.19
0	0.12	0.05	0.05	0	0.23	0	-0.14	0	0	0.03	0	0.02	-0.02	0	-0.02	0	0.22	-0.04	0	0	0	0	0	0	0	0	0.05	0.02	0	0	0.18
0	-0.04	0	-0.06	0	-0.05	0	-0.06	0	-0.04	0	0	0	0	0	0	0	0.08	-0.04	0	0	0	0	0	0	0	0	-0.04	0	0	0	-0.05
0	0.02	-0.04	0.06	0	-0.26	0	-0.07	0	0.01	0	0	0.02	0	0	-0.04	0	0.06	-0.05	0	0	0	0	0	0	0	0	-0.01	-0.02	0	0	-0.03
0	0.01	0.03	0.06	0	-0.24	0	0.14	0.01	0.04	0	0	0.01	-0.01	0	-0.01	0	-0.12	-0.09	0	0	0	0	0	0	0	0	0.01	-0.01	0	0	-0.04
0	0.01	0.03	0.05	0	0.24	0	0.06	0.01	-0.05	0	0	0	0	0	0	0	-0.07	0.39	0	0.14	0	0	0	0	0	0	-0.02	-0.02	0	0	0.02
0	-0.01	0	0.14	0	-0.05	0	0.15	-0.02	0.01	0	0	0.04	-0.01	0	-0.02	0	0.27	-0.06	0	0.01	0	0	0	0	0	0	0.16	0.01	0	0	-0.03
0	0.03	0.02	0.03	0	-0.14	0	-0.02	0	0.01	0	0	0	-0.01	0	-0.01	0	-0.06	-0.15	0	0	0	0	0	0	0	0	0	0	0	0	0
0	0.03	0.01	-0.07	0	0.25	0	0.1	-0.03	-0.04	0	0	0	0	0	-0.01	0	-0.05	0.58	0	-0.01	0	0	0	0	0	0	-0.01	0	0	0	0.01
0	0.09	-0.02	-0.07	0	-0.17	0	-0.01	-0.03	0	0	0	0	-0.01	0	-0.01	0	-0.07	-0.05	0	-0.01	0	0	0	0	0	0	0.02	0.01	0	0	-0.02
0	-0.05	0.02	0.03	0	0.02	0	-0.17	0.01	0.02	0	0	0	0	0	-0.02	0	0.09	-0.12	0	-0.01	0	0	0	0	0	0	-0.03	0	0	0	-0.06
0	-0.04	-0.02	-0.07	0	-0.08	0	-0.02	0.01	0	-0.01	0	0	0	0	-0.01	0	-0.03	-0.03	0	0	0	0	0	0	0	0	0	0	0	0	0
0	-0.01	0	0.02	0	-0.07	0	-0.02	0	0.01	0	0	0.01	0	0	-0.02	0	-0.06	-0.08	0	0	0	0	0	0	0	0	-0.02	0	0	0	0
0	-0.13	-0.06	-0.22	0	0.02	0	0.17	0.02	0.06	0.01	0	-0.14	-0.03	0	-0.02	0	0.08	-0.05	0	0.03	0	0	0	0	0	0	-0.07	-0.01	0	0	-0.02
0	0.01	0.02	0.04	0	-0.22	0	-0.07	0.01	0	0	0	0	0	0	0	0	0.07	-0.09	0	-0.02	0	0	0	0	0	0	0.03	0	0	0	-0.02
0	0.06	0	-0.05	0	-0.09	0	-0.09	0	-0.01	0	0	-0.08	0.06	0	-0.01	0	0.05	-0.03	0	0.01	0	0	0	0	0	0	0.03	0.02	0	0	-0.05
0	0.04	-0.03	-0.07	0	-0.1	0	0.04	0.02	0	0	0	0	-0.01	0	-0.02	0	-0.06	-0.12	0	0	0	0	0	0	0	0	-0.01	0	0	0	-0.02
0	-0.03	0.01	-0.05	0	0.05	0	-0.01	-0.03	0	0	0	0	0	0	0	0	-0.05	-0.08	0	-0.01	0	0	0	0	0	0	-0.01	0	0	0	0
0	0.05	0.01	-0.02	0	-0.14	0	-0.03	0	-0.03	0	0	0	0	0	0	0	0.04	-0.13	0	0	0	0	0	0	0	0	-0.04	-0.01	0	0	0
0	0.04	-0.02	0.07	0	0.08	0	0.23	0.02	0.02	-0.01	0	0.01	0	0	-0.01	0	0.11	0.26	0	-0.01	0	0	0	0	0	0	0.04	0	0	0	-0.01
0	0.07	0.05	0.07	0	-0.06	0	0.09	0	0.01	-0.01	0	0.01	0	0	-0.01	0	-0.06	0.38	0	0	0	0	0	0	0	0	0.08	0.01	0	0	0
0	0	0.01	-0.05	0	-0.22	0	0.02	0	0.01	0	0	0.01	0	0	-0.04	0	-0.02	0.11	0	0	0	0	0	0	0	0	-0.02	0	0	0	-0.01
0	0	0	-0.05	0	-0.05	0	0.01	0	0.01	0	0	0	0	0	0	0	-0.04	-0.18	0	-0.01	0	0	0	0	0	0	0.01	0	0	0	-0.02
0	0.14	0.03	-0.12	0	0.48	0	-0.07	0	0	0	0	0	0	0	0	0	0.26	-0.05	0	0.01	0	0	0	0	0	0	-0.01	0.01	0	0	-0.02
0	0.02	0.03	0.07	0	0.13	0	0.12	0.01	0.01	0	0	0.01	0	0	0	0	0.3	0.03	0	0.01	0	0	0	0	0	0	0.05	0.01	0	0	-0.04
0	-0.24	0.01	-0.23	0	-0.09	0	0.05	0	0.01	0	0	0	-0.01	0	-0.01	0	0.16	0.04	0	0	0	0	0	0	0	0	0.05	0.01	0	0	-0.02
0	-0.04	0.03	0.07	0	-0.09	0	0.02	0	0.02	0	0	0	0	0	-0.01	0	-0.15	-0.38	0	0	0	0	0	0	0	0	0.04	0.01	0	0	-0.02
0	-0.02	-0.02	0.06	0	0.05	0	0.09	0	0.02	-0.01	0	0	-0.01	0	-0.04	0	-0.16	-0.37	0	0	0	0	0	0	0	0	0.02	0.02	0	0	-0.01
0	0	-0.02	0	0	-0.16	0	-0.01	-0.01	0.01	0	0	0	0	0	-0.01	0	-0.06	-0.18	0	0	0	0	0	0	0	0	0	0	0	0	-0.04
0	0.03	0	-0.06	0	-0.16	0	0.08	0	0	0	0	0	0	0	-0.03	0	-0.08	-0.05	0	0	0	0	0	0	0	0	-0.01	-0.01	0	0	-0.02
0	0.04	-0.02	0.03	0	-0.31	0	0.04	0.01	0	0.01	0	0	0	0	-0.01	0	-0.15	0.09	0	-0.01	0	0	0	0	0	0	-0.01	0	0	0	-0.01
0	-0.06	-0.01	0.1	0	0.23	0	0.07	0	0.02	-0.01	0	0.03	0	0	-0.01	0	-0.07	0.42	0	-0.01	0	0	0	0	0	0	-0.01	0.01	0	0	-0.01
0	-0.02	-0.03	0.01	0	-0.15	0	0.02	-0.02	0	0	0	-0.08	0	0	0	0	-0.08	-0.04	0	0.01	0	0	0	0	0	0	0	0	0	0	-0.04
0	0.02	-0.02	0.04	0	-0.19	0	-0.01	0	0.01	0	0	0	-0.01	0	-0.04	0	0.06	-0.13	0	0	0	0	0	0	0	0	0.01	0.01	0	0	-0.01
0	0.05	-0.02	-0.09	0	0.14	0	0.18	0	-0.09	0	0	0	0	0	0	0	0.19	0.3	0	0	0	0	0	0	0	0	0.06	0	0	0	0
0	0.01	-0.01	0.04	0	-0.08	0	0.01	0	0.02	0	0	0	0	0	-0.01	0	-0.07	-0.15	0	0	0	0	0	0	0	0	-0.01	0.01	0	0	-0.02
0	-0.02	0	-0.05	0	-0.09	0	0.01	0	0.01	0	0	0	0	0	0	0	-0.04	-0.03	0	0	0	0	0	0	0	0	-0.01	0.01	0	0	-0.01
0	0.01	-0.01	0.01	0	0.01	0	0.02	-0.03	0	0	0	0.01	-0.03	0	0	0	-0.07	-0.14	0	0	0	0	0	0	0	0	-0.04	-0.01	0	0	-0.02
0	0.09	0.01	-0.06	0	-0.26	0	-0.04	0.01	0	0	0	0.01	0	0	-0.04	0	0.06	-0.15	0	-0.01	0	0	0	0	0	0	-0.01	0	0	0	-0.03
0	0.02	0	0.02	0	-0.1	0	-0.05	0	-0.01	0	0	0	0.02	0	0	0	-0.03	-0.15	0	0	0	0	0	0	0	0	-0.01	-0.01	0	0	-0.02
0	0.05	0.02	0.07	0	0.03	0	-0.11	0.01	0.03	0	0	0	0	0	-0.04	0	0.14	0.4	0	0	0	0	0	0	0	0	0.04	0.01	0	0	-0.04
0	-0.08	-0.02	0.06	0	-0.19	0	-0.04	-0.02	-0.03	-0.01	0	0	-0.01	0	-0.01	0	0.09	0.09	0	0.02	0	0	0	0	0	0	-0.04	-0.01	0	0	-0.07
0	-0.01	-0.01	-0.08	0	-0.03	0	0.05	0	0	0	0	0.01	0	0	0	0	-0.08	-0.09	0	-0.01	0	0	0	0	0	0	0.01	0	0	0	-0.05
0	-0.08	0	0.02	0	-0.1	0	0	0.01	0.01	0	0	-0.07	0	0	-0.01	0	0.05	-0.08	0	0	0	0	0	0	0	0	-0.02	0	0	0	-0.08
0	0	0	-0.03	0	-0.15	0	0.03	0	0	0	0	0	0	0	0	0	0	-0.14	0	0	0	0	0	0	0	0	0	0	0	0	0
0	0.05	0	0.05	0	-0.27	0	0.15	0.01	0.02	-0.02	0	0.01	0	0	0	0	-0.03	-0.15	0	0	0	0	0	0	0	0	0.01	0	0	0	-0.04
0	0.01	0.02	-0.03	0	-0.17	0	-0.13	0.01	0	0	0	0	0	0	0	0	0.1	-0.1	0	0	0	0	0	0	0	0	0	-0.02	0	0	-0.01
0	0.17	0.15	0.12	0	0.31	0	0.19	0.01	0.02	0.02	0	0	-0.02	0	-0.01	0	-0.16	-0.29	0	0	0	0	0	0	0	0	0.06	0.01	0	0	-0.05
0	-0.02	0	-0.04	0	-0.1	0	0.03	0	-0.02	0.03	0	0	0	0	0	0	-0.07	0.03	0	0	0	0	0	0	0	0	0	0.01	0	0	-0.01
0	-0.05	0	0.04	0	0.05	0	-0.08	0.01	0	0	0	0.01	-0.01	0	-0.01	0	-0.03	-0.17	0	0	0	0	0	0	0	0	-0.04	-0.01	0	0	-0.01
0	0	0	-0.04	0	-0.03	0	-0.01	0	0	0	0	0.01	0	0	-0.02	0	-0.05	-0.07	0	-0.01	0	0	0	0	0	0	-0.01	0	0	0	-0.02
0	-0.08	0.01	0.06	0	-0.24	0	0.04	0.02	0.05	0.01	0	0.04	0	0	-0.04	0	-0.08	0	0	-0.01	0	0	0	0	0	0	-0.06	-0.02	0	0	-0.06
0	0	0.07	0.06	0	-0.05	0	-0.2	0	-0.08	0	0	0.01	0.11	0	0	0	0.2	-0.1	0	0.01	0	0	0	0	0	0	0.03	0	0	0	0.61
0	0.02	0.04	0.06	0	0.3	0	-0.17	0.01	0.01	0	0	0	0	0	-0.01	0	0.29	-0.1	0	0.01	0	0	0	0	0	0	0.05	0.01	0	0	0.14
0	-0.14	0.01	-0.08	0	-0.13	0	-0.03	0	-0.05	0.01	0	0	0	0	0	0	-0.05	0.14	0	0	0	0	0	0	0	0	0	0	0	0	0
0	-0.02	-0.04	-0.08	0	-0.05	0	-0.02	0.01	0	-0.01	0	0	-0.01	0	0	0	0.07	-0.14	0	0.01	0	0	0	0	0	0	0.01	0	0	0	-0.04
0	-0.04	-0.01	-0.02	0	-0.17	0	0.02	0	0.01	-0.02	0	0	0	0	-0.01	0	-0.01	0.13	0	-0.01	0	0	0	0	0	0	-0.07	-0.03	0	0	0
0	-0.02	0	-0.12	0	-0.04	0	0	0	0	0	0	0.01	0	0	-0.06	0	0.09	-0.12	0	0	0	0	0	0	0	0	0	0	0	0	-0.02
0	0.11	0.04	-0.08	0	0.56	0	-0.02	0.02	0.01	0	0	0.01	0	0	-0.01	0	-0.06	0.05	0	-0.01	0	0	0	0	0	0	0.12	0.01	0	0	0
0	0.03	0.03	-0.27	0	-0.17	0	0.26	0	0.02	0	0	0	0	0	0	0	-0.19	-0.06	0	0	0	0	0	0	0	0	0	0	0	0	-0.01
0	-0.14	-0.01	0.03	0	0.2	0	0	0	0.01	-0.01	0	0	0	0	-0.01	0	-0.12	-0.31	0	-0.02	0	0	0	0	0	0	0.01	0	0	0	0.04
0	-0.02	-0.02	0.05	0	-0.16	0	-0.11	0.01	0.01	0.01	0	0.01	0	0	-0.01	0	-0.08	-0.14	0	0.01	0	0	0	0	0	0	0.08	0	0	0	-0.03
0	-0.04	-0.01	-0.1	0	0.1	0	0.15	0	0.02	-0.01	0	0	-0.01	0	0	0	-0.1	0.7	0	0	0	0	0	0	0	0	-0.03	0	0	0	-0.01
0	0.03	-0.03	-0.02	0	-0.04	0	-0.08	0	0.02	0	0	0	0	0	-0.01	0	0.06	-0.13	0	0	0	0	0	0	0	0	-0.01	0	0	0	-0.02
0	-0.26	-0.03	0.02	0	-0.08	0	0.14	-0.03	-0.07	0	0	0	0	0	0	0	-0.15	0.22	0	0.02	0	0	0	0	0	0	0	-0.01	0	0	-0.01
0	-0.06	-0.01	0.03	0	-0.2	0	-0.07	0	0	0	0	0	0	0	-0.01	0	0.08	-0.09	0	0	0	0	0	0	0	0	-0.01	0	0	0	-0.01
0	0.06	0.02	-0.09	0	-0.06	0	0.03	0	0	0	0	0	0	0	-0.02	0	-0.14	-0.11	0	0	0	0	0	0	0	0	-0.03	-0.01	0	0	-0.03
0	-0.05	-0.01	-0.09	0	0.12	0	0.05	0	-0.08	0.01	0	0.02	0	0	0.16	0	-0.05	0.3	0	0.04	0	0	0	0	0	0	-0.05	-0.01	0	0	0.35
0	0.06	0.02	0.02	0	0.3	0	-0.07	0.01	-0.04	0	0	0.01	0	0	-0.01	0	-0.04	0.26	0	-0.01	0	0	0	0	0	0	0	0.01	0	0	0.13
0	0.04	0.01	-0.04	0	-0.16	0	0.11	0	0	-0.01	0	0.01	-0.01	0	-0.03	0	-0.02	-0.01	0	0	0	0	0	0	0	0	-0.01	0	0	0	-0.06
0	0.05	0	-0.04	0	0.2	0	-0.01	0	0.01	0	0	0	0	0	-0.01	0	-0.07	0.58	0	0	0	0	0	0	0	0	-0.05	-0.01	0	0	-0.02
0	0.06	0.01	-0.07	0	-0.17	0	-0.03	0	-0.04	0	0	0	0	0	-0.02	0	0.05	0.02	0	-0.01	0	0	0	0	0	0	0	0	0	0	-0.05
0	0.04	-0.01	0.05	0	-0.13	0	0.07	0	0.02	0	0	0.02	-0.01	0	-0.02	0	-0.16	0.02	0	0	0	0	0	0	0	0	-0.07	-0.02	0	0	-0.03
0	0.01	0	-0.05	0	-0.19	0	0.07	0	-0.05	0	0	0.01	0	0	0	0	-0.05	-0.04	0	0	0	0	0	0	0	0	-0.01	0	0	0	0.01
0	-0.11	-0.02	-0.1	0	-0.12	0	0	0.01	0	-0.01	0	0.01	-0.01	0	-0.01	0	-0.04	0.19	0	0.02	0	0	0	0	0	0	-0.04	0	0	0	-0.07
0	-0.05	-0.03	0.06	0	-0.08	0	0.4	0.03	0.03	0	0	0.01	0.32	0	0	0	-0.12	0.27	0	0	0	0	0	0	0	0	0	-0.01	0	0	0
0	0.04	0.03	0.09	0	0	0	-0.15	0.01	0.01	-0.01	0	0.01	0	0	0.47	0	0.27	-0.13	0	0.03	0	0	0	0	0	0	0.02	0	0	0	-0.02
0	0.02	-0.06	0.01	0	-0.24	0	0.06	0.01	0.01	-0.01	0	0	0	0	-0.01	0	0.14	-0.05	0	-0.04	0	0	0	0	0	0	-0.11	0	0	0	-0.02
0	-0.05	-0.01	0.01	0	-0.06	0	-0.01	0	0	0	0	-0.06	-0.02	0	-0.01	0	-0.01	-0.02	0	0	0	0	0	0	0	0	-0.01	-0.01	0	0	0
0	-0.05	0	-0.12	0	0.57	0	0.23	-0.04	0.02	-0.01	0	0	0	0	-0.03	0	-0.07	0.21	0	0.03	0	0	0	0	0	0	-0.01	0	0	0	0
0	-0.03	-0.01	-0.1	0	-0.02	0	-0.13	0.01	-0.08	0	0	0	0	0	-0.01	0	0.2	0.35	0	0	0	0	0	0	0	0	0.03	0.01	0	0	0.5
0	0.02	0.02	-0.03	0	0.75	0	-0.05	0	0.01	0	0	0.02	0	0	-0.01	0	-0.07	0	0	0	0	0	0	0	0	0	-0.02	-0.01	0	0	0
0	0	0	-0.09	0	0.04	0	-0.03	0.01	0.01	0.01	0	0.01	0	0	-0.01	0	-0.06	-0.09	0	0	0	0	0	0	0	0	0.01	0.01	0	0	-0.03
0	0.02	0.06	-0.11	0	-0.32	0	0.03	0.01	0.02	0	0	0	0	0	0	0	-0.04	0.01	0	0	0	0	0	0	0	0	0	0	0	0	-0.02
0	-0.07	-0.04	0.02	0	-0.22	0	0.15	0	0.01	-0.01	0	0.01	0	0	0	0	-0.1	-0.12	0	0	0	0	0	0	0	0	0.05	0.01	0	0	-0.01
0	-0.04	0	-0.07	0	-0.06	0	-0.05	0.01	0.02	0	0	0	-0.01	0	0	0	-0.14	0.07	0	0	0	0	0	0	0	0	-0.02	-0.02	0	0	0
0	0.16	-0.04	-0.08	0	-0.06	0	0.18	-0.03	-0.1	0.02	0	0.01	0	0	-0.02	0	0.26	0.4	0	-0.01	0	0	0	0	0	0	-0.03	0	0	0	-0.03
0	0	-0.02	0.02	0	-0.35	0	0.16	-0.05	0.02	-0.01	0	0.01	0	0	-0.02	0	-0.12	0	0	0.02	0	0	0	0	0	0	0.03	0.01	0	0	-0.01
0	0.12	-0.01	0.08	0	-0.2	0	0.38	0	0.01	-0.01	0	0.01	0	0	-0.01	0	0.15	0.18	0	0.03	0	0	0	0	0	0	-0.1	-0.01	0	0	-0.01
0	-0.09	-0.01	-0.11	0	0.2	0	0.05	0	0	0	0	0.01	0	0	-0.02	0	-0.11	-0.18	0	0	0	0	0	0	0	0	-0.02	0.01	0	0	-0.02
0	0.05	-0.01	0.02	0	-0.15	0	0.03	0	0.02	0	0	0	0	0	0	0	-0.06	-0.2	0	0	0	0	0	0	0	0	-0.04	-0.01	0	0	-0.01
0	0.05	-0.01	-0.03	0	-0.03	0	-0.02	0.02	0	0	0	-0.08	0	0	-0.01	0	-0.12	-0.08	0	0	0	0	0	0	0	0	-0.02	0	0	0	-0.03
0	0	-0.02	0.05	0	-0.08	0	-0.02	0	0	0	0	0	0	0	-0.01	0	-0.03	-0.07	0	-0.01	0	0	0	0	0	0	0	-0.01	0	0	-0.02
0	-0.05	0.02	-0.09	0	-0.03	0	0.04	0.01	-0.06	0	0	0.01	0	0	-0.02	0	-0.08	0	0	-0.01	0	0	0	0	0	0	0	0	0	0	-0.01
0	-0.03	0.03	0.05	0	-0.05	0	0.02	0	0	0.02	0	0.01	0	0	-0.02	0	-0.04	-0.15	0	0.01	0	0	0	0	0	0	0.01	0	0	0	-0.01
0	0.02	0	0.04	0	-0.14	0	-0.03	0.01	0	0	0	-0.07	0	0	-0.03	0	0.13	-0.19	0	0	0	0	0	0	0	0	-0.05	-0.02	0	0	-0.03
0	-0.03	-0.01	-0.05	0	-0.09	0	0.05	0.01	-0.04	0	0	0	0	0	-0.01	0	-0.04	-0.05	0	0	0	0	0	0	0	0	0.02	0	0	0	-0.02
0	0.02	0.01	0.07	0	-0.14	0	0.06	0	0.01	0.01	0	0	0	0	0	0	-0.11	-0.17	0	-0.03	0	0	0	0	0	0	0.01	0.02	0	0	-0.04
0	0.06	-0.02	-0.08	0	0.7	0	-0.08	0	0	0	0	0	0	0	0	0	0.13	-0.07	0	0	0	0	0	0	0	0	-0.02	0	0	0	-0.03
0	0.02	0.02	-0.1	0	-0.04	0	-0.03	0.01	0.02	0	0	0.01	-0.02	0	-0.03	0	-0.03	-0.05	0	0	0	0	0	0	0	0	-0.02	0	0	0	-0.04
0	-0.03	0.01	0.08	0	0.26	0	-0.07	0.01	-0.19	0.02	0	0.01	0	0	0	0	-0.17	-0.32	0	0.08	0	0	0	0	0	0	0.04	0.01	0	0	-0.05
0	0.05	-0.02	-0.12	0	-0.06	0	0.32	-0.03	-0.06	-0.03	0	0	-0.01	0	0	0	-0.07	0.63	0	0.01	0	0	0	0	0	0	0.13	0.01	0	0	-0.03
0	0	-0.01	-0.01	0	-0.18	0	-0.01	0	0.01	0	0	0	0	0	-0.02	0	0	-0.04	0	0	0	0	0	0	0	0	-0.01	0	0	0	-0.01
0	0.05	0.02	0.08	0	-0.42	0	-0.14	0	0.01	0	0	-0.11	0	0	-0.01	0	0.07	0.11	0	0	0	0	0	0	0	0	0.09	0	0	0	-0.01
0	-0.01	-0.01	0.02	0	0.45	0	0.01	0	0.03	0	0	0	0	0	-0.01	0	0.09	0	0	0	0	0	0	0	0	0	-0.02	-0.01	0	0	-0.01
0	-0.05	0.01	-0.05	0	-0.14	0	-0.02	0	0	0	0	0	0	0	0	0	-0.07	0.08	0	0	0	0	0	0	0	0	-0.01	0	0	0	-0.02
0	0.05	-0.01	-0.06	0	-0.14	0	-0.03	-0.02	0	-0.03	0	0.01	0	0	-0.01	0	-0.06	0.08	0	0	0	0	0	0	0	0	-0.06	0	0	0	-0.04
0	-0.06	0.01	0.02	0	0.03	0	0.07	0	0.05	0.01	0	0.02	-0.01	0	-0.01	0	-0.09	-0.19	0	0	0	0	0	0	0	0	0.03	0.01	0	0	-0.06
0	0.02	0.03	0.09	0	-0.05	0	-0.04	0	0.01	0	0	0	0	0	-0.01	0	-0.11	-0.1	0	-0.02	0	0	0	0	0	0	-0.04	0	0	0	-0.01
0	0	0.02	-0.07	0	-0.07	0	0.07	0	0	0	0	0	0	0	0	0	-0.06	-0.18	0	0	0	0	0	0	0	0	0.04	0	0	0	0
0	0.04	-0.02	-0.14	0	-0.05	0	0.02	0	0	-0.01	0	0.01	0	0	-0.01	0	-0.09	0.06	0	-0.02	0	0	0	0	0	0	-0.07	-0.01	0	0	0
0	0.07	0.02	0.09	0	0.04	0	0.13	0	0	0	0	0	0	0	-0.02	0	0.14	0.17	0	-0.01	0	0	0	0	0	0	0.04	0	0	0	0
[truncated: 891 more rows]
