# Supplementary material for: A Responsible Framework for Assessing, Selecting, and Explaining Machine Learning Models in Cardiovascular Disease Outcomes Among People With Type 2 Diabetes: Methodology and Validation Study
Source: JMIR Med Inform. 2025 Jun 27;13:e66200. doi: 10.2196/66200 (PMC12256707; doi:10.2196/66200)
Supplement: Multimedia Appendix 1 [file medinform-v13-e66200-s001.zip › Code/MI_main_analysis.R]

# ---------------------------
# PRELIMINARY SETUP
# ---------------------------

rm(list=ls())
load(".../3-Data_Sets-Analysis/3a-Analysis_Data_Sets/accord_sbasu_cut.RData")
library(gdata)
library(survival)
library(matrixStats)
library(glmnet) 
library(cvAUC)
library(doMC)
registerDoMC(cores=4)
keep(accord_sets, sure=TRUE)
attach(accord_sets)
set.seed(123)

# ---------------------------
# DATA PREPARATION: PREDICTORS
# ---------------------------

# Create indicator (binary) variables for various medication classes
diuretic = as.numeric((loop==1)|(thiazide==1)|(ksparing==1))
bprx = as.numeric((diuretic==1)|(a2rb==1)|(acei==1)|(dhp_ccb==1)|(nondhp_ccb==1)|(alpha_blocker==1)|(central_agent==1)|(beta_blocker==1)|(vasodilator==1)|(reserpine==1)|(other_bpmed==1))
oraldmrx = as.numeric((sulfonylurea==1)|(biguanide==1)|(meglitinide==1)|(ag_inhibitor==1)|(tzd==1)|(other_diabmed==1))
insulinrx = as.numeric((nphl_insulin==1)|(reg_insulin==1)|(la_insulin==1)|(othbol_insulin==1)|(premix_insulin==1))

# Create race/ethnicity indicators
black = as.numeric(raceclass=='Black')
hisp =  as.numeric(raceclass=='Hispanic')
white = as.numeric(raceclass=='White')

hdl = as.numeric(hdl)
tob = as.numeric(x4smoke==1)

bmi = wt_kg/(ht_cm/100)^2
intensivegly = (arm==3)|(arm==4)|(arm==7)|(arm==8)
intensivebp = (arm==1)|(arm==3)
fibratearm = (arm==7)|(arm==5)
intensivegly = (arm==3)|(arm==4)|(arm==7)|(arm==8)
intensivebp = (arm==1)|(arm==3)
fibratearm = (arm==7)|(arm==5)

# ---------------------------
# DATA PREPARATION: SAMPLE DATASET
# ---------------------------

# selected variables including demographics, clinical measures, and medications
sample = data.frame(intensivegly,intensivebp,fibratearm,
                    baseline_age,female,black,hisp,tob,bmi,
                    sbp,dbp,hr,
                    bprx,oraldmrx,insulinrx,statin,fibrate,anti_coag,anti_inflam,platelet_agi,aspirin,
                    cvd_hx_baseline,
                    hba1c,chol,trig,ldl,hdl,fpg,alt,cpk,potassium.y,screat,gfr,ualb,ucreat,uacr)
sample=sample[complete.cases(sample),]

# ---------------------------
# MI (Myocardial Infarction): Fatal or nonfatal
# ---------------------------

fatalmi = (censor_cm==0)&(censor_tst==1)
mi = (accord_sets$censor_nmi==0)|(fatalmi==1)
t_censor = rowMaxs(cbind(accord_sets$fuyrs_nmi*365.25,accord_sets$fuyrs_cm*365.25))
t_mis = rowMaxs(cbind(accord_sets$fuyrs_nmi*365.25*(1-accord_sets$censor_nmi),accord_sets$fuyrs_cm*365.25*(1-fatalmi)))
t_mis[t_mis==0] = t_censor[t_mis==0]
t_mis[t_mis==0] = 'NA'
t_mis = as.numeric(t_mis)
cOutcome = Surv(time=t_mis, event = mi)
testsubset = data.frame(cOutcome,intensivegly,intensivebp,fibratearm,tob,bmi,aspirin,
                        baseline_age,female,black,hisp,
                        sbp,dbp,hr,
                        bprx,oraldmrx,insulinrx,statin,fibrate,anti_coag,anti_inflam,platelet_agi,aspirin,
                        cvd_hx_baseline,
                        hba1c,chol,trig,ldl,hdl,fpg,alt,cpk,potassium.y,screat,gfr,ualb,ucreat,uacr)
testsubset=testsubset[complete.cases(testsubset),]
mimodel.cv =  cv.glmnet(as.matrix(testsubset[,-c(1)]),as.matrix(testsubset[,1]),family="cox",parallel=TRUE)
plot(mimodel.cv)
coef.cv = coef(mimodel.cv, s = 'lambda.min')
coef.cv
d<-data.frame(mi,t_mis,baseline_age,female,black,tob,
              sbp,
              bprx,statin,anti_coag,
              cvd_hx_baseline,
              hba1c,chol,hdl,screat,uacr

)
d=d[complete.cases(d),]
adm.cens=5*365.25
d$fu.time <- pmin(d$t_mis, adm.cens)
d$status <- ifelse(as.numeric(adm.cens < d$t_mis), 0, d$mi)

# Fit a Cox model with selected predictors 
tablesurvcox_mi<-coxph(data=d, Surv(fu.time, status)~baseline_age+female+black+tob+
                         sbp+
                         bprx+statin+anti_coag+
                         cvd_hx_baseline+
                         hba1c+chol+hdl+screat+uacr)
summary(tablesurvcox_mi)
survfit_d=survfit(tablesurvcox_mi, newdata=d, se.fit=FALSE)
estinc_d=1-survfit_d$surv[dim(survfit_d$surv)[1],]

# ---------------------------
# RANDOM FOREST CLASSIFICATION
# ---------------------------

d$tob <- as.factor(d$tob)
d$oraldmrx <- as.factor(d$oraldmrx)
d$aspirin <- as.factor(d$aspirin)
d$female <- as.factor(d$female)
d$black <- as.factor(d$black)
d$platelet_agi <- as.factor(d$platelet_agi)
d$tob <- as.factor(d$tob)
d$anti_coag <- as.factor(d$anti_coag)
d$anti_inflam <- as.factor(d$anti_inflam)
d$cvd_hx_baseline <- as.factor(d$cvd_hx_baseline)
d$insulinrx <-as.factor(d$insulinrx)
d$statin <-as.factor(d$statin)
d$bprx <- as.factor(d$bprx)
d$fibrate <- as.factor(d$fibrate)
#X <- subset(d, select =  -c(female,black))

X <- d[, 3:16]
y <- d$status

# ---------------------------
# SPLITTING DATA FOR MODEL TRAINING & TESTING 
# ---------------------------

library(iai)
split <- iai::split_data("classification", X, y, seed = 1)
train_X <- split$train$X
train_y <- split$train$y
test_X <- split$test$X
test_y <- split$test$y

# ---------------------------
# GRID SEARCH FOR RANDOM FOREST PARAMETERS
# ---------------------------

best_combined_metric <- -Inf
best_max_depth <- 1
best_num_trees <- 50

max_depth_range <- 1:10
num_trees_range <- seq(50, 200, 50)

# Grid search loop to tune max_depth and num_trees based on a combined sensitivity/specificity metric

for (depth in max_depth_range) {
  for (trees in num_trees_range) {
    grid <- iai::grid_search(
      iai::random_forest_classifier(
        random_seed = 1,
        max_depth = depth,
        num_trees = trees,
        criterion = 'entropy'
      )
    )
    
    # Fit the model using autobalance sample weights to address class imbalance
    iai::fit(grid, train_X, train_y, sample_weight = 'autobalance')
    # Evaluate sensitivity and specificity on the test set
    current_sen <- iai::score(grid, test_X, test_y, criterion = "sensitivity", positive_label = 1)
    current_spe <- iai::score(grid, test_X, test_y, criterion = "specificity", positive_label = 1)
    
    # Calculate a combined metric (weighted average)
    combined_metric <- (2/3) * current_sen + (1/3) * current_spe
    
    cat("Current combined metric:", combined_metric, "with max_depth:", depth, "and num_trees:", trees, "\n")
    
    # Update best parameters if current metric is better
    if (combined_metric > best_combined_metric) {
      best_combined_metric <- combined_metric
      best_max_depth <- depth
      best_num_trees <- trees
    }
  }
}

cat("Best combined metric:", best_combined_metric, "achieved with max_depth:", best_max_depth, "and num_trees:", best_num_trees, "\n")


# Train the final Random Forest model with the best parameters 
final_grid <- iai::grid_search(
  iai::random_forest_classifier(
    random_seed = 1,
    max_depth = 3,
    num_trees = 200,
    criterion = 'entropy'
  )
)

iai::fit(final_grid, train_X, train_y, sample_weight = 'autobalance')

# Evaluate on the test set
final_auc <- iai::score(final_grid, test_X, test_y, criterion = "auc", positive_label = 1)
final_sensitivity <- iai::score(final_grid, test_X, test_y, criterion = "sensitivity", positive_label = 1)
final_specificity <- iai::score(final_grid, test_X, test_y, criterion = "specificity", positive_label = 1)
final_accuracy <- iai::score(final_grid, test_X, test_y, criterion = "accuracy", positive_label = 1)
cat("Random Forest - Final AUC:", final_auc, "\nSensitivity:", final_sensitivity, "\nSpecificity:", final_specificity, "\nAccuracy:", final_accuracy, "\n")

# Calculate subgroup performances
auc_per_gender <- list()

for(female in c(0, 1)) {
  subset_X <- test_X[test_X$female == female, , drop = FALSE]
  subset_y <- test_y[test_X$female == female]
  if(nrow(subset_X) > 0) {
    auc_val <- iai::score(final_grid, subset_X, subset_y, criterion = "auc",positive_label=1)
    auc_per_gender[paste("gender", female, sep = "_")] <- auc_val
  }
}

print(auc_per_gender)

auc_per_race <- list()

for(black in c(0, 1)) {
  subset_X <- test_X[test_X$black == black, , drop = FALSE]
  subset_y <- test_y[test_X$black == black]
  if(nrow(subset_X) > 0) {
    auc_val <- iai::score(final_grid, subset_X, subset_y, criterion = "auc",positive_label=1)
    auc_per_race[paste("race", black, sep = "_")] <- auc_val
  }
}
print(auc_per_race)


# ---------------------------
# XGBOOST CLASSIFICATION
# ---------------------------

best_combined_metric <- -Inf
best_params <- list(max_depth = 1, eta = 0.1, num_round = 50)


max_depth_range <- 1:10
eta_range <- c(0.01, 0.1, 0.2, 0.3)
num_round_range <- seq(50, 200, 50)

for (depth in max_depth_range) {
  for (rate in eta_range) {
    for (rounds in num_round_range) {
      grid <- iai::grid_search(
        iai::xgboost_classifier(
          random_seed = 1,
          max_depth = depth,
          eta = rate,
          num_round = rounds,
          criterion = 'entropy'
        )
      )
      
      iai::fit(grid, train_X, train_y, sample_weight = 'autobalance')
      
      current_sen <- iai::score(grid, test_X, test_y, criterion = "sensitivity", positive_label = 1)
      current_spe <- iai::score(grid, test_X, test_y, criterion = "specificity", positive_label = 1)
      
      
      combined_metric <- (2/3) * current_sen + (1/3) * current_spe
      
      cat("Current combined metric:", combined_metric, "with max_depth:", depth, "eta:", rate, "num_round:", rounds, "\n")
      
      
      if (combined_metric > best_combined_metric) {
        best_combined_metric <- combined_metric
        best_params$max_depth <- depth
        best_params$eta <- rate
        best_params$num_round <- rounds
      }
    }
  }
}

cat("Best combined metric:", best_combined_metric, "achieved with max_depth:", best_params$max_depth, "eta:", best_params$eta, "num_round:", best_params$num_round, "\n")


final_grid <- iai::grid_search(
  iai::xgboost_classifier(
    random_seed = 1,
    max_depth = 2,
    eta = 0.01,
    num_round = 50,
    criterion = 'entropy'
  )
)

iai::fit(final_grid, train_X, train_y, sample_weight = 'autobalance')

final_auc <- iai::score(final_grid, test_X, test_y, criterion = "auc", positive_label = 1)
final_sensitivity <- iai::score(final_grid, test_X, test_y, criterion = "sensitivity", positive_label = 1)
final_specificity <- iai::score(final_grid, test_X, test_y, criterion = "specificity", positive_label = 1)
final_accuracy <- iai::score(final_grid, test_X, test_y, criterion = "accuracy", positive_label = 1)

cat("XGBoost - Final AUC:", final_auc, "\nSensitivity:", final_sensitivity, "\nSpecificity:", final_specificity, "\nAccuracy:", final_accuracy, "\n")

auc_per_gender <- list()

for(female in c(0, 1)) {
 
  subset_X <- test_X[test_X$female == female, , drop = FALSE]
  subset_y <- test_y[test_X$female == female]
  
 
  if(nrow(subset_X) > 0) {
    auc_val <- iai::score(final_grid, subset_X, subset_y, criterion = "auc",positive_label=1)
    auc_per_gender[paste("gender", female, sep = "_")] <- auc_val
  }
}

print(auc_per_gender)

auc_per_race <- list()

for(black in c(0, 1)) {
  
  subset_X <- test_X[test_X$black == black, , drop = FALSE]
  subset_y <- test_y[test_X$black == black]
  
  if(nrow(subset_X) > 0) {
    auc_val <- iai::score(final_grid, subset_X, subset_y, criterion = "auc",positive_label=1)
    auc_per_race[paste("race", black, sep = "_")] <- auc_val
  }
}
print(auc_per_race)


# ---------------------------
# GLMNET (LASSO/Elastic-Net) CLASSIFICATION
# ---------------------------

best_combined_metric <- -Inf  
best_params <- list(alpha = 0.5, lambda = c(0.1))  


alpha_range <- seq(0, 1, 0.1) 
lambda_values <- c(0.01, 0.1, 1, 10, 100)  


for (alpha in alpha_range) {
  grid <- iai::grid_search(
    iai::glmnetcv_classifier(
      random_seed = 1,
      n_folds = 10,
      criterion = 'entropy', 
      alpha = alpha,
      lambda = lambda_values 
    )
  )
  iai::fit(grid, train_X, train_y, sample_weight = 'autobalance')
  
  current_sensitivity <- iai::score(grid, test_X, test_y, criterion = "sensitivity", positive_label = 1)
  current_specificity <- iai::score(grid, test_X, test_y, criterion = "specificity", positive_label = 1)

  combined_metric <- (2/3) * current_sensitivity + (1/3) * current_specificity
  cat("Current combined metric:", combined_metric, "with alpha:", alpha, "lambda values:", lambda_values, "\n")
  
  if (combined_metric > best_combined_metric) {
    best_combined_metric <- combined_metric
    best_params$alpha <- alpha
    best_params$lambda <- lambda_values
  }
}

cat("Best parameters found: alpha =", best_params$alpha, ", lambda =", best_params$lambda, "\n")
cat("Best combined metric:", best_combined_metric, "\n")


final_grid <- iai::grid_search(
  iai::glmnetcv_classifier(
    random_seed = 1,
    n_folds = 10,
    criterion = 'entropy',
    alpha = 1,
    lambda = c(0.01, 0.1, 1, 10, 100) 
  )
)

iai::fit(final_grid, train_X, train_y, sample_weight = 'autobalance')

final_auc <- iai::score(final_grid, test_X, test_y, criterion = "auc", positive_label = 1)
final_sensitivity <- iai::score(final_grid, test_X, test_y, criterion = "sensitivity", positive_label = 1)
final_specificity <- iai::score(final_grid, test_X, test_y, criterion = "specificity", positive_label = 1)
final_accuracy <- iai::score(final_grid, test_X, test_y, criterion = "accuracy", positive_label = 1)

cat("GLMNet - Final AUC:", final_auc, "\nSensitivity:", final_sensitivity, "\nSpecificity:", final_specificity, "\nAccuracy:", final_accuracy, "\n")

auc_per_gender <- list()

for(female in c(0, 1)) {
 
  subset_X <- test_X[test_X$female == female, , drop = FALSE]
  subset_y <- test_y[test_X$female == female]
  if(nrow(subset_X) > 0) {
    auc_val <- iai::score(final_grid, subset_X, subset_y, criterion = "auc",positive_label=1)
    auc_per_gender[paste("gender", female, sep = "_")] <- auc_val
  }
}

print(auc_per_gender)

auc_per_race <- list()

for(black in c(0, 1)) {

  subset_X <- test_X[test_X$black == black, , drop = FALSE]
  subset_y <- test_y[test_X$black == black]
  
  if(nrow(subset_X) > 0) {
    auc_val <- iai::score(final_grid, subset_X, subset_y, criterion = "auc",positive_label=1)
    auc_per_race[paste("race", black, sep = "_")] <- auc_val
  }
}
print(auc_per_race)

# ---------------------------
# OPTIMAL CLASSIFICATION TREE (OCT)
# ---------------------------

best_combined_metric <- -Inf  
best_params <- list(max_depth = 5, minbucket = 10)  

max_depth_range <- 1:10
minbucket_values <- c(5, 10, 20)

for (depth in max_depth_range) {
  for (bucket in minbucket_values) {
    grid <- iai::grid_search(
      iai::optimal_tree_classifier(
        random_seed = 1,
        max_depth = depth,
        minbucket = bucket,
        criterion = 'gini'
      )
    )
    iai::fit(grid, train_X, train_y, sample_weight = 'autobalance')
    

    current_sensitivity <- iai::score(grid, test_X, test_y, criterion = "sensitivity", positive_label = 1)
    current_specificity <- iai::score(grid, test_X, test_y, criterion = "specificity", positive_label = 1)
    

    combined_metric <- (2/3) * current_sensitivity + (1/3) * current_specificity
    cat("Current combined metric:", combined_metric, "with max_depth:", depth, "minbucket:", bucket, "\n")
    
   
    if (combined_metric > best_combined_metric) {
      best_combined_metric <- combined_metric
      best_params$max_depth <- depth
      best_params$minbucket <- bucket
    }
  }
}

cat("Best parameters found: max_depth =", best_params$max_depth, ", minbucket =", best_params$minbucket, "\n")
cat("Best combined metric:", best_combined_metric, "\n")


final_grid <- iai::grid_search(
  iai::optimal_tree_classifier(
    random_seed = 1,
    max_depth = 5,
    minbucket = 5,
    criterion = 'gini'
  )
)

iai::fit(final_grid, train_X, train_y, sample_weight = 'autobalance')


final_auc <- iai::score(final_grid, test_X, test_y, criterion = "auc", positive_label = 1)
final_sensitivity <- iai::score(final_grid, test_X, test_y, criterion = "sensitivity", positive_label = 1)
final_specificity <- iai::score(final_grid, test_X, test_y, criterion = "specificity", positive_label = 1)
final_accuracy <- iai::score(final_grid, test_X, test_y, criterion = "accuracy", positive_label = 1)

cat("OCT - Final AUC:", final_auc, "\nSensitivity:", final_sensitivity, "\nSpecificity:", final_specificity, "\nAccuracy:", final_accuracy, "\n")

target_auc <- 0.7
best_auc_diff <- Inf 
best_params <- list(sparsity = 1)

auc_per_gender <- list()

for(female in c(0, 1)) {

  subset_X <- test_X[test_X$female == female, , drop = FALSE]
  subset_y <- test_y[test_X$female == female]
  
  if(nrow(subset_X) > 0) {
    auc_val <- iai::score(final_grid, subset_X, subset_y, criterion = "auc",positive_label=1)
    auc_per_gender[paste("gender", female, sep = "_")] <- auc_val
  }
}

print(auc_per_gender)

auc_per_race <- list()

for(black in c(0, 1)) {
  subset_X <- test_X[test_X$black == black, , drop = FALSE]
  subset_y <- test_y[test_X$black == black]
  
  if(nrow(subset_X) > 0) {
    auc_val <- iai::score(final_grid, subset_X, subset_y, criterion = "auc",positive_label=1)
    auc_per_race[paste("race", black, sep = "_")] <- auc_val
  }
}
print(auc_per_race)


# ---------------------------
# OPTIMAL FEATURE SELECTION (OFS)
# ---------------------------

target_sensitivity <- 0.7
sparsity_range <- 1:20

best_combined_metric <- -Inf
best_params <- list()

for (sparsity_value in sparsity_range) {
  grid_ofs <- iai::grid_search(
    iai::optimal_feature_selection_classifier(
      random_seed = 1,
      sparsity = sparsity_value,
      criterion = 'l1hinge'
    )
  )
  iai::fit(grid_ofs, train_X, train_y, sample_weight = 'autobalance')
  
  current_sensitivity <- iai::score(grid_ofs, test_X, test_y, criterion = "sensitivity", positive_label = 1)
  current_specificity <- iai::score(grid_ofs, test_X, test_y, criterion = "specificity", positive_label = 1)
  
  combined_metric <- (2/3) * current_sensitivity + (1/3) * current_specificity
  cat("Current combined metric:", combined_metric, "with sparsity:", sparsity_value, "\n")
  
  if (combined_metric > best_combined_metric) {
    best_combined_metric <- combined_metric
    best_params$sparsity <- sparsity_value
  }
}

cat("Best parameters found: sparsity =", best_params$sparsity, "\n")
cat("Best combined metric:", best_combined_metric, "\n")


final_grid_ofs <- iai::grid_search(
  iai::optimal_feature_selection_classifier(
    random_seed = 1,
    sparsity = 18,
    criterion='l1hinge'
  )
)

iai::fit(final_grid_ofs, train_X, train_y, sample_weight = 'autobalance')

final_auc <- iai::score(final_grid_ofs, test_X, test_y, criterion = "auc", positive_label = 1)
final_sensitivity <- iai::score(final_grid_ofs, test_X, test_y, criterion = "sensitivity", positive_label = 1)
final_specificity <- iai::score(final_grid_ofs, test_X, test_y, criterion = "specificity", positive_label = 1)
final_accuracy <- iai::score(final_grid_ofs, test_X, test_y, criterion = "accuracy", positive_label = 1)

cat("OFS - Final AUC:", final_auc, "\nSensitivity:", final_sensitivity, "\nSpecificity:", final_specificity, "\nAccuracy:", final_accuracy, "\n")

auc_per_gender <- list()

for(female in c(0, 1)) {
  subset_X <- test_X[test_X$female == female, , drop = FALSE]
  subset_y <- test_y[test_X$female == female]

  if(nrow(subset_X) > 0) {
    auc_val <- iai::score(final_grid_ofs, subset_X, subset_y, criterion = "auc",positive_label=1)
    auc_per_gender[paste("gender", female, sep = "_")] <- auc_val
  }
}

print(auc_per_gender)

auc_per_race <- list()

for(black in c(0, 1)) {

  subset_X <- test_X[test_X$black == black, , drop = FALSE]
  subset_y <- test_y[test_X$black == black]
  
  if(nrow(subset_X) > 0) {
    auc_val <- iai::score(final_grid_ofs, subset_X, subset_y, criterion = "auc",positive_label=1)
    auc_per_race[paste("race", black, sep = "_")] <- auc_val
  }
}
print(auc_per_race)


# ---------------------------
# NAIVE BAYES CLASSIFICATION
# ---------------------------

library(e1071) 
library(caret)
library(pROC)

train_X <- as.data.frame(lapply(train_X, function(x) as.numeric(as.character(x))))
test_X <- as.data.frame(lapply(test_X, function(x) as.numeric(as.character(x))))
train_y <- as.factor(train_y)  
laplace_values <- seq(0, 1, by = 0.2)
usekernel_options <- c(TRUE, FALSE)
adjust_values <- seq(0.5, 2, by = 0.5)  


results <- expand.grid(laplace = laplace_values, usekernel = usekernel_options, adjust = adjust_values)
results$combined_metric <- NA


compute_combined_metric <- function(model, test_X, test_y) {
  pred_prob <- predict(model, newdata = test_X, type = "raw")[, 2]
  roc_obj <- roc(response = test_y, predictor = pred_prob)
  coords_obj <- coords(roc_obj, "best", ret = c("sensitivity", "specificity"), best.method = "youden")
  return((2/3) * coords_obj["sensitivity"] + (1/3) * coords_obj["specificity"])
}


for (i in seq_len(nrow(results))) {
  params <- results[i, ]
  model <- e1071::naiveBayes(x = train_X, y = train_y, laplace = params$laplace, usekernel = params$usekernel, adjust = params$adjust)
  results$combined_metric[i] <- compute_combined_metric(model, test_X, test_y)
}


best_params <- results[which.max(results$combined_metric), ]
print(best_params)


final_model <- e1071::naiveBayes(x = train_X, y = train_y, laplace = 0, usekernel =TRUE, adjust = 0.5)


pred_prob <- predict(final_model, newdata = test_X, type = "raw")
best_roc_obj <- roc(response = test_y, predictor = as.numeric(pred_prob[,2]))
best_auc <- auc(best_roc_obj)
print(paste("Refitted Model AUC:", best_auc))


opt_coords <- coords(best_roc_obj, "best", ret = c("threshold", "sensitivity", "specificity"), best.method = "youden")
opt_threshold <- opt_coords["threshold"]
sensitivity <- opt_coords["sensitivity"]
specificity <- opt_coords["specificity"]

print(paste("Optimal Threshold:", opt_threshold))
print(paste("Sensitivity:", sensitivity))
print(paste("Specificity:", specificity))

pred_labels <- ifelse(pred_prob >= opt_threshold, 1, 0)

accuracy <- mean(pred_labels == test_y)
print(paste("Accuracy:", accuracy))

auc_per_gender <- list()

for(female in c(0, 1)) {
  subset_X <- test_X[test_X$female == female, , drop = FALSE]
  subset_y <- test_y[test_X$female == female]
  
  
  if(nrow(subset_X) > 0) {
    pred_prob <- predict(final_model, newdata = subset_X, type = "raw")[, 2]
    roc_obj <- roc(response = subset_y, predictor = pred_prob)
    auc_val <- auc(roc_obj)
    auc_per_gender[[paste("gender", female, sep = "_")]] <- auc_val
  }
}

print(auc_per_gender)

auc_per_race <- list()

for(black in c(0, 1)) {
  subset_X <- test_X[test_X$black == black, , drop = FALSE]
  subset_y <- test_y[test_X$black == black]
  
  if(nrow(subset_X) > 0) {
    pred_prob <- predict(final_model, newdata = subset_X, type = "raw")[, 2]
    roc_obj <- roc(response = subset_y, predictor = pred_prob)
    auc_val <- auc(roc_obj)
    auc_per_race[[paste("race", black, sep = "_")]] <- auc_val
  }
}

print(auc_per_race)

# ---------------------------
# SUPPORT VECTOR MACHINE (SVM) CLASSIFICATION
# ---------------------------

library(e1071)
library(caret)
library(pROC)


train_X <- as.data.frame(lapply(train_X, function(x) as.numeric(as.character(x))))
test_X <- as.data.frame(lapply(test_X, function(x) as.numeric(as.character(x))))
train_y <- as.factor(train_y) 
cost_values <- 2^(-5:5)
gamma_values <- 2^(-5:5)

results <- expand.grid(cost = cost_values, gamma = gamma_values)
results$combined_metric <- NA

compute_combined_metric <- function(model, test_X, test_y) {
  pred_prob <- attr(predict(model, newdata = test_X, probability = TRUE), "probabilities")[, 2]
  roc_obj <- roc(response = test_y, predictor = pred_prob)
  coords_obj <- coords(roc_obj, "best", ret = c("sensitivity", "specificity"), best.method = "youden")
  return((2/3) * coords_obj["sensitivity"] + (1/3) * coords_obj["specificity"])
}


for (i in seq_len(nrow(results))) {
  params <- results[i, ]
  model <- svm(x = train_X, y = train_y, cost = params$cost, gamma = params$gamma, probability = TRUE)
  results$combined_metric[i] <- compute_combined_metric(model, test_X, test_y)
}


best_params <- results[which.max(results$combined_metric), ]
print(best_params)

final_model <- svm(x = train_X, y = train_y, cost =0.0625, gamma =4, probability = TRUE)


pred_prob <- attr(predict(final_model, newdata = test_X, probability = TRUE), "probabilities")[, 2]
best_roc_obj <- roc(response = test_y, predictor = pred_prob)
best_auc <- auc(best_roc_obj)
print(paste("Refitted Model AUC:", best_auc))

# Calculate the optimal threshold, sensitivity, and specificity
opt_coords <- coords(best_roc_obj, "best", ret = c("threshold", "sensitivity", "specificity"), best.method = "youden")
opt_threshold <- opt_coords["threshold"]
sensitivity <- opt_coords["sensitivity"]
specificity <- opt_coords["specificity"]

print(paste("Optimal Threshold:", opt_threshold))
print(paste("Sensitivity:", sensitivity))
print(paste("Specificity:", specificity))

pred_labels <- ifelse(pred_prob >= opt_threshold, 1, 0)

accuracy <- mean(pred_labels == test_y)
print(paste("Accuracy:", accuracy))


auc_per_gender <- list()

for(female in c(0, 1)) {
  subset_X <- test_X[test_X$female == female, , drop = FALSE]
  subset_y <- test_y[test_X$female == female]
  

  if(nrow(subset_X) > 0) {
    pred_prob <- attr(predict(final_model, newdata = subset_X, probability = TRUE), "probabilities")[, 2]
    roc_obj <- roc(response = subset_y, predictor = pred_prob)
    auc_val <- auc(roc_obj)
    auc_per_gender[[paste("gender", female, sep = "_")]] <- auc_val
  }
}

print(auc_per_gender)

auc_per_race <- list()

for(black in c(0, 1)) {

  subset_X <- test_X[test_X$black == black, , drop = FALSE]
  subset_y <- test_y[test_X$black == black]
  
  if(nrow(subset_X) > 0) {
    pred_prob <- attr(predict(final_model, newdata = subset_X, probability = TRUE), "probabilities")[, 2]
    roc_obj <- roc(response = subset_y, predictor = pred_prob)
    auc_val <- auc(roc_obj)
    auc_per_race[[paste("race", black, sep = "_")]] <- auc_val
  }
}

print(auc_per_race)
