# Supplementary material for: A Responsible Framework for Assessing, Selecting, and Explaining Machine Learning Models in Cardiovascular Disease Outcomes Among People With Type 2 Diabetes: Methodology and Validation Study
Source: JMIR Med Inform. 2025 Jun 27;13:e66200. doi: 10.2196/66200 (PMC12256707; doi:10.2196/66200)
Supplement: Multimedia Appendix 1 [file medinform-v13-e66200-s001.zip › Code/MI_partial.R]

rm(list = ls())
load("~/Desktop/ACCORD_2017b_2/Main_Study/3-Data_Sets-Analysis/3a-Analysis_Data_Sets/accord_sbasu_cut.RData")
library(gdata)
library(survival)
library(matrixStats)
library(glmnet)    
library(cvAUC)
library(doMC)
registerDoMC(cores = 4)

keep(accord_sets, sure = TRUE)
attach(accord_sets)
set.seed(123)

# Create binary indicators and calculate BMI
diuretic    <- as.numeric((loop == 1) | (thiazide == 1) | (ksparing == 1))
bprx        <- as.numeric((diuretic == 1) | (a2rb == 1) | (acei == 1) | (dhp_ccb == 1) |
                            (nondhp_ccb == 1) | (alpha_blocker == 1) | (central_agent == 1) |
                            (beta_blocker == 1) | (vasodilator == 1) | (reserpine == 1) | (other_bpmed == 1))
oraldmrx    <- as.numeric((sulfonylurea == 1) | (biguanide == 1) | (meglitinide == 1) |
                            (ag_inhibitor == 1) | (tzd == 1) | (other_diabmed == 1))
insulinrx   <- as.numeric((nphl_insulin == 1) | (reg_insulin == 1) | (la_insulin == 1) |
                            (othbol_insulin == 1) | (premix_insulin == 1))
black       <- as.numeric(raceclass == 'Black')
hisp        <- as.numeric(raceclass == 'Hispanic')
white       <- as.numeric(raceclass == 'White')
hdl         <- as.numeric(hdl)
tob         <- as.numeric(x4smoke == 1)
bmi         <- wt_kg / (ht_cm / 100)^2

intensivegly <- (arm == 3) | (arm == 4) | (arm == 7) | (arm == 8)
intensivebp  <- (arm == 1) | (arm == 3)
fibratearm   <- (arm == 7) | (arm == 5)

# Build the sample dataset
sample <- data.frame(
  intensivegly, intensivebp, fibratearm,
  baseline_age, female, black, hisp, tob, bmi,
  sbp, dbp, hr,
  bprx, oraldmrx, insulinrx, statin, fibrate, anti_coag, anti_inflam, platelet_agi, aspirin,
  cvd_hx_baseline,
  hba1c, chol, trig, ldl, hdl, fpg, alt, cpk, potassium.y, screat, gfr, ualb, ucreat, uacr
)
sample <- sample[complete.cases(sample),]

# Define MI outcome and follow-up time
fatalmi  <- (censor_cm == 0) & (censor_tst == 1)
mi       <- (accord_sets$censor_nmi == 0) | (fatalmi == 1)
t_censor <- rowMaxs(cbind(accord_sets$fuyrs_nmi * 365.25, accord_sets$fuyrs_cm * 365.25))
t_mis    <- rowMaxs(cbind(accord_sets$fuyrs_nmi * 365.25 * (1 - accord_sets$censor_nmi),
                          accord_sets$fuyrs_cm * 365.25 * (1 - fatalmi)))
t_mis[t_mis == 0] <- t_censor[t_mis == 0]
t_mis[t_mis == 0] <- 'NA'
t_mis <- as.numeric(t_mis)
cOutcome <- Surv(time = t_mis, event = mi)

testsubset <- data.frame(
  cOutcome, intensivegly, intensivebp, fibratearm, tob, bmi, aspirin,
  baseline_age, female, black, hisp,
  sbp, dbp, hr,
  bprx, oraldmrx, insulinrx, statin, fibrate, anti_coag, anti_inflam, platelet_agi, aspirin,
  cvd_hx_baseline,
  hba1c, chol, trig, ldl, hdl, fpg, alt, cpk, potassium.y, screat, gfr, ualb, ucreat, uacr
)
testsubset <- testsubset[complete.cases(testsubset),]

mimodel.cv <- cv.glmnet(as.matrix(testsubset[,-1]), as.matrix(testsubset[,1]),
                        family = "cox", parallel = TRUE)
plot(mimodel.cv)
coef.cv <- coef(mimodel.cv, s = 'lambda.min')
coef.cv

d <- data.frame(
  mi, t_mis, tob, bmi,
  baseline_age, female, black,
  sbp, dbp, hr,
  bprx, oraldmrx, insulinrx, statin, fibrate, anti_coag, anti_inflam, platelet_agi, aspirin,
  cvd_hx_baseline,
  hba1c, chol, trig, ldl, hdl, fpg, alt, cpk, potassium.y, screat, gfr, ualb, ucreat, uacr
)
d <- d[complete.cases(d),]
adm.cens   <- 5 * 365.25
d$fu.time <- pmin(d$t_mis, adm.cens)
d$status  <- ifelse(as.numeric(adm.cens < d$t_mis), 0, d$mi)

tablesurvcox_mi <- coxph(data = d, Surv(fu.time, status) ~ tob + bmi +
                           baseline_age + black +
                           sbp + dbp + hr +
                           bprx + oraldmrx + insulinrx + statin + fibrate +
                           anti_coag + anti_inflam + platelet_agi + aspirin +
                           cvd_hx_baseline +
                           hba1c + chol + trig + ldl + hdl + fpg + alt + cpk +
                           potassium.y + screat + gfr + ualb + ucreat + uacr)
summary(tablesurvcox_mi)
survfit_d <- survfit(tablesurvcox_mi, newdata = d, se.fit = FALSE)
estinc_d  <- 1 - survfit_d$surv[dim(survfit_d$surv)[1],]

# Convert variables to factors for classification
d$tob          <- as.factor(d$tob)
d$oraldmrx     <- as.factor(d$oraldmrx)
d$aspirin      <- as.factor(d$aspirin)
d$female       <- as.factor(d$female)
d$black        <- as.factor(d$black)
d$platelet_agi <- as.factor(d$platelet_agi)
d$anti_coag    <- as.factor(d$anti_coag)
d$anti_inflam  <- as.factor(d$anti_inflam)
d$cvd_hx_baseline <- as.factor(d$cvd_hx_baseline)
d$insulinrx    <- as.factor(d$insulinrx)
d$statin       <- as.factor(d$statin)
d$bprx         <- as.factor(d$bprx)
d$fibrate      <- as.factor(d$fibrate)

X <- d[, 3:34]
y <- d$status

library(iai)
split   <- iai::split_data("classification", X, y, seed = 1)
train_X <- split$train$X
train_y <- split$train$y
test_X  <- split$test$X
test_y  <- split$test$y

# Fit Glmnet model via grid search
grid <- iai::grid_search(
  iai::glmnetcv_classifier(
    random_seed = 1,
    n_folds     = 10,
    criterion   = 'entropy'
  )
)
iai::fit(grid, train_X, train_y, sample_weight = 'autobalance')

# Partial dependency for CVD history
train_X$cvd_hx_baseline <- factor(train_X$cvd_hx_baseline, levels = c(0, 1))
data_sample <- train_X

results <- data.frame(cvd_hx_baseline = factor(numeric(0), levels = c(0, 1)), 
                      prediction = numeric(0), 
                      log_odds = numeric(0))
cvd_hx_baseline_values <- c(0, 1)
avg_predictions <- numeric(length(cvd_hx_baseline_values))
avg_log_odds <- numeric(length(cvd_hx_baseline_values))
epsilon <- 1e-10

for (i in seq_along(cvd_hx_baseline_values)) {
  data_sample$cvd_hx_baseline <- factor(cvd_hx_baseline_values[i], levels = c(0, 1))
  predictions <- iai::predict(grid, data_sample)
  avg_predictions[i] <- mean(predictions)
  prediction <- pmax(pmin(avg_predictions[i], 1 - epsilon), epsilon)
  log_odds <- log(prediction / (1 - prediction))
  avg_log_odds[i] <- log_odds
  results <- rbind(results, data.frame(cvd_hx_baseline = factor(rep(cvd_hx_baseline_values[i],
                                                                    length(predictions)),
                                                                levels = c(0, 1)),
                                       prediction = predictions,
                                       log_odds = rep(log_odds, length(predictions))))
}

p1 <- ggplot(data = data.frame(cvd_hx_baseline = factor(cvd_hx_baseline_values, levels = c(0, 1)),
                               prediction = avg_predictions)) +
  geom_bar(aes(x = factor(cvd_hx_baseline), y = prediction, fill = factor(cvd_hx_baseline)),
           stat = "identity", width = 0.5) +
  labs(title = "Partial Dependency Plot for CVD History (Average Predictions)",
       x = "CVD History at Baseline", y = "Average Prediction") +
  theme_minimal() +
  scale_fill_manual(values = c("0" = "blue", "1" = "red"),
                    name = "CVD History at Baseline", labels = c("No", "Yes")) +
  geom_rug(data = train_X, aes(x = factor(cvd_hx_baseline)), sides = "b", alpha = 0.5) +
  guides(fill = guide_legend(title = NULL))

p2 <- ggplot(data = data.frame(cvd_hx_baseline = factor(cvd_hx_baseline_values, levels = c(0, 1)),
                               log_odds = avg_log_odds)) +
  geom_bar(aes(x = factor(cvd_hx_baseline), y = log_odds, fill = factor(cvd_hx_baseline)),
           stat = "identity", width = 0.5) +
  labs(title = "Partial Dependency Plot for CVD History (Average Log-Odds)",
       x = "CVD History at Baseline", y = "Average Log-Odds") +
  theme_minimal() +
  scale_fill_manual(values = c("0" = "blue", "1" = "red"),
                    name = "CVD History at Baseline", labels = c("No", "Yes")) +
  geom_rug(data = train_X, aes(x = factor(cvd_hx_baseline)), sides = "b", alpha = 0.5) +
  guides(fill = guide_legend(title = NULL))

combined_data <- data.frame(
  female = factor(cvd_hx_baseline_values, levels = c(0, 1), labels = c("No", "Yes")),
  value = c(avg_predictions, avg_log_odds),
  type = rep(c("Average Predicted Probability", "Average Log Odds"),
             each = length(cvd_hx_baseline_values))
)

combined_plot_cvd <- ggplot(combined_data, aes(x = female, y = value, fill = type)) +
  geom_bar(stat = "identity", position = position_dodge(width = 0.8), width = 0.7) +
  scale_fill_manual(values = c("Average Predicted Probability" = "blue",
                               "Average Log Odds" = "red")) +
  labs(title = "Partial Dependency Plot for CVD History",
       x = "CVD History", y = "Value", fill = "") +
  theme_minimal() +
  theme(plot.title = element_text(hjust = 0.5))

print(combined_plot_cvd)

output_dir <- "~/Desktop/JAMIA/glm_mi_partial"
if (!dir.exists(output_dir)) {
  dir.create(output_dir)
}

ggsave(filename = file.path(output_dir, "Partial_Dependency_cvd_Raws.jpeg"), 
       plot = p1, dpi = 300, width = 8, height = 6)
ggsave(filename = file.path(output_dir, "Partial_Dependency_cvd_Log_Odds.jpeg"), 
       plot = p2, dpi = 300, width = 8, height = 6)
ggsave(filename = file.path(output_dir, "Partial_Dependency_cvd_combine.jpeg"), 
       plot = combined_plot_cvd, dpi = 300, width = 8, height = 6)

# Partial dependency for HbA1c
library(ggplot2)
library(dplyr)

uacr_vals <- unique(test_X$hba1c)
avg_predictions <- numeric(length(uacr_vals))
avg_log_odds <- numeric(length(uacr_vals))

for (i in seq_along(uacr_vals)) {
  uacr_val <- uacr_vals[i]
  data_sample <- data.frame(test_X)
  data_sample$hba1c <- uacr_val 
  predictions <- iai::predict_proba(grid, data_sample)[, 2]
  avg_predictions[i] <- mean(predictions)
  log_odds <- log(predictions / (1 - predictions))
  avg_log_odds[i] <- mean(log_odds)
}

results_hba1c <- data.frame(hba1c = uacr_vals,
                            avg_prediction = avg_predictions,
                            avg_log_odds = avg_log_odds)

pdp_plot_hba1c <- ggplot(results_hba1c, aes(x = hba1c, y = avg_prediction)) +
  geom_line(color = "blue", size = 1) +  
  labs(title = "Partial Dependency Plot for HbA1c",
       x = "HbA1c", y = "Predicted Probability") +
  theme_minimal() +
  theme(plot.title = element_text(hjust = 0.5))
print(pdp_plot_hba1c)

log_odds_plot_hba1c <- ggplot(results_hba1c, aes(x = hba1c, y = avg_log_odds)) +
  geom_line(color = "blue", size = 1) +  
  labs(title = "Partial Dependency Plot for HbA1c (Average Log-Odds)",
       x = "HbA1c", y = "Average Log Odds") +
  theme_minimal() +
  theme(plot.title = element_text(hjust = 0.5))
print(log_odds_plot_hba1c)

combined_plot_hba1c <- ggplot(results_hba1c) +
  geom_line(aes(x = hba1c, y = avg_prediction, color = "Average Predicted Probability"), size = 1) +
  geom_line(aes(x = hba1c, y = avg_log_odds, color = "Average Log Odds"), size = 1) +
  scale_color_manual(values = c("Average Predicted Probability" = "blue",
                                "Average Log Odds" = "red")) +
  labs(title = "Partial Dependency Plot for HbA1c",
       x = "HbA1c", y = "Value", color = "") +
  theme_minimal() +
  theme(plot.title = element_text(hjust = 0.5))
print(combined_plot_hba1c)

ggsave(filename = file.path(output_dir, "Partial_Dependency_hba1c_Raws.jpeg"), 
       plot = pdp_plot_hba1c, dpi = 300, width = 8, height = 6)
ggsave(filename = file.path(output_dir, "Partial_Dependency_hba1c_Log_Odds.jpeg"), 
       plot = log_odds_plot_hba1c, dpi = 300, width = 8, height = 6)
ggsave(filename = file.path(output_dir, "Partial_Dependency_hba1c_combine.jpeg"), 
       plot = combined_plot_hba1c, dpi = 300, width = 8, height = 6)

# Partial dependency for LDL
uacr_vals <- unique(test_X$ldl)
avg_predictions <- numeric(length(uacr_vals))
avg_log_odds <- numeric(length(uacr_vals))

for (i in seq_along(uacr_vals)) {
  uacr_val <- uacr_vals[i]
  data_sample <- data.frame(test_X)
  data_sample$ldl <- uacr_val 
  predictions <- iai::predict_proba(grid, data_sample)[, 2]
  avg_predictions[i] <- mean(predictions)
  log_odds <- log(predictions / (1 - predictions))
  avg_log_odds[i] <- mean(log_odds)
}

results_ldl <- data.frame(ldl = uacr_vals,
                          avg_prediction = avg_predictions,
                          avg_log_odds = avg_log_odds)

pdp_plot_ldl <- ggplot(results_ldl, aes(x = ldl, y = avg_prediction)) +
  geom_line(color = "blue", size = 1) +  
  labs(title = "Partial Dependency Plot for LDL",
       x = "LDL", y = "Predicted Probability") +
  theme_minimal() +
  theme(plot.title = element_text(hjust = 0.5))
log_odds_plot_ldl <- ggplot(results_ldl, aes(x = ldl, y = avg_log_odds)) +
  geom_line(color = "blue", size = 1) +  
  labs(title = "Partial Dependency Plot for LDL (Average Log-Odds)",
       x = "LDL", y = "Average Log Odds") +
  theme_minimal() +
  theme(plot.title = element_text(hjust = 0.5))
print(log_odds_plot_ldl)

combined_plot_ldl <- ggplot(results_ldl) +
  geom_line(aes(x = ldl, y = avg_prediction, color = "Average Predicted Probability"), size = 1) +
  geom_line(aes(x = ldl, y = avg_log_odds, color = "Average Log Odds"), size = 1) +
  scale_color_manual(values = c("Average Predicted Probability" = "blue",
                                "Average Log Odds" = "red")) +
  labs(title = "Partial Dependency Plot for LDL",
       x = "LDL", y = "Value", color = "") +
  theme_minimal() +
  theme(plot.title = element_text(hjust = 0.5))
print(combined_plot_ldl)

ggsave(filename = file.path(output_dir, "Partial_Dependency_ldl_Raws.jpeg"), 
       plot = pdp_plot_ldl, dpi = 300, width = 8, height = 6)
ggsave(filename = file.path(output_dir, "Partial_Dependency_ldl_Log_Odds.jpeg"), 
       plot = log_odds_plot_ldl, dpi = 300, width = 8, height = 6)
ggsave(filename = file.path(output_dir, "Partial_Dependency_ldl_combine.jpeg"), 
       plot = combined_plot_ldl, dpi = 300, width = 15, height = 6)

# Partial dependency for Baseline Age
uacr_vals <- unique(test_X$baseline_age)
avg_predictions <- numeric(length(uacr_vals))
avg_log_odds <- numeric(length(uacr_vals))

for (i in seq_along(uacr_vals)) {
  uacr_val <- uacr_vals[i]
  data_sample <- data.frame(test_X)
  data_sample$ldl <- uacr_val 
  predictions <- iai::predict_proba(grid, data_sample)[, 2]
  avg_predictions[i] <- mean(predictions)
  log_odds <- log(predictions / (1 - predictions))
  avg_log_odds[i] <- mean(log_odds)
}

results_age <- data.frame(baseline_age = uacr_vals,
                          avg_prediction = avg_predictions,
                          avg_log_odds = avg_log_odds)

pdp_plot_age <- ggplot(results_age, aes(x = baseline_age, y = avg_prediction)) +
  geom_line(color = "blue", size = 1) +  
  labs(title = "Partial Dependency Plot for Age",
       x = "Age", y = "Predicted Probability") +
  theme_minimal() +
  theme(plot.title = element_text(hjust = 0.5))
log_odds_plot_age <- ggplot(results_age, aes(x = baseline_age, y = avg_log_odds)) +
  geom_line(color = "blue", size = 1) +  
  labs(title = "Partial Dependency Plot for Age (Average Log-Odds)",
       x = "Age", y = "Average Log Odds") +
  theme_minimal() +
  theme(plot.title = element_text(hjust = 0.5))
combined_plot_age <- ggplot(results_age) +
  geom_line(aes(x = baseline_age, y = avg_prediction, color = "Average Predicted Probability"), size = 1) +
  geom_line(aes(x = baseline_age, y = avg_log_odds, color = "Average Log Odds"), size = 1) +
  scale_color_manual(values = c("Average Predicted Probability" = "blue",
                                "Average Log Odds" = "red")) +
  labs(title = "Partial Dependency Plot for Age",
       x = "Age", y = "Value", color = "") +
  theme_minimal() +
  theme(plot.title = element_text(hjust = 0.5))
print(combined_plot_age)

ggsave(filename = file.path(output_dir, "Partial_Dependency_age_Raws.jpeg"), 
       plot = pdp_plot_age, dpi = 300, width = 8, height = 6)
ggsave(filename = file.path(output_dir, "Partial_Dependency_age_Log_Odds.jpeg"), 
       plot = log_odds_plot_age, dpi = 300, width = 8, height = 6)
ggsave(filename = file.path(output_dir, "Partial_Dependency_age_combine.jpeg"), 
       plot = combined_plot_age, dpi = 300, width = 8, height = 6)

# Combined plots for MI partial dependencies
combined_plot_hba1c <- ggplot(results_hba1c) +
  geom_line(aes(x = hba1c, y = avg_prediction, color = "Average Predicted Probability"), size = 1) +
  geom_line(aes(x = hba1c, y = avg_log_odds, color = "Average Log Odds"), size = 1) +
  scale_color_manual(values = c("Average Predicted Probability" = "blue",
                                "Average Log Odds" = "red")) +
  labs(title = "Partial Dependency Plot for HbA1c (MI)",
       x = "HbA1c", y = "Value", color = "") +
  theme_minimal() +
  theme(plot.title = element_text(hjust = 0.5, size = 16, face = 'bold'),
        axis.title.x = element_text(size = 14, face = 'bold'),
        axis.title.y = element_text(size = 14, face = 'bold'),
        axis.text = element_text(size = 12, face = 'bold'),
        legend.text = element_text(size = 14, face = 'bold'))

combined_plot_age <- ggplot(results_age) +
  geom_line(aes(x = baseline_age, y = avg_prediction, color = "Average Predicted Probability"), size = 1) +
  geom_line(aes(x = baseline_age, y = avg_log_odds, color = "Average Log Odds"), size = 1) +
  scale_color_manual(values = c("Average Predicted Probability" = "blue",
                                "Average Log Odds" = "red")) +
  labs(title = "Partial Dependency Plot for Age (MI)",
       x = "Age", y = "Value", color = "") +
  theme_minimal() +
  theme(plot.title = element_text(hjust = 0.5, size = 16, face = 'bold'),
        axis.title.x = element_text(size = 14, face = 'bold'),
        axis.title.y = element_text(size = 14, face = 'bold'),
        axis.text = element_text(size = 12, face = 'bold'),
        legend.text = element_text(size = 14, face = 'bold'))

combined_plot_ldl <- ggplot(results_ldl) +
  geom_line(aes(x = ldl, y = avg_prediction, color = "Average Predicted Probability"), size = 1) +
  geom_line(aes(x = ldl, y = avg_log_odds, color = "Average Log Odds"), size = 1) +
  scale_color_manual(values = c("Average Predicted Probability" = "blue",
                                "Average Log Odds" = "red")) +
  labs(title = "Partial Dependency Plot for LDL (MI)",
       x = "LDL", y = "Value", color = "") +
  theme_minimal() +
  theme(plot.title = element_text(hjust = 0.5, size = 16, face = 'bold'),
        axis.title.x = element_text(size = 14, face = 'bold'),
        axis.title.y = element_text(size = 14, face = 'bold'),
        axis.text = element_text(size = 12, face = 'bold'),
        legend.text = element_text(size = 14, face = 'bold'),
        legend.position = "none")

combined_plot_cvd <- ggplot(combined_data, aes(x = female, y = value, fill = type)) +
  geom_bar(stat = "identity", position = position_dodge(width = 0.8), width = 0.7) +
  scale_fill_manual(values = c("Average Predicted Probability" = "blue",
                               "Average Log Odds" = "red")) +
  labs(title = "Partial Dependency Plot for CVD History (MI)",
       x = "CVD History", y = "Value", fill = "") +
  theme_minimal() +
  theme(plot.title = element_text(hjust = 0.5, size = 16, face = 'bold'),
        axis.title.x = element_text(size = 14, face = 'bold'),
        axis.title.y = element_text(size = 14, face = 'bold'),
        axis.text = element_text(size = 12, face = 'bold'),
        legend.text = element_text(size = 14, face = 'bold'),
        legend.position = "none")

library(gridExtra)
combined_results <- list(
  results_hba1c = results_hba1c,
  results_age   = results_age,
  results_ldl   = results_ldl,
  combined_data = combined_data
)
save(combined_results, file = "~/Desktop/combined_results.RData")
write.csv(importances_df, file = "~/Desktop/importance_mi.csv", row.names = FALSE)

glm_mi_partial <- grid.arrange(
  combined_plot_cvd, combined_plot_age, combined_plot_ldl, combined_plot_hba1c,
  ncol = 2, nrow = 2
)
print(glm_mi_partial)
ggsave(filename = file.path(output_dir, "Partial_Dependency_mi_GLM.jpeg"),
       plot = glm_mi_partial, dpi = 300, width = 16, height = 10)
