# Supplementary material for: A Responsible Framework for Assessing, Selecting, and Explaining Machine Learning Models in Cardiovascular Disease Outcomes Among People With Type 2 Diabetes: Methodology and Validation Study
Source: JMIR Med Inform. 2025 Jun 27;13:e66200. doi: 10.2196/66200 (PMC12256707; doi:10.2196/66200)
Supplement: Multimedia Appendix 1 [file medinform-v13-e66200-s001.zip › Code/MI_Shapley_Permutation_Imporance.R]

rm(list=ls())
load("~/3a-Analysis_Data_Sets/accord_sbasu_cut.RData")
library(gdata)
library(survival)
library(matrixStats)

library(glmnet) 
library(cvAUC)
library(doMC)
registerDoMC(cores=4)
keep(accord_sets, sure=TRUE)
attach(accord_sets)
set.seed(123)
diuretic = as.numeric((loop==1)|(thiazide==1)|(ksparing==1))
bprx = as.numeric((diuretic==1)|(a2rb==1)|(acei==1)|(dhp_ccb==1)|(nondhp_ccb==1)|(alpha_blocker==1)|(central_agent==1)|(beta_blocker==1)|(vasodilator==1)|(reserpine==1)|(other_bpmed==1))
oraldmrx = as.numeric((sulfonylurea==1)|(biguanide==1)|(meglitinide==1)|(ag_inhibitor==1)|(tzd==1)|(other_diabmed==1))
insulinrx = as.numeric((nphl_insulin==1)|(reg_insulin==1)|(la_insulin==1)|(othbol_insulin==1)|(premix_insulin==1))
black = as.numeric(raceclass=='Black')
hisp =  as.numeric(raceclass=='Hispanic')
white = as.numeric(raceclass=='White')
hdl = as.numeric(hdl)
tob = as.numeric(x4smoke==1)

bmi = wt_kg/(ht_cm/100)^2
intensivegly = (arm==3)|(arm==4)|(arm==7)|(arm==8)
intensivebp = (arm==1)|(arm==3)
fibratearm = (arm==7)|(arm==5)
intensivegly = (arm==3)|(arm==4)|(arm==7)|(arm==8)
intensivebp = (arm==1)|(arm==3)
fibratearm = (arm==7)|(arm==5)

sample = data.frame(intensivegly,intensivebp,fibratearm,
                    baseline_age,female,black,hisp,tob,bmi,
                    sbp,dbp,hr,
                    bprx,oraldmrx,insulinrx,statin,fibrate,anti_coag,anti_inflam,platelet_agi,aspirin,
                    cvd_hx_baseline,
                    hba1c,chol,trig,ldl,hdl,fpg,alt,cpk,potassium.y,screat,gfr,ualb,ucreat,uacr)
sample=sample[complete.cases(sample),]

##### MI: fatal or nonfatal #####
fatalmi = (censor_cm==0)&(censor_tst==1)
mi = (accord_sets$censor_nmi==0)|(fatalmi==1)
t_censor = rowMaxs(cbind(accord_sets$fuyrs_nmi*365.25,accord_sets$fuyrs_cm*365.25))
t_mis = rowMaxs(cbind(accord_sets$fuyrs_nmi*365.25*(1-accord_sets$censor_nmi),accord_sets$fuyrs_cm*365.25*(1-fatalmi)))
t_mis[t_mis==0] = t_censor[t_mis==0]
t_mis[t_mis==0] = 'NA'
t_mis = as.numeric(t_mis)
cOutcome = Surv(time=t_mis, event = mi)
testsubset = data.frame(cOutcome,intensivegly,intensivebp,fibratearm,tob,bmi,aspirin,
                        baseline_age,female,black,hisp,
                        sbp,dbp,hr,
                        bprx,oraldmrx,insulinrx,statin,fibrate,anti_coag,anti_inflam,platelet_agi,aspirin,
                        cvd_hx_baseline,
                        hba1c,chol,trig,ldl,hdl,fpg,alt,cpk,potassium.y,screat,gfr,ualb,ucreat,uacr)
testsubset=testsubset[complete.cases(testsubset),]
mimodel.cv =  cv.glmnet(as.matrix(testsubset[,-c(1)]),as.matrix(testsubset[,1]),family="cox",parallel=TRUE)
plot(mimodel.cv)
coef.cv = coef(mimodel.cv, s = 'lambda.min')
coef.cv
d<-data.frame(mi,t_mis,tob,bmi,
              baseline_age,female,black,
              sbp,dbp,hr,
              bprx,oraldmrx,insulinrx,statin,fibrate,anti_coag,anti_inflam,platelet_agi,aspirin,
              cvd_hx_baseline,
              hba1c,chol,trig,ldl,hdl,fpg,alt,cpk,potassium.y,screat,gfr,ualb,ucreat,uacr
)
d=d[complete.cases(d),]
adm.cens=5*365.25
d$fu.time <- pmin(d$t_mis, adm.cens)
d$status <- ifelse(as.numeric(adm.cens < d$t_mis), 0, d$mi)
tablesurvcox_mi<-coxph(data=d, Surv(fu.time, status)~tob+bmi+
                         baseline_age+black+
                         sbp+dbp+hr+
                         bprx+oraldmrx+insulinrx+statin+fibrate+anti_coag+anti_inflam+platelet_agi+aspirin+
                         cvd_hx_baseline+
                         hba1c+chol+trig+ldl+hdl+fpg+alt+cpk+potassium.y+screat+gfr+ualb+ucreat+uacr)
summary(tablesurvcox_mi)


d$tob <- as.factor(d$tob)
d$oraldmrx <- as.factor(d$oraldmrx)
d$aspirin <- as.factor(d$aspirin)
d$female <- as.factor(d$female)
d$black <- as.factor(d$black)
d$platelet_agi <- as.factor(d$platelet_agi)
d$tob <- as.factor(d$tob)
d$anti_coag <- as.factor(d$anti_coag)
d$anti_inflam <- as.factor(d$anti_inflam)
d$cvd_hx_baseline <- as.factor(d$cvd_hx_baseline)
d$insulinrx <-as.factor(d$insulinrx)
d$statin <-as.factor(d$statin)
d$bprx <- as.factor(d$bprx)
d$fibrate <- as.factor(d$fibrate)
#X <- subset(d, select =  -c(female,black))

X <- d[, 3:34]
y <- d$status

library(iai)
split <- iai::split_data("classification", X, y, seed = 1)
train_X <- split$train$X
train_y <- split$train$y
test_X <- split$test$X
test_y <- split$test$y

grid <- iai::grid_search(
  iai::glmnetcv_classifier(
    random_seed = 1,
    n_folds=10,
    criterion='entropy'
  ),
)
iai::fit(grid, train_X, train_y, sample_weight='autobalance')


train_X <- as.data.frame(split$train$X)
train_y <- as.data.frame(split$train$y)
test_X <- as.data.frame(split$test$X)
test_y <- as.data.frame(split$test$y)

test_y <- unlist(test_y)


predict_function <- function(model, newdata) {
  prediction <- iai::predict(model, X = newdata)
  return(as.numeric(as.character(prediction)))
}
library(iml)

# SHAP Value Calculation

print("Features used for SHAP analysis:")
print(colnames(test_X))

predictor <- Predictor$new(
  model = grid, 
  data = test_X, 
  y = test_y,  
  predict.fun = predict_function
)

shap_values_list <- lapply(1:nrow(test_X), function(idx) {
  shapley_instance <- Shapley$new(predictor, x.interest = test_X[idx, ])
  shap_results_instance <- shapley_instance$results
  print(shap_results_instance)
  return(shap_results_instance$phi) 
})

shap_values_df <- do.call(rbind, shap_values_list)
colnames(shap_values_df) <- colnames(test_X)
average_shap_values <- colMeans(shap_values_df, na.rm = TRUE)

shap_data <- data.frame(
  Feature = names(average_shap_values),
  SHAP_Value = average_shap_values,
  stringsAsFactors = FALSE
)

write.csv(shap_values_df, file = "~/shap_data_mi.csv", row.names = FALSE)

p1 <- ggplot(shap_data, aes(x = reorder(Feature, SHAP_Value), y = SHAP_Value, fill = SHAP_Value)) +
  geom_bar(stat = "identity", width = 0.7) +
  geom_point(aes(y = SHAP_Value), color = "black", size = 1) +
  coord_flip() +
  scale_fill_gradient2(low = "blue", high = "red", mid = "green", midpoint = 0) +
  labs(title = "SHAP Method for GLMnet on MI Prediction",
       x = "Feature",
       y = "Shapley Value") +
  theme_minimal() +
  theme(
    axis.title = element_text(size = 14, face = "bold"),
    axis.text = element_text(size = 12),
    plot.title = element_text(size = 16, face = "bold", hjust = 0.5)
  ) 


print(p1)

output_dir <- "~/mi_glmnet_shap"

ggsave(filename = file.path(output_dir, "SHAP_MI_F_glm_noci.jpeg"), 
       plot = p1, dpi = 300, width = 8, height = 6)

# Permutation feature importance

library(pROC)
compute_auc <- function(actual, predicted) {
  roc_obj <- roc(actual, predicted)
  return(auc(roc_obj))
}

compute_perm_importance <- function(model, data_X, data_y, feature, baseline_auc, n_permutations = 100) {
  perm_importances <- numeric(n_permutations)
  
  for (i in 1:n_permutations) {
    data_X_perm <- data_X
    data_X_perm[[feature]] <- sample(data_X_perm[[feature]])
    
    predictions <- iai::predict(model, data_X_perm)
    permuted_auc <- compute_auc(data_y, predictions)
    
    perm_importances[i] <- baseline_auc - permuted_auc
  }
  
  return(perm_importances)
}

baseline_predictions <- iai::predict(grid, test_X)
baseline_auc <- compute_auc(test_y, baseline_predictions)
print("Features used for Permutation Importance analysis:")
print(colnames(test_X))

features <- colnames(test_X)
n_permutations <- 100

importances <- sapply(features, function(feat) {
  perm_importance <- compute_perm_importance(grid, test_X, test_y, feat, baseline_auc, n_permutations)
  c(mean = mean(perm_importance), 
    lower = quantile(perm_importance, 0.025), 
    upper = quantile(perm_importance, 0.975))
})

importances_df <- as.data.frame(t(importances))
importances_df$Feature <- rownames(importances_df)

library(dplyr)

importances_df <- importances_df %>%
  arrange(desc(mean)) 
plot<-ggplot(importances_df, aes(x = reorder(Feature, mean), y = mean)) +
  geom_point() +
  geom_errorbar(aes(ymin = `lower.2.5%`, ymax = `upper.97.5%`), width = 0.2) +
  coord_flip() +  
  labs(title = "Permutation Feature Importance of GLMnet for MI Prediction",
       x = "Feature",
       y = "AUC Decline") +
  theme_minimal()+
  theme(
    axis.title = element_text(size = 14, face = "bold"),
    axis.text = element_text(size = 12),
    plot.title = element_text(size = 16, face = "bold", hjust = 0.5))

print(plot)

combine<-grid.arrange(plot,p1, ncol = 2)
print(combine)

#ggsave(filename = file.path(output_dir, "MI_glm_combine.jpeg"), plot = combine, dpi = 300, width = 15, height = 6)
#write.csv(importances_df, file = "~/importance_mi.csv", row.names = FALSE)

#ggsave(filename = file.path(output_dir, "Permutation_MI_F_glm.jpeg"), plot = plot, dpi = 300, width = 8, height = 6)
