# Supplementary material for: A Responsible Framework for Assessing, Selecting, and Explaining Machine Learning Models in Cardiovascular Disease Outcomes Among People With Type 2 Diabetes: Methodology and Validation Study
Source: JMIR Med Inform. 2025 Jun 27;13:e66200. doi: 10.2196/66200 (PMC12256707; doi:10.2196/66200)
Supplement: Multimedia Appendix 1 [file medinform-v13-e66200-s001.zip › Code/Model_selection_R.ipynb]

# %% [code]
import numpy as np
import seaborn as sns
import matplotlib.pyplot as plt
import pandas as pd

sns.set_style('darkgrid')
plt.rc('axes', titlesize=18)
plt.rc('axes', labelsize=14)
plt.rc('xtick', labelsize=13)
plt.rc('ytick', labelsize=13)
plt.rc('legend', fontsize=13)
plt.rc('font', size=13)
sns.color_palette('deep')

# %% [code]
# Example: 6 models
models = np.array(['Model A', 'Model B', 'Model C', 'Model D', 'Model E', 'Model F'])
accuracy = np.array([0.85, 0.9, 0.78, 0.82, 0.88, 0.81])
fairness = np.array([0.7, 0.75, 0.68, 0.72, 0.74, 0.69])


df = pd.DataFrame({
    'Model': models,
    'Accuracy': accuracy,
    'Fairness': fairness
})


plt.figure(figsize=(10, 6)) # (x axis, y axis)
sns.scatterplot(data=df, x='Accuracy', y='Fairness', s=200, color='black', marker='o')

# Add text of model name
for i in range(df.shape[0]):
    plt.text(df['Accuracy'][i]+0.002 , df['Fairness'][i], df['Model'][i], fontsize=12)

plt.title('Pareto Frontier for Model Accuracy and Fairness')
plt.xlabel('Accuracy')
plt.ylabel('Fairness')
plt.grid(True)

# Save as JPEG and EPS with dpi=300
plt.savefig('media/pareto_front.jpeg', format='jpeg', dpi=300)
plt.savefig('media/pareto_front.eps', format='eps', dpi=300)
plt.show()


# %% [code]

# Data for MI with Gender RPPS
mi_models = ['CoxPH', 'Naïve Bayes', 'Random Forest', 'XGBoost', 'GLMnet', 'OCT', 'OFS']
mi_accuracy = [0.660, 0.652, 0.645, 0.617, 0.660, 0.580, 0.639]
mi_gender_rpps = [0.959, 0.949, 0.936, 0.941, 0.974, 0.960, 0.905]

# Data for Stroke with Gender RPPS
stroke_models = ['CoxPH', 'Naïve Bayes', 'Random Forest', 'XGBoost', 'GLMnet', 'OCT', 'OFS']
stroke_accuracy = [0.671, 0.708, 0.788, 0.734, 0.697, 0.466, 0.673]
stroke_gender_rpps = [0.956, 0.949, 0.888, 0.951, 0.955, 0.995, 0.893]

# Weights
weights = np.arange(0, 1.05, 0.05)

# Function to calculate weighted sum
def calculate_weighted_sum(accuracy, rpps, w):
    return w * np.array(accuracy) + (1 - w) * np.array(rpps)

# Define markers for each model
markers = ['o', 's', 'D', '^', 'v', 'p', '*']


# Font sizes
title_fontsize = 22
label_fontsize = 18
legend_fontsize = 16
marker_size = 15
tick_label_fontsize = 14
colors = ['#ff9999', '#6bb36b', '#6b94b3', '#ffd280', '#9b6bb3' ,'#565656', '#b691ff']


# Plot for MI and Stroke side by side with same color but different markers
fig, axs = plt.subplots(1, 2, figsize=(18, 6))

#MI
for model, acc, rpps, marker ,c in zip(mi_models, mi_accuracy, mi_gender_rpps, markers, colors):
    weighted_sum = [calculate_weighted_sum(acc, rpps, w) for w in weights]
    axs[0].plot(weights, weighted_sum, label=model, marker=marker, markersize=marker_size, linestyle='--', color=c)
axs[0].set_title('Weighted Sum of\nModel Accuracy and Gender RPPS for MI', fontsize=title_fontsize)
axs[0].set_xlabel('Weight (w)', fontsize=label_fontsize)
axs[0].set_ylabel('w * Accuracy + (1 - w) * RPPS', fontsize=label_fontsize)
axs[0].tick_params(axis='x', labelsize=tick_label_fontsize)
axs[0].tick_params(axis='y', labelsize=tick_label_fontsize)
# axs[0].legend(fontsize=legend_fontsize)


# Stroke plot
for model, acc, rpps, marker ,c in zip(stroke_models, stroke_accuracy, stroke_gender_rpps, markers, colors):
    weighted_sum = [calculate_weighted_sum(acc, rpps, w) for w in weights]
    axs[1].plot(weights, weighted_sum, label=model, marker=marker, markersize=marker_size, linestyle='--', color=c)
axs[1].set_title('Weighted Sum of\nModel Accuracy and Gender RPPS for Stroke', fontsize=title_fontsize)
axs[1].set_xlabel('Weight (w)', fontsize=label_fontsize)
axs[1].set_ylabel('w * Accuracy + (1 - w) * RPPS', fontsize=label_fontsize)
axs[1].tick_params(axis='x', labelsize=tick_label_fontsize)
axs[1].tick_params(axis='y', labelsize=tick_label_fontsize)
# axs[1].legend(fontsize=legend_fontsize)
# plt.xticks(fontsize=16)
# plt.yticks(fontsize=16)


# Create a single legend outside the plots
handles, labels = axs[0].get_legend_handles_labels()
fig.legend(handles, labels, loc='upper center', bbox_to_anchor=(0.5, 0), ncol=len(mi_models), fontsize=legend_fontsize)
# fig.legend(handles, labels, loc='upper center', bbox_to_anchor=(0.5, 1.15), ncol=len(mi_models), fontsize=legend_fontsize)
plt.savefig('media/model_selection.jpeg', format='jpeg', dpi=300, bbox_inches='tight')
plt.tight_layout()
plt.show()


# %% [code]
shap_mi_raw = pd.read_csv('data/shap_data_mi.csv')

# Calculate means
means = shap_mi_raw.mean()


# Sort means in descending order
sorted_means = means.sort_values(ascending=False)

# Create the bar plot
plt.figure(figsize=(12, 8))

# Scatter plot for individual data points
for column in sorted_means.index:
    positive_points = shap_mi_raw[column] > 0
    negative_points = shap_mi_raw[column] < 0
    plt.scatter([column] * positive_points.sum(), shap_mi_raw[column][positive_points], color='b', alpha=0.05, label='Positive' if column == sorted_means.index[0] else "")
    plt.scatter([column] * negative_points.sum(), shap_mi_raw[column][negative_points], color='r', alpha=0.05, label='Negative' if column == sorted_means.index[0] else "")

# Scatter plot for means
plt.scatter(sorted_means.index, sorted_means.values, color='k', s=100, label='Mean')

plt.xlabel('Columns')
plt.ylabel('Values')
plt.title('Scatter Plot with Individual Data Points and Means (Ordered by Mean)')
plt.xticks(rotation=45)
plt.legend()
plt.show()

# %% [code]
plt.scatter(
    shap_mi_raw.sum(axis=1).index,
    (shap_mi_raw.sum(axis=1).values/(shap_mi_raw.sum(axis=1).values.max()-shap_mi_raw.sum(axis=1).min() ))
    
)

# %% [code]
intermind= shap_mi_raw.add(-shap_mi_raw.min(axis=1),axis=0).sum(axis=1)
intermind.div(intermind.max())
plt.scatter(intermind.div(intermind.max()).index, intermind.div(intermind.max()).values )

# %% [code]
plt.scatter(shap_mi_raw.sum(axis=1).index, shap_mi_raw.sum(axis=1).values)

# %% [markdown]
#### MI

# %% [markdown]
### PermutationFeature Importance + SHAP


# %% [code]
plt.rcParams.update({'font.size': 14})  # Default font size
plt.rcParams.update({'axes.titlesize': 22})  # Title font size
plt.rcParams.update({'axes.labelsize': 18})  # X and Y label font size
plt.rcParams.update({'xtick.labelsize': 18})  # X tick label font size
plt.rcParams.update({'ytick.labelsize': 16})  # Y tick label font size
plt.rcParams.update({'legend.fontsize': 18})  # Legend font size
# Create subplots
fig, axes = plt.subplots(1, 2, figsize=(20, 9))

# Load the data
shap_mi_raw = pd.read_csv('data/shap_data_mi.csv')
importance_mi_raw = pd.read_csv('data/importance_mi.csv')
# Sort importance data by mean value
importance_mi_raw = importance_mi_raw.sort_values(by='mean', ascending=True)


axes[0].errorbar(importance_mi_raw['mean'], importance_mi_raw['Feature'], 
                 xerr=[importance_mi_raw['mean'] - importance_mi_raw['lower.2.5%'], 
                       importance_mi_raw['upper.97.5%'] - importance_mi_raw['mean']],
                 fmt='o', color='#1b1b1b', ecolor='#1b1b1b', capsize=5.5, label='Mean Importance')
axes[0].scatter(importance_mi_raw['mean'], importance_mi_raw['Feature'],color='#1b1b1b', alpha=1, s = 100)


axes[0].set_xlabel('Importance Value (AUC Decline)')
axes[0].set_title('Permutation Feature Importance\nfor GLMnet on MI Prediction')
shap_mi_normalized = shap_mi_raw.copy()
shap_mi_normalized = shap_mi_normalized.loc[:, (shap_mi_normalized != 0).any(axis=0)]
shap_mi_normalized = shap_mi_normalized.div(shap_mi_normalized.sum(axis=1), axis=0)


# Calculate means of normalized data
means = shap_mi_normalized.mean()
# Sort columns by their mean values in descending order
sorted_columns = means.sort_values(ascending=True).index
shap_mi_normalized = shap_mi_normalized[sorted_columns]
sorted_means = means[sorted_columns]


# Scatter plot for SHAP values in axes[1]
for column in shap_mi_normalized.columns:
    positive_points = shap_mi_normalized[column] > 0
    negative_points = shap_mi_normalized[column] < 0
    axes[1].scatter(shap_mi_normalized[column][positive_points], [column] * positive_points.sum(),color='#6b94b3', alpha=0.01, label='Positive Rel. SHAP' if column == shap_mi_normalized.columns[0] else "")
    axes[1].scatter(shap_mi_normalized[column][negative_points], [column] * negative_points.sum(),color='#ff4d4d', alpha=0.01, label='Negative Rel. SHAP' if column == shap_mi_normalized.columns[0] else "")

# Scatter plot for means in axes[1]
axes[1].scatter(sorted_means.values, sorted_means.index, color='#1b1b1b', s=100, label='Avg. Rel. SHAP')
handles, labels = axes[1].get_legend_handles_labels()
for handle in handles:
    handle.set_alpha(0.7)
axes[1].legend(handles, labels, frameon=False)

axes[1].set_xlim([-1.6, 1.6])
axes[1].set_xlabel('Relative Shapley Value')
axes[1].set_title('SHAP Method\nfor GLMnet on MI Prediction')
# axes[1].set_yticklabels(axes[1].get_yticks(), rotation=45)

# Adjust layout to make room for the overall title
fig.tight_layout()
# plt.savefig('media/pfi_shap_glmnet_mi.jpeg', format='jpeg', dpi=300, bbox_inches='tight')
plt.tight_layout()
plt.show()


# %% [code]
plt.rcParams.update({'font.size': 14})  
plt.rcParams.update({'axes.titlesize': 22}) 
plt.rcParams.update({'axes.labelsize': 20})  
plt.rcParams.update({'xtick.labelsize': 18}) 
plt.rcParams.update({'ytick.labelsize': 14})  
plt.rcParams.update({'legend.fontsize': 14})  


# Load the data
cvd_glmnet_mi = pd.read_csv('data/cvd_history_glmnet_mi.csv')
age_glmnet_mi = pd.read_csv('data/age_glmnet_mi.csv')
hba1c_glmnet_mi = pd.read_csv('data/hba1c_glmnet_mi.csv')
# Define colors for the types
type_colors = {'Average Predicted Probability': '#6bb36b', 'Average Log Odds': '#6b94b3'}
cvd_glmnet_mi['cvd'] = cvd_glmnet_mi['female'].replace({'No': 'No', 'Yes': 'Yes'})
# Pivot the dataframe to have 'type' as columns
pivot_df = cvd_glmnet_mi.pivot(index='cvd', columns='type', values='value').reset_index()

# Define the positions for the bars
bar_width = 0.1
index = np.arange(len(pivot_df))*0.22

# Create the plot
fig, axes = plt.subplots(1,3,  figsize=(14, 5))

# Plot bars for 'Average Predicted Probability'
bar1 = axes[0].bar(index - bar_width/2, pivot_df['Average Predicted Probability'], bar_width, label='Average Predicted Risks', color=type_colors['Average Predicted Probability'])

# Plot bars for 'Average Log Odds'
bar2 = axes[0].bar(index + bar_width/2, pivot_df['Average Log Odds'], bar_width, label='Average Log-Odds', color=type_colors['Average Log Odds'])

# Add labels, title, and legend
axes[0].set_xlabel('CVD History')
axes[0].set_ylabel('Log-Odds or Predicted Risks\nValues')
# axes[0].set_title('CVD History')
axes[0].set_xticks(index + bar_width / 2)
axes[0].set_xticklabels(pivot_df['cvd'])
axes[0].set_ylim(-2.05, 1.05)
# axes[0].legend(loc='lower left', frameon=False)  # Move legend to the right

for bar in bar1 + bar2:
    yval = bar.get_height()
    axes[0].text(bar.get_x() + bar.get_width() / 2, max(yval,0), round(yval, 2), ha='center', va='bottom')

# Sort the age_glmnet_mi dataframe by baseline_age
age_glmnet_mi_sorted = age_glmnet_mi.sort_values(by='baseline_age')

# Line plot for 'avg_prediction'
axes[1].plot(age_glmnet_mi_sorted['baseline_age'], age_glmnet_mi_sorted['avg_prediction'], label='Average Predicted Probability', color='#6bb36b', marker='o')

# Line plot for 'avg_log_odds'
axes[1].plot(age_glmnet_mi_sorted['baseline_age'], age_glmnet_mi_sorted['avg_log_odds'], label='Average Log Odds', color='#6b94b3', marker='o')

# Add labels, title, and legend to line plot
axes[1].set_xlabel('Baseline Age')
axes[1].set_ylim(-1.1,1)
axes[1].set_xlim(42,80)


# Sort the age_glmnet_mi dataframe by baseline_age
hba1c_glmnet_mi_sorted = hba1c_glmnet_mi.sort_values(by='hba1c')

# Line plot for 'avg_prediction'
axes[2].plot(hba1c_glmnet_mi_sorted['hba1c'], hba1c_glmnet_mi_sorted['avg_prediction'], label='Average Predicted Probability', color='#6bb36b', marker='o')

# Line plot for 'avg_log_odds'
axes[2].plot(hba1c_glmnet_mi_sorted['hba1c'], hba1c_glmnet_mi_sorted['avg_log_odds'], label='Average Log Odds', color='#6b94b3', marker='o')
axes[2].set_ylim(-1.1,1)
axes[2].set_xlabel('HbA1c')
axes[0].legend(loc='lower center', bbox_to_anchor=(1.9, -0.3), ncol=2, frameon=False)  # Move legend to the right
axes[0].tick_params(axis='y', which='both', pad=-0.2)
axes[1].tick_params(axis='y', which='both', pad=-0.2)

axes[2].tick_params(axis='y', which='both', pad=-0.2)
# Ensure all subplots fit in the figure area
fig.tight_layout()
fig.subplots_adjust(top=0.88)
fig.suptitle("Partial Dependence Plots for GLMnet on MI Prediction", fontsize = 22)

# Adjust layout to make room for the legend
plt.savefig('media/PDP_glmnet_mi.jpeg', format='jpeg', dpi=300, bbox_inches='tight')
plt.tight_layout()  # Adjust the right padding
# Show plot
plt.show()

# %% [markdown]
### Stroke

# %% [markdown]
#### Permutation Feature Importance & SHAP

# %% [code]
plt.rcParams.update({'font.size': 14})  
plt.rcParams.update({'axes.titlesize': 22})  
plt.rcParams.update({'axes.labelsize': 18})  
plt.rcParams.update({'xtick.labelsize': 18})  
plt.rcParams.update({'ytick.labelsize': 16})  
plt.rcParams.update({'legend.fontsize': 18}) 

fig, axes = plt.subplots(1, 2, figsize=(20, 9))

shap_raw = pd.read_csv('data/shap_data_stroke.csv')
importance_raw = pd.read_csv('data/importance_stroke.csv')

importance_raw = importance_raw.sort_values(by='mean', ascending=True)


axes[0].errorbar(importance_raw['mean'], importance_raw['Feature'], 
                 xerr=[importance_raw['mean'] - importance_raw['lower.2.5%'], 
                       importance_raw['upper.97.5%'] - importance_raw['mean']],
                 fmt='o', color='#1b1b1b', ecolor='#1b1b1b', capsize=5.5, label='Mean Importance')
axes[0].scatter(importance_raw['mean'], importance_raw['Feature'],color='#1b1b1b', alpha=1, s = 100)


axes[0].set_xlabel('Importance Value (AUC Decline)')
axes[0].set_title('Permutation Feature Importance\nfor GLMnet on Stroke Prediction')
shap_normalized = shap_raw.copy()
shap_normalized = shap_normalized.loc[:, (shap_normalized != 0).any(axis=0)]
shap_normalized = shap_normalized.div(shap_normalized.sum(axis=1), axis=0)

# Calculate means of normalized data
means = shap_normalized.mean()
# Sort columns by their mean values in descending order
sorted_columns = means.sort_values(ascending=True).index
shap_normalized = shap_normalized[sorted_columns]
sorted_means = means[sorted_columns]


# Scatter plot for SHAP values in axes[1]
for column in shap_normalized.columns:
    positive_points = shap_normalized[column] > 0
    negative_points = shap_normalized[column] < 0
    axes[1].scatter(shap_normalized[column][positive_points], [column] * positive_points.sum(),color='#6b94b3', alpha=0.01, label='Positive Rel. SHAP' if column == shap_normalized.columns[0] else "")
    axes[1].scatter(shap_normalized[column][negative_points], [column] * negative_points.sum(),color='#ff4d4d', alpha=0.01, label='Negative Rel. SHAP' if column == shap_normalized.columns[0] else "")

# Scatter plot for means in axes[1]
axes[1].scatter(sorted_means.values, sorted_means.index, color='#1b1b1b', s=100, label='Avg. Rel. SHAP')
handles, labels = axes[1].get_legend_handles_labels()
for handle in handles:
    handle.set_alpha(0.7)
axes[1].legend(handles, labels, frameon=False)

axes[1].set_xlim([-1.6, 1.6])
axes[1].set_xlabel('Relative Shapley Value')
axes[1].set_title('SHAP Method\nfor GLMnet on Stroke Prediction')
# axes[1].set_yticklabels(axes[1].get_yticks(), rotation=45)

# Adjust layout to make room for the overall title
fig.tight_layout()
plt.savefig('media/pfi_shap_glmnet_stroke.jpeg', format='jpeg', dpi=300, bbox_inches='tight')
plt.tight_layout()
plt.show()


# %% [code]
shap_raw = pd.read_csv('data/shap_data_stroke.csv')
shap_normalized = shap_raw.copy()
shap_normalized = shap_normalized.loc[:, (shap_normalized != 0).any(axis=0)]
shap_normalized = shap_normalized.div(shap_normalized.sum(axis=1), axis=0)

# Calculate means of normalized data
means = shap_normalized.mean()
means.sort_values()


# %% [code]
plt.rcParams.update({'font.size': 14}) 
plt.rcParams.update({'axes.titlesize': 22})  
plt.rcParams.update({'axes.labelsize': 20}) 
plt.rcParams.update({'xtick.labelsize': 18})  
plt.rcParams.update({'ytick.labelsize': 14})  
plt.rcParams.update({'legend.fontsize': 14}) 

variables = ['hba1c','sbp', 'hr']
xlabels = ['HbA1c','Systolic Blood Pressure', 'Heart Rate']
values = ['avg_prediction', 'avg_log_odds']
type_colors = {'Average Predicted Probability': '#6bb36b', 'Average Log Odds': '#6b94b3'}
colors = ['#6bb36b', '#6b94b3']


# Create the plot
fig, axes = plt.subplots(1,3,  figsize=(14, 5))

# Load the data

i = 0
var = variables[i]
for i, var in enumerate(variables):
    data = pd.read_csv(f'data/{variables[i]}_glmnet_stroke.csv').sort_values(by=var)


    axes[i].plot(data[var], data[values[0]], color = colors[0],marker='o')
    axes[i].plot(data[var], data[values[1]], color = colors[1],marker='o')
    axes[i].set_ylim(-1.09, 1.05)
    axes[i].tick_params(axis='y', which='both', pad=-0.2)
    axes[i].set_xlabel(xlabels[i])

axes[0].set_ylabel('Log-Odds or Predicted Risks\nValues')
# Create Patch objects for the bar plot legend entries
bar_patch1 = mpatches.Patch(color=colors[0], label='Averaged Predicted Risks')
bar_patch2 = mpatches.Patch(color=colors[1], label='Averaged Log-Odds')

# Add the custom legend to the first subplot
axes[0].legend(handles=[bar_patch1, bar_patch2],loc='lower center', bbox_to_anchor=(1.9, -0.3), ncol=2, frameon=False)
fig.subplots_adjust(top=0.88)
fig.suptitle("Partial Dependence Plots for GLMnet on Stroke Prediction", fontsize = 22)


axes[0].set_xlim(5, 13.3)
# axes[1].set_xlim(73, 223)
axes[2].set_xlim(31, 137)
fig.tight_layout()
# Adjust layout to make room for the legend
plt.savefig('media/PDP_glmnet_stroke.jpeg', format='jpeg', dpi=300, bbox_inches='tight')
plt.tight_layout()  # Adjust the right padding
# Show plot
plt.show()

# %% [code]
data = pd.read_csv(f'data/hr_glmnet_stroke.csv')
data.sort_values(by='hr')
